# Supplementary material for: Chemosynthetic symbionts of marine invertebrate animals are capable of nitrogen fixation
Source: Nat Microbiol. 2016 Oct 24;2(1):16195. doi: 10.1038/nmicrobiol.2016.195 (PMC6872982; doi:10.1038/nmicrobiol.2016.195)
Supplement: Supplementary Dataset 1 — Transcriptome mapping results. (XLSX 1708 kb) [file 41564_2017_BFnmicrobiol2016195_MOESM202_ESM.xlsx]

## Sheet: Sheet1
	NCBI Accession															Individual 1						Individual 2						Individual 3					Individual 4						Individual 5
RAST_gene_prediction	Ca. T. endoloripes A	Ca. T. endoloripes B	Ca. T. endoloripes C	Ca. T. endoloripes D	Ca. T. endoloripes E	RAST_contig_id	Location	Start	Stop	Strand	Function	figfam	RAST_annotation	A_267_1	A_276_1	Total counts	% of total counts	B_267_1	B_276_1	B_276_2	% of total counts adjusted to gene length	Total counts	% of total counts	C_267_1	C_267_2	C_276_1	% of total counts adjusted to gene length	Total counts	% of total counts	D_267_1	D_276_1	% of total counts adjusted to gene length	Total counts	% of total counts	E_267_1	E_267_2	E_276_1	% of total counts adjusted to gene length	Total counts	% of total counts	% of total counts adjusted to gene length
fig|6666666.96096.peg.2380	A3193_11720	A3194_17105	A3195_05290	A3196_18550	A3197_09650	NODE_2_length_1715405_cov_43.4474_ID_3	NODE_2_length_1715405_cov_43.4474_ID_3_259653_258589	259653	258589	-	Fructose-bisphosphate aldolase class II (EC 4.1.2.13)	FIG00000370	idu(1);Glycolysis_and_Gluconeogenesis	4243	5894	10137	4.31142	3404	4454	54	3.91803	7912	5.749	2228	12	1479	4.91854	3719	6.50766	3211	3504	5.76294	6715	4.36691	3752	88	2815	3.97609	6655	4.26389	3.95034
fig|6666666.96096.peg.1352	A3193_06705	A3194_13675	A3195_12920	A3196_13150	A3197_18675	NODE_1_length_2390107_cov_43.4093_ID_1	NODE_1_length_2390107_cov_43.4093_ID_1_1495299_1493704	1495299	1493704	-	Cytochrome c oxidase polypeptide I (EC 1.9.3.1)	FIG00132629	isu;Terminal_cytochrome_C_oxidases	5251	7113	12364	5.25859	3099	4325	62	3.18785	7486	5.43946	1784	10	1191	3.10442	2985	5.22328	4052	4415	3.08562	8467	5.50628	4833	126	3861	3.34442	8820	5.65102	3.49249
fig|6666666.96096.peg.1578	A3193_07825	A3194_14615	A3195_14045	A3196_14385	A3197_16705	NODE_1_length_2390107_cov_43.4093_ID_1	NODE_1_length_2390107_cov_43.4093_ID_1_1752652_1751171	1752652	1751171	-	Nitrogenase (molybdenum-iron) alpha chain (EC 1.18.6.1)	FIG00002550	icw(1);Nitrogen_fixation	3904	5646	9550	4.06176	2	4	0	2.65185	6	0.0043597	514	2	350	0.00267971	866	1.51536	10	8	0.9641	18	0.0117058	4	0	2	0.00765718	6	0.00384423	0.00255873
fig|6666666.96096.peg.1353	A3193_06710	A3194_13670	A3195_12925	A3196_13155	A3197_18680	NODE_1_length_2390107_cov_43.4093_ID_1	NODE_1_length_2390107_cov_43.4093_ID_1_1496510_1495314	1496510	1495314	-	Cytochrome c oxidase polypeptide II (EC 1.9.3.1)	FIG00041887	icw(2);CBSS-316057.3.peg.563 icw(1);Terminal_cytochrome_C_oxidases	3069	4351	7420	3.15584	640	855	12	2.55137	1507	1.09501	771	2	486	0.833438	1259	2.20305	1262	1274	1.73562	2536	1.64922	1949	40	1522	1.33589	3511	2.24952	1.85408
fig|6666666.96096.peg.590	A3193_02910	A3194_08985	A3195_17795	A3196_09330	A3197_04220	NODE_1_length_2390107_cov_43.4093_ID_1	NODE_1_length_2390107_cov_43.4093_ID_1_630093_630503	630093	630503	+	tRNA 5-methylaminomethyl-2-thiouridine synthase TusC	FIG00001525	icw(1);tRNA_modification_Bacteria icw(1);mnm5U34_biosynthesis_bacteria icw(4);Sulfite_reduction-associated_complex_DsrMKJOP_and_co-clustering_genes icw(1);CBSS-326442.4.peg.1852	1034	1435	2469	1.0501	828	1021	12	2.47649	1861	1.35224	289	3	130	3.0023	422	0.738434	1097	1237	1.69702	2334	1.51785	868	17	612	3.58648	1497	0.959136	2.30603
fig|6666666.96096.peg.1354	A3193_06715	A3194_13665	A3195_12930	A3196_13160	NA	NODE_1_length_2390107_cov_43.4093_ID_1	NODE_1_length_2390107_cov_43.4093_ID_1_1496893_1496516	1496893	1496516	-	Probable transmembrane protein			887	1278	2165	0.920806	292	415	6	2.36166	713	0.518078	119	2	122	1.25095	243	0.425212	366	470	1.06273	836	0.543669	698	12	552	1.39706	1262	0.80857	2.1142
fig|6666666.96096.peg.1350	A3193_06700	A3194_13680	A3195_12915	A3196_13145	A3197_18670	NODE_1_length_2390107_cov_43.4093_ID_1	NODE_1_length_2390107_cov_43.4093_ID_1_1493537_1492911	1493537	1492911	-	Cytochrome oxidase biogenesis protein Cox11-CtaG, copper delivery to Cox1	FIG00001248	icw(1);CBSS-316057.3.peg.563 icw(1);Biogenesis_of_cytochrome_c_oxidases	1388	1985	3373	1.43459	788	1140	14	2.21586	1942	1.41109	360	0	207	2.05195	567	0.992161	848	844	1.49337	1692	1.10034	1090	23	847	1.70285	1960	1.25578	1.97747
fig|6666666.96096.peg.3213	A3193_15895	A3194_01990	A3195_08010	A3196_03920	A3197_16485	NODE_2_length_1715405_cov_43.4474_ID_3	NODE_2_length_1715405_cov_43.4474_ID_3_1161331_1162674	1161331	1162674	+	Fe-S oxidoreductase-like protein in Rubrerythrin cluster	FIG00147806	isu;Rubrerythrin	2910	4075	6985	2.97082	1047	1530	32	2.1389	2609	1.89574	300	3	132	1.28496	435	0.761181	1814	1735	0.534039	3549	2.30799	440	12	305	1.66487	757	0.485014	0.355998
fig|6666666.96096.peg.591	A3193_02915	A3194_08990	A3195_17800	A3196_09335	A3197_04225	NODE_1_length_2390107_cov_43.4093_ID_1	NODE_1_length_2390107_cov_43.4093_ID_1_630567_630824	630567	630824	+	tRNA 5-methylaminomethyl-2-thiouridine synthase TusB		icw(2);tRNA_modification_Bacteria icw(2);mnm5U34_biosynthesis_bacteria icw(7);Sulfite_reduction-associated_complex_DsrMKJOP_and_co-clustering_genes	542	757	1299	0.552484	533	702	8	2.07862	1243	0.903185	189	0	89	3.19911	278	0.486456	601	673	1.78349	1274	0.82851	501	11	382	3.12311	894	0.572791	2.19701
fig|6666666.96096.peg.668	A3193_03275	A3194_09345	A3195_18155	A3196_09690	A3197_04560	NODE_1_length_2390107_cov_43.4093_ID_1	NODE_1_length_2390107_cov_43.4093_ID_1_707831_706413	707831	706413	-	Ribulose bisphosphate carboxylase large chain (EC 4.1.1.39)	FIG00133533	icw(1);CO2_uptake,_carboxysome icw(1);Photorespiration_(oxidative_C2_cycle)	2722	3935	6657	2.83132	4552	6405	106	1.93065	11063	8.03857	1151	0	718	5.16046	1869	3.27046	7731	8398	2.17316	16129	10.489	4304	64	3460	7.16609	7828	5.01544	3.4866
fig|6666666.96096.peg.2317	A3193_11430	A3194_16810	A3195_05580	A3196_18260	A3197_10050	NODE_2_length_1715405_cov_43.4474_ID_3	NODE_2_length_1715405_cov_43.4474_ID_3_193123_192728	193123	192728	-	hypothetical protein			721	1060	1781	0.757486	1029	1315	34	1.85424	2378	1.7279	991	6	719	3.98205	1716	3.00273	682	808	7.16275	1490	0.96898	885	30	810	2.37651	1725	1.10522	2.75816
fig|6666666.96096.peg.2065	A3193_10200	A3194_18255	A3195_16425	A3196_16920	A3197_10970	NODE_1_length_2390107_cov_43.4093_ID_1	NODE_1_length_2390107_cov_43.4093_ID_1_2274839_2275504	2274839	2275504	+	4Fe-4S ferredoxin, iron-sulfur binding	FIG00551095	idu(2);Inorganic_Sulfur_Assimilation	1003	1360	2363	1.00502	501	771	11	1.46131	1283	0.93225	334	0	199	1.27613	533	0.932666	610	663	1.32149	1273	0.82786	971	20	806	1.20603	1797	1.15135	1.70669
fig|6666666.96096.peg.2064	A3193_10195	A3194_18260	A3195_16420	A3196_16915	A3197_10965	NODE_1_length_2390107_cov_43.4093_ID_1	NODE_1_length_2390107_cov_43.4093_ID_1_2272257_2274821	2272257	2274821	+	Anaerobic dimethyl sulfoxide reductase chain A (EC 1.8.5.3)	FIG00000949	ff	3918	5093	9011	3.83251	1241	1792	31	1.44529	3064	2.22636	616	4	374	0.790428	994	1.73934	2607	2756	0.639187	5363	3.48768	3733	90	2961	1.31777	6784	4.34654	1.67107
fig|6666666.96096.peg.1577	A3193_07820	A3194_14610	A3195_14040	A3196_14380	A3197_16710	NODE_1_length_2390107_cov_43.4093_ID_1	NODE_1_length_2390107_cov_43.4093_ID_1_1751059_1749488	1751059	1749488	-	Nitrogenase (molybdenum-iron) beta chain (EC 1.18.6.1)	FIG00002596	icw(4);Nitrogen_fixation	2237	3275	5512	2.34433	0	4	0	1.44289	4	0.00290647	572	2	376	0.00168413	950	1.66235	8	14	0.997027	22	0.0143071	4	0	0	0.00882263	4	0.00256282	0.00160809
fig|6666666.96096.peg.3212	A3193_15890	A3194_01995	A3195_08015	A3196_03915	A3197_16490	NODE_2_length_1715405_cov_43.4474_ID_3	NODE_2_length_1715405_cov_43.4474_ID_3_1160834_1161250	1160834	1161250	+	Rubrerythrin		idu(1);Oxidative_stress icw(1);Rubrerythrin	596	863	1459	0.620534	593	870	24	1.44232	1487	1.08048	70	1	37	2.36434	108	0.188983	1100	1018	0.428045	2118	1.37738	64	0	88	3.20763	152	0.0973872	0.230769
fig|6666666.96096.peg.1941	A3193_09605	A3194_18850	A3195_15830	A3196_16325	A3197_14690	NODE_1_length_2390107_cov_43.4093_ID_1	NODE_1_length_2390107_cov_43.4093_ID_1_2149809_2149165	2149809	2149165	-	Adenylate kinase (EC 2.7.4.3)	FIG00000089	idu(2);Purine_conversions	912	1277	2189	0.931014	1279	1972	36	1.39785	3287	2.38839	501	6	307	3.37602	814	1.42437	1910	2023	2.084	3933	2.55772	678	33	535	3.8476	1246	0.798319	1.22197
fig|6666666.96096.peg.2061	A3193_10180	A3194_18275	A3195_16405	A3196_16900	NA	NODE_1_length_2390107_cov_43.4093_ID_1	NODE_1_length_2390107_cov_43.4093_ID_1_2268502_2269281	2268502	2269281	+	hypothetical protein			1104	1463	2567	1.09178	1125	1556	22	1.35515	2703	1.96405	633	9	386	2.29509	1028	1.79884	1744	1686	2.17578	3430	2.2306	1914	37	1591	2.77401	3542	2.26938	2.8717
fig|6666666.96096.peg.589	A3193_02905	A3194_08980	A3195_17790	A3196_09325	A3197_04215	NODE_1_length_2390107_cov_43.4093_ID_1	NODE_1_length_2390107_cov_43.4093_ID_1_629684_630076	629684	630076	+	tRNA 5-methylaminomethyl-2-thiouridine synthase TusD	FIG00001459	isu;tRNA_modification_Bacteria isu;mnm5U34_biosynthesis_bacteria icw(2);Sulfite_reduction-associated_complex_DsrMKJOP_and_co-clustering_genes isu;CBSS-326442.4.peg.1852	528	701	1229	0.522712	297	390	8	1.28934	695	0.504999	128	3	69	1.17271	200	0.349969	579	612	0.841208	1191	0.774533	458	7	272	1.91415	737	0.4722	1.18743
fig|6666666.96096.peg.1579	A3193_07830	A3194_14620	A3195_14050	A3196_14390	A3197_16700	NODE_1_length_2390107_cov_43.4093_ID_1	NODE_1_length_2390107_cov_43.4093_ID_1_1753633_1752755	1753633	1752755	-	Nitrogenase (molybdenum-iron) reductase and maturation protein NifH	FIG00039921	icw(5);Nitrogen_fixation	1037	1424	2461	1.0467	0	0	0	1.1527	0	0	96	0	76	0	172	0.300973	2	0	0.322993	2	0.00130064	0	0	2	0.00143512	2	0.00128141	0.00143868
fig|6666666.96096.peg.1614	A3193_08010	A3194_14795	A3195_14235	A3196_14570	A3197_13150	NODE_1_length_2390107_cov_43.4093_ID_1	NODE_1_length_2390107_cov_43.4093_ID_1_1789599_1789135	1789599	1789135	-	Adenylylsulfate reductase beta-subunit (EC 1.8.99.2)	FIG00590542	idu(1);Inorganic_Sulfur_Assimilation idu(1);Adenylylsulfate_reductase idu(1);Anaerobic_respiratory_reductases	538	751	1289	0.548231	387	472	6	1.14244	865	0.628524	75	0	48	1.23308	123	0.215231	1052	1085	0.437066	2137	1.38974	764	12	686	2.9016	1462	0.936711	1.99002
fig|6666666.96096.peg.2063	A3193_10190	A3194_18265	A3195_16415	A3196_16910	A3197_10960	NODE_1_length_2390107_cov_43.4093_ID_1	NODE_1_length_2390107_cov_43.4093_ID_1_2271476_2272231	2271476	2272231	+	hypothetical protein			895	1188	2083	0.885931	229	365	8	1.1346	602	0.437424	189	0	127	0.527401	316	0.55295	718	724	0.69008	1442	0.937764	1009	19	737	1.20329	1765	1.13084	1.47647
fig|6666666.96096.peg.1613	A3193_08005	A3194_14790	A3195_14230	A3196_14565	A3197_13145	NODE_1_length_2390107_cov_43.4093_ID_1	NODE_1_length_2390107_cov_43.4093_ID_1_1789135_1787231	1789135	1787231	-	Adenylylsulfate reductase alpha-subunit (EC 1.8.99.2)	FIG00135056	icw(1);Inorganic_Sulfur_Assimilation icw(2);Adenylylsulfate_reductase icw(1);Anaerobic_respiratory_reductases	2093	3079	5172	2.19973	1536	2041	30	1.1171	3607	2.62091	528	2	358	1.25306	888	1.55386	4421	4560	0.768963	8981	5.84054	2956	78	2280	2.97173	5314	3.40471	1.76272
fig|6666666.96096.peg.2382	A3193_11730	A3194_17115	A3195_05280	A3196_18560	A3197_09640	NODE_2_length_1715405_cov_43.4474_ID_3	NODE_2_length_1715405_cov_43.4474_ID_3_262430_261249	262430	261249	-	Phosphoglycerate kinase (EC 2.7.2.3)	FIG00054459	icw(2);Glycolysis_and_Gluconeogenesis	1182	1493	2675	1.13772	882	1176	18	0.931481	2076	1.50846	334	2	222	1.1627	558	0.976412	924	1002	0.779011	1926	1.25252	1308	24	1038	1.02744	2370	1.51847	1.26744
fig|6666666.96096.peg.588	A3193_02900	A3194_08975	A3195_17785	A3196_09320	A3197_04210	NODE_1_length_2390107_cov_43.4093_ID_1	NODE_1_length_2390107_cov_43.4093_ID_1_628623_629639	628623	629639	+	Dissimilatory sulfite reductase, beta subunit (EC 1.8.99.3)	FIG00006709	idu(1);Sulfite_reduction-associated_complex_DsrMKJOP_and_co-clustering_genes idu(1);Anaerobic_respiratory_reductases	907	1307	2214	0.941647	539	763	20	0.896157	1322	0.960588	289	4	213	0.860655	506	0.88542	1083	1132	0.821138	2215	1.44046	757	13	578	1.37351	1348	0.863671	0.837961
fig|6666666.96096.peg.586	A3193_02895	A3194_08970	A3195_17780	A3196_09315	A3197_04205	NODE_1_length_2390107_cov_43.4093_ID_1	NODE_1_length_2390107_cov_43.4093_ID_1_627226_628467	627226	628467	+	Dissimilatory sulfite reductase, alpha subunit (EC 1.8.99.3)	FIG00006306	icw(3);Sulfite_reduction-associated_complex_DsrMKJOP_and_co-clustering_genes icw(1);Anaerobic_respiratory_reductases	1126	1513	2639	1.12241	926	1350	18	0.874516	2294	1.66686	500	2	335	1.22268	837	1.46462	936	1010	1.11202	1946	1.26553	1345	32	996	0.987921	2373	1.52039	1.20769
fig|6666666.96096.peg.1615	A3193_08015	A3194_14800	A3195_14240	A3196_14575	A3197_13155	NODE_1_length_2390107_cov_43.4093_ID_1	NODE_1_length_2390107_cov_43.4093_ID_1_1790485_1789649	1790485	1789649	-	Adenylylsulfate reductase membrane anchor	FIG00909916	icw(1);Adenylylsulfate_reductase	752	956	1708	0.726438	293	409	2	0.840198	704	0.511539	80	4	34	0.557003	118	0.206481	1336	1347	0.232721	2683	1.74481	946	22	806	2.02193	1774	1.13661	1.34022
fig|6666666.96096.peg.1552	A3193_07690	A3194_14480	A3195_13910	A3196_14250	A3197_16815	NODE_1_length_2390107_cov_43.4093_ID_1	NODE_1_length_2390107_cov_43.4093_ID_1_1733318_1732428	1733318	1732428	-	Iron-sulfur cluster assembly scaffold protein NifU	FIG00003526	icw(6);Nitrogen_fixation icw(2);Iron-sulfur_cluster_assembly	731	957	1688	0.717931	0	0	0	0.779978	0	0	80	0	58	0	138	0.241478	6	8	0.255652	14	0.00910451	0	0	0	0.00991036	0	0	0
fig|6666666.96096.peg.2144	A3193_10595	A3194_19585	A3195_16840	A3196_17315	NA	NODE_1_length_2390107_cov_43.4093_ID_1	NODE_1_length_2390107_cov_43.4093_ID_1_2378886_2380166	2378886	2380166	+	hypothetical protein			919	1230	2149	0.914001	882	1202	22	0.690441	2106	1.53026	312	4	180	1.08828	496	0.867922	1830	1882	0.638897	3712	2.41399	1279	30	997	1.82705	2306	1.47747	1.13783
fig|6666666.96096.peg.3333	A3193_16465	A3194_01420	A3195_07440	A3196_04490	A3197_15965	NODE_2_length_1715405_cov_43.4474_ID_3	NODE_2_length_1715405_cov_43.4474_ID_3_1290290_1289034	1290290	1289034	-	6-phosphofructokinase (EC 2.7.1.11)	FIG00058830	idu(1);D-Tagatose_and_Galactitol_Utilization idu(1);N-Acetyl-Galactosamine_and_Galactosamine_Utilization idu(1);Glycolysis_and_Gluconeogenesis	816	1283	2099	0.892736	656	927	32	0.687263	1615	1.17349	334	2	232	0.8505	568	0.993911	1184	1298	0.745621	2482	1.6141	921	17	725	1.24498	1663	1.06549	0.836239
fig|6666666.96096.peg.1562	A3193_07740	A3194_14530	A3195_13960	A3196_14300	A3197_16765	NODE_1_length_2390107_cov_43.4093_ID_1	NODE_1_length_2390107_cov_43.4093_ID_1_1737413_1736940	1737413	1736940	-	NifX-associated protein	FIG00004977	icw(1);Nitrogen_fixation	330	445	775	0.329619	0	0	0	0.673815	0	0	74	0	36	0	110	0.192483	2	2	0.383434	4	0.00260129	0	0	0	0.00532783	0	0	0
fig|6666666.96096.peg.2847	A3193_14060	NA	A3195_09840	NA	A3197_07220	NODE_2_length_1715405_cov_43.4474_ID_3	NODE_2_length_1715405_cov_43.4474_ID_3_747165_746149	747165	746149	-	Outer membrane porin protein 32 precursor; putative 3-hydroxyphenylpropionic acid porine			666	760	1426	0.606499	1343	1836	21	0.577199	3200	2.32518	204	4	174	2.08328	382	0.66844	802	794	0.619911	1596	1.03791	1039	16	753	0.98967	1808	1.1584	1.12391
fig|6666666.96096.peg.595	A3193_02935	A3194_09010	A3195_17820	A3196_09355	A3197_04245	NODE_1_length_2390107_cov_43.4093_ID_1	NODE_1_length_2390107_cov_43.4093_ID_1_633647_635593	633647	635593	+	Protein similar to glutamate synthase [NADPH] small chain, clustered with sulfite reductase	FIG00132606	icw(6);Sulfite_reduction-associated_complex_DsrMKJOP_and_co-clustering_genes	1045	1382	2427	1.03224	1073	1479	32	0.512893	2584	1.87758	713	10	446	0.878296	1169	2.04557	1419	1281	0.990447	2700	1.75587	991	14	759	0.874122	1764	1.1302	0.572511
fig|6666666.96096.peg.2846	A3193_14055	A3194_03865	A3195_02900	A3196_02090	A3197_07225	NODE_2_length_1715405_cov_43.4474_ID_3	NODE_2_length_1715405_cov_43.4474_ID_3_745215_745874	745215	745874	+	Ribose 5-phosphate isomerase A (EC 5.3.1.6)	FIG00000415	isu;D-ribose_utilization isu;Pentose_phosphate_pathway	312	440	752	0.319837	178	296	3	0.469281	477	0.346597	166	0	66	0.478767	232	0.405963	92	105	0.580446	197	0.128113	254	4	181	0.188335	439	0.28127	0.420733
fig|6666666.96096.peg.1574	A3193_07805	A3194_14595	A3195_14025	A3196_14365	NA	NODE_1_length_2390107_cov_43.4093_ID_1	NODE_1_length_2390107_cov_43.4093_ID_1_1748775_1748071	1748775	1748071	-	Nitrogenase cofactor carrier protein NafY	FIG00148451	isu;Nitrogen_fixation	324	414	738	0.313882	0	0	0	0.431106	0	0	46	2	34	0	82	0.143487	2	4	0.192044	6	0.00390193	0	0	0	0.00536945	0	0	0
fig|6666666.96096.peg.3311	A3193_16355	A3194_01530	A3195_07550	A3196_04380	NA	NODE_2_length_1715405_cov_43.4474_ID_3	NODE_2_length_1715405_cov_43.4474_ID_3_1264631_1265308	1264631	1265308	+	Conserved hypothetical protein 2001			311	384	695	0.295594	0	0	0	0.422179	0	0	104	2	70	0	176	0.307972	37	16	0.428631	53	0.0344671	2	0	4	0.0493218	6	0.00384423	0.00559745
fig|6666666.96096.peg.1587	A3193_07885	A3194_14675	A3195_14105	A3196_14440	A3197_13020	NODE_1_length_2390107_cov_43.4093_ID_1	NODE_1_length_2390107_cov_43.4093_ID_1_1760662_1760378	1760662	1760378	-	Ferredoxin	FIG00001676	icw(1);Soluble_cytochromes_and_functionally_related_electron_carriers icw(1);Inorganic_Sulfur_Assimilation	105	169	274	0.116536	0	0	0	0.396764	0	0	23	0	19	0	42	0.0734934	0	2	0.243832	2	0.00130064	0	0	0	0.00443673	0	0	0
fig|6666666.96096.peg.2566	A3193_12630	A3194_05345	A3195_04360	A3196_00660	A3197_08740	NODE_2_length_1715405_cov_43.4474_ID_3	NODE_2_length_1715405_cov_43.4474_ID_3_469479_470093	469479	470093	+	cytochrome c class I			254	337	591	0.251361	103	80	0	0.39584	183	0.132971	58	0	38	0.19714	96	0.167985	81	64	0.257788	145	0.0942967	74	2	64	0.148782	140	0.0896987	0.144008
fig|6666666.96096.peg.1563	A3193_07745	A3194_14535	A3195_13965	A3196_14305	A3197_16760	NODE_1_length_2390107_cov_43.4093_ID_1	NODE_1_length_2390107_cov_43.4093_ID_1_1737903_1737418	1737903	1737418	-	Sigma factor RpoE regulatory protein RseC		idu(1);Transcription_initiation,_bacterial_sigma_factors	209	256	465	0.197771	0	0	0	0.394286	0	0	44	0	18	0	62	0.10849	0	2	0.21077	2	0.00130064	0	0	0	0.002598	0	0	0
fig|6666666.96096.peg.1591	A3193_07900	A3194_14690	A3195_14125	A3196_14460	A3197_13045	NODE_1_length_2390107_cov_43.4093_ID_1	NODE_1_length_2390107_cov_43.4093_ID_1_1764407_1762896	1764407	1762896	-	Nitrogenase FeMo-cofactor synthesis FeS core scaffold and assembly protein NifB	FIG00003593	icw(1);Nitrogen_fixation	589	845	1434	0.609901	0	0	0	0.390288	0	0	64	0	24	0	88	0.153986	6	0	0.0960235	6	0.00390193	0	0	2	0.00250172	2	0.00128141	0.000835975
fig|6666666.96096.peg.353	A3193_01695	A3194_07810	A3195_00360	A3196_08195	A3197_03055	NODE_1_length_2390107_cov_43.4093_ID_1	NODE_1_length_2390107_cov_43.4093_ID_1_375912_376142	375912	376142	+	Molybdopterin biosynthesis protein MoeB	FIG00859036	idu(1);Molybdenum_cofactor_biosynthesis	88	126	214	0.0910174	57	79	1	0.382636	137	0.0995466	30	0	18	0.393989	48	0.0839924	18	46	0.344091	64	0.0416206	104	5	94	0.175309	203	0.130063	0.557437
fig|6666666.96096.peg.1551	A3193_07685	A3194_14475	A3195_13905	A3196_14245	A3197_16820	NODE_1_length_2390107_cov_43.4093_ID_1	NODE_1_length_2390107_cov_43.4093_ID_1_1732425_1731199	1732425	1731199	-	Cysteine desulfurase (EC 2.8.1.7), NifS subfamily	FIG01303734	icw(1);Nitrogen_fixation isu;Iron-sulfur_cluster_assembly isu;mnm5U34_biosynthesis_bacteria icw(1);Alanine_biosynthesis	441	671	1112	0.47295	0	0	0	0.373005	0	0	119	2	64	0	185	0.323721	0	0	0.248794	0	0	0	0	0	0	0	0	0
fig|6666666.96096.peg.3214	A3193_15900	A3194_01985	A3195_08005	A3196_03925	A3197_16480	NODE_2_length_1715405_cov_43.4474_ID_3	NODE_2_length_1715405_cov_43.4474_ID_3_1162797_1163381	1162797	1163381	+	Hypothetical protein i Rubrerythrin cluster	FIG00006269	ff	224	302	526	0.223716	95	193	2	0.370402	290	0.210719	26	0	11	0.328456	37	0.0647442	131	145	0.10446	276	0.179489	46	0	23	0.297747	69	0.0442087	0.0746215
fig|6666666.96096.peg.938	A3193_04635	A3194_10690	A3195_10830	A3196_11075	A3197_20650	NODE_1_length_2390107_cov_43.4093_ID_1	NODE_1_length_2390107_cov_43.4093_ID_1_1019239_1020504	1019239	1020504	+	Glucose-1-phosphate adenylyltransferase (EC 2.7.7.27)	FIG00000717	idu(1);Glycogen_metabolism	444	658	1102	0.468697	320	480	4	0.358254	804	0.5842	215	0	163	0.420394	378	0.66144	320	326	0.492675	646	0.420108	637	19	560	0.321731	1216	0.779098	0.607115
fig|6666666.96096.peg.597	A3193_02945	A3194_09020	A3195_17830	A3196_09365	A3197_04255	NODE_1_length_2390107_cov_43.4093_ID_1	NODE_1_length_2390107_cov_43.4093_ID_1_636123_636833	636123	636833	+	Sulfite reduction-associated complex DsrMKJOP iron-sulfur protein DsrO (=HmeA)	FIG00132838	icw(1);Sulfite_reduction-associated_complex_DsrMKJOP_and_co-clustering_genes	245	368	613	0.260718	142	199	2	0.35506	343	0.24923	107	0	80	0.319541	187	0.327221	190	188	0.434253	378	0.245822	216	4	156	0.335417	376	0.240905	0.33447
fig|6666666.96096.peg.1596	A3193_07925	NA	A3195_14150	A3196_14485	NA	NODE_1_length_2390107_cov_43.4093_ID_1	NODE_1_length_2390107_cov_43.4093_ID_1_1769380_1770885	1769380	1770885	+	Electron transport complex protein RnfC	FIG00018536	icw(5);Na(+)-translocating_NADH-quinone_oxidoreductase_and_rnf-like_group_of_electron_transport_complexes	543	696	1239	0.526965	2	0	0	0.338559	2	0.00145323	64	0	34	0.000878992	98	0.171485	0	0	0.107362	0	0	0	0	2	0	2	0.00128141	0.000839308
fig|6666666.96096.peg.596	A3193_02940	A3194_09015	A3195_17825	A3196_09360	A3197_04250	NODE_1_length_2390107_cov_43.4093_ID_1	NODE_1_length_2390107_cov_43.4093_ID_1_635635_636078	635635	636078	+	Sulfite reduction-associated complex DsrMKJOP multiheme protein DsrJ (=HmeF)		isu;Sulfite_reduction-associated_complex_DsrMKJOP_and_co-clustering_genes	121	237	358	0.152263	97	153	2	0.332338	252	0.183108	104	0	49	0.37626	153	0.267726	169	177	0.569439	346	0.225011	142	4	102	0.492066	248	0.158895	0.35357
fig|6666666.96096.peg.2066	A3193_10205	A3194_18250	A3195_16430	A3196_16925	A3197_10975	NODE_1_length_2390107_cov_43.4093_ID_1	NODE_1_length_2390107_cov_43.4093_ID_1_2275504_2276277	2275504	2276277	+	Putative oxidoreductase component of anaerobic dehydrogenases; Chaperone protein TorD		isu;trimethylamine_N-oxide_(TMAO)_reductase	248	349	597	0.253913	202	319	7	0.317611	528	0.383654	109	0	72	0.4518	181	0.316721	200	252	0.386063	452	0.293946	349	7	275	0.368392	631	0.404285	0.515558
fig|6666666.96096.peg.2384	A3193_11740	A3194_17125	A3195_05270	A3196_18570	A3197_09630	NODE_2_length_1715405_cov_43.4474_ID_3	NODE_2_length_1715405_cov_43.4474_ID_3_265661_263673	265661	263673	-	Transketolase (EC 2.2.1.1)	FIG01259454	isu;Pentose_phosphate_pathway	591	895	1486	0.632018	515	642	10	0.307399	1167	0.847963	172	3	122	0.388281	297	0.519703	421	477	0.24632	898	0.583989	588	18	542	0.284585	1148	0.73553	0.364715
fig|6666666.96096.peg.2383	A3193_11735	A3194_17120	A3195_05275	A3196_18565	A3197_09635	NODE_2_length_1715405_cov_43.4474_ID_3	NODE_2_length_1715405_cov_43.4474_ID_3_263586_262585	263586	262585	-	NAD-dependent glyceraldehyde-3-phosphate dehydrogenase (EC 1.2.1.12)	FIG00132586	idu(1);Pyridoxin_(Vitamin_B6)_Biosynthesis icw(3);Glycolysis_and_Gluconeogenesis	323	403	726	0.308778	361	430	6	0.298265	797	0.579114	124	3	118	0.526642	245	0.428711	450	445	0.403545	895	0.582038	346	10	313	0.563301	669	0.428632	0.422104
fig|6666666.96096.peg.619	A3193_03045	A3194_09120	A3195_17930	A3196_09465	A3197_04355	NODE_1_length_2390107_cov_43.4093_ID_1	NODE_1_length_2390107_cov_43.4093_ID_1_657542_657066	657542	657066	-	Sulfur oxidation protein SoxY	FIG00022913	icw(1);Sulfur_oxidation	161	180	341	0.145032	31	52	2	0.29461	85	0.0617625	28	0	15	0.118115	43	0.0752432	43	48	0.148943	91	0.0591793	73	1	63	0.120444	137	0.0877766	0.181778
fig|6666666.96096.peg.1598	A3193_07935	NA	A3195_14160	A3196_14495	NA	NODE_1_length_2390107_cov_43.4093_ID_1	NODE_1_length_2390107_cov_43.4093_ID_1_1771967_1772638	1771967	1772638	+	Electron transport complex protein RnfG	FIG00002689	icw(2);Na(+)-translocating_NADH-quinone_oxidoreductase_and_rnf-like_group_of_electron_transport_complexes	213	257	470	0.199898	0	0	0	0.288055	0	0	34	0	19	0	53	0.0927417	0	0	0.130231	0	0	2	0	2	0	4	0.00256282	0.003765
fig|6666666.96096.peg.1349	A3193_06695	A3194_13685	A3195_12910	A3196_13140	A3197_18665	NODE_1_length_2390107_cov_43.4093_ID_1	NODE_1_length_2390107_cov_43.4093_ID_1_1492863_1491991	1492863	1491991	-	Cytochrome c oxidase polypeptide III (EC 1.9.3.1)	FIG00000640	isu;CBSS-316057.3.peg.563 icw(2);Terminal_cytochrome_C_oxidases	242	367	609	0.259017	194	224	2	0.287211	420	0.305179	79	0	57	0.318584	136	0.237979	225	233	0.257147	458	0.297847	200	6	146	0.330903	352	0.225528	0.254949
fig|6666666.96096.peg.2381	A3193_11725	A3194_17110	A3195_05285	A3196_18555	A3197_09645	NODE_2_length_1715405_cov_43.4474_ID_3	NODE_2_length_1715405_cov_43.4474_ID_3_261173_259719	261173	259719	-	Pyruvate kinase (EC 2.7.1.40)	FIG00000043	idu(2);Glycerate_metabolism icw(1);Glycolysis_and_Gluconeogenesis idu(2);Pyruvate_metabolism_I:_anaplerotic_reactions,_PEP	396	613	1009	0.429143	468	695	6	0.285382	1169	0.849416	38	0	60	0.531792	98	0.171485	672	594	0.111127	1266	0.823308	392	10	355	0.548556	757	0.485014	0.328821
fig|6666666.96096.peg.1585	A3193_07875	A3194_14665	A3195_14095	A3196_14430	A3197_13010	NODE_1_length_2390107_cov_43.4093_ID_1	NODE_1_length_2390107_cov_43.4093_ID_1_1759913_1759416	1759913	1759416	-	Nitrogenase FeMo-cofactor synthesis molybdenum delivery protein NifQ	FIG00021623	icw(2);Nitrogen_fixation	129	210	339	0.144182	2	0	0	0.280507	2	0.00145323	18	0	5	0.00266174	23	0.0402464	0	0	0.0763011	0	0	2	0	0	0	2	0.00128141	0.00254157
fig|6666666.96096.peg.1588	A3193_07890	A3194_14680	A3195_14110	A3196_14445	A3197_13025	NODE_1_length_2390107_cov_43.4093_ID_1	NODE_1_length_2390107_cov_43.4093_ID_1_1761989_1760703	1761989	1760703	-	Probable flavoprotein	FIG01413912	ff	386	481	867	0.368748	2	4	0	0.277254	6	0.0043597	36	0	18	0.00308604	54	0.0944915	4	8	0.0692329	12	0.00780386	4	0	0	0.00587884	4	0.00256282	0.00196448
fig|6666666.96096.peg.3560	A3193_17575	A3194_00330	A3195_02875	A3196_05580	A3197_00080	NODE_2_length_1715405_cov_43.4474_ID_3	NODE_2_length_1715405_cov_43.4474_ID_3_1536086_1535436	1536086	1535436	-	Isochorismatase (EC 3.3.2.1)	FIG00009017	idu(1);Chorismate:_Intermediate_for_synthesis_of_Tryptophan,_PAPA_antibiotics,_PABA,_3-hydroxyanthranilate_and_more.	188	247	435	0.185012	524	629	12	0.275217	1165	0.846509	153	0	131	1.18551	284	0.496955	191	238	0.720385	429	0.278988	301	6	259	0.41581	566	0.362639	0.54996
fig|6666666.96096.peg.2062	A3193_10185	A3194_18270	A3195_16410	A3196_16905	A3197_10955	NODE_1_length_2390107_cov_43.4093_ID_1	NODE_1_length_2390107_cov_43.4093_ID_1_2270312_2271322	2270312	2271322	+	Signal recognition particle, subunit Ffh SRP54 (TC 3.A.5.1.1)	FIG00000113	idu(2);Bacterial_signal_recognition_particle_(SRP) idu(2);Universal_GTPases	290	384	674	0.286662	368	464	4	0.274434	836	0.607452	191	0	114	0.54749	305	0.533702	505	386	0.497895	891	0.579437	611	20	419	0.555786	1050	0.672741	0.656592
fig|6666666.96096.peg.2054	A3193_10145	A3194_18310	A3195_16370	A3196_16865	A3197_21140	NODE_1_length_2390107_cov_43.4093_ID_1	NODE_1_length_2390107_cov_43.4093_ID_1_2262531_2263343	2262531	2263343	+	hypothetical protein			219	307	526	0.223716	70	127	0	0.266397	197	0.143144	95	0	47	0.160473	142	0.248478	169	212	0.288331	381	0.247773	173	2	104	0.295611	279	0.178757	0.217008
fig|6666666.96096.peg.1869	A3193_09235	A3194_15980	A3195_15455	A3196_15940	A3197_14330	NODE_1_length_2390107_cov_43.4093_ID_1	NODE_1_length_2390107_cov_43.4093_ID_1_2061036_2060701	2061036	2060701	-	Translation initiation factor 3	FIG00000206	isu;Translation_initiation_factors_bacterial icw(1);Mycobacterium_virulence_operon_involved_in_protein_synthesis_(LSU_ribosomal_proteins)	83	132	215	0.0914427	44	71	0	0.263933	115	0.083561	14	2	25	0.227062	41	0.0717435	24	30	0.201789	54	0.0351174	98	2	105	0.101555	205	0.131345	0.386489
fig|6666666.96096.peg.3284	A3193_16225	A3194_01660	A3195_07680	A3196_04250	A3197_16160	NODE_2_length_1715405_cov_43.4474_ID_3	NODE_2_length_1715405_cov_43.4474_ID_3_1235168_1235707	1235168	1235707	+	ATP synthase delta chain (EC 3.6.3.14)	FIG00000262	ff	133	209	342	0.145458	48	88	0	0.260938	136	0.09882	29	0	25	0.166894	54	0.0944915	57	66	0.165183	123	0.0799896	100	1	80	0.14377	181	0.115968	0.212089
fig|6666666.96096.peg.1165	A3193_05695	A3194_11760	A3195_11900	A3196_12140	NA	NODE_1_length_2390107_cov_43.4093_ID_1	NODE_1_length_2390107_cov_43.4093_ID_1_1259634_1260518	1259634	1260518	+	Transcriptional regulator, AraC family			227	332	559	0.237751	2	2	0	0.260052	4	0.00290647	2	0	2	0.00299295	4	0.00699937	6	2	0.00746049	8	0.00520258	2	0	0	0.0057015	2	0.00128141	0.00142891
fig|6666666.96096.peg.3312	A3193_16360	A3194_01525	A3195_07545	A3196_04385	A3197_16030	NODE_2_length_1715405_cov_43.4474_ID_3	NODE_2_length_1715405_cov_43.4474_ID_3_1265376_1265714	1265376	1265714	+	Nitrogen regulatory protein P-II	FIG00005111	idu(2);Ammonia_assimilation	75	137	212	0.0901667	0	2	0	0.25794	2	0.00145323	50	2	25	0.00391386	77	0.134738	8	4	0.375607	12	0.00780386	2	0	0	0.0223674	2	0.00128141	0.00373715
fig|6666666.96096.peg.2965	A3193_14620	A3194_03250	A3195_09280	A3196_02655	A3197_06670	NODE_2_length_1715405_cov_43.4474_ID_3	NODE_2_length_1715405_cov_43.4474_ID_3_886226_887152	886226	887152	+	UDP-galactose-lipid carrier transferase (EC 2.-.-.-)	FIG01236906	ff	286	290	576	0.244981	64	88	0	0.255807	152	0.110446	84	2	40	0.108574	126	0.22048	240	184	0.224346	424	0.275736	156	4	124	0.288474	284	0.18196	0.193702
fig|6666666.96096.peg.1564	A3193_07750	A3194_14540	A3195_13970	A3196_14310	A3197_16755	NODE_1_length_2390107_cov_43.4093_ID_1	NODE_1_length_2390107_cov_43.4093_ID_1_1738338_1737907	1738338	1737907	-	Nitrogenase FeMo-cofactor carrier protein NifX	FIG00003581	icw(4);Nitrogen_fixation	120	140	260	0.110582	0	2	0	0.248083	2	0.00145323	48	2	32	0.00306933	82	0.143487	2	2	0.313687	4	0.00260129	0	0	0	0.00584701	0	0	0
fig|6666666.96096.peg.3751	A3193_18605	A3194_18150	A3195_19240	A3196_19960	A3197_12490	NODE_3_length_256263_cov_43.4084_ID_5	NODE_3_length_256263_cov_43.4084_ID_5_44669_45841	44669	45841	+	Succinyl-CoA ligase [ADP-forming] beta chain (EC 6.2.1.5)	FIG00000337	icw(1);TCA_Cycle icw(2);Serine-glyoxylate_cycle	271	435	706	0.300272	147	193	4	0.247729	344	0.249956	98	4	64	0.194143	166	0.290474	387	348	0.233529	735	0.477987	224	4	192	0.395104	420	0.269096	0.226334
fig|6666666.96096.peg.3821	A3193_18930	A3194_17855	A3195_19100	A3196_19355	NA	NODE_3_length_256263_cov_43.4084_ID_5	NODE_3_length_256263_cov_43.4084_ID_5_113529_112948	113529	112948	-	cytochrome c class I			142	201	343	0.145883	62	137	0	0.242783	199	0.144597	28	0	22	0.226552	50	0.0874921	123	163	0.141891	286	0.185992	76	0	54	0.310128	130	0.0832917	0.141317
fig|6666666.96096.peg.818	A3193_04020	A3194_10035	A3195_10205	A3196_10455	A3197_05320	NODE_1_length_2390107_cov_43.4093_ID_1	NODE_1_length_2390107_cov_43.4093_ID_1_884634_885017	884634	885017	+	Iron-sulfur cluster assembly scaffold protein IscU	FIG00229219	icw(4);tRNA_modification_Bacteria icw(1);Iron-sulfur_cluster_assembly icw(5);Alanine_biosynthesis	96	123	219	0.0931439	78	103	6	0.23515	187	0.135877	30	0	19	0.322949	49	0.0857423	42	48	0.210939	90	0.058529	129	4	84	0.148045	217	0.139033	0.35784
fig|6666666.96096.peg.3217	A3193_15910	A3194_01975	A3195_07995	A3196_03935	A3197_16465	NODE_2_length_1715405_cov_43.4474_ID_3	NODE_2_length_1715405_cov_43.4474_ID_3_1164191_1165024	1164191	1165024	+	Major porin and structural outer membrane porin OprF			168	300	468	0.199047	60	90	4	0.231047	154	0.111899	37	0	22	0.122283	59	0.103241	63	100	0.116779	163	0.106002	119	7	107	0.12328	233	0.149284	0.17666
fig|6666666.96096.peg.3288	A3193_16245	A3194_01640	A3195_07660	A3196_04270	A3197_16140	NODE_2_length_1715405_cov_43.4474_ID_3	NODE_2_length_1715405_cov_43.4474_ID_3_1239623_1240051	1239623	1240051	+	ATP synthase epsilon chain (EC 3.6.3.14)	FIG00000249	ff	105	132	237	0.1008	25	41	0	0.227722	66	0.0479568	40	0	26	0.101998	66	0.11549	27	24	0.254249	51	0.0331664	45	3	42	0.075072	90	0.0576635	0.132809
fig|6666666.96096.peg.1940	A3193_09600	A3194_18855	A3195_15825	A3196_16320	A3197_14685	NODE_1_length_2390107_cov_43.4093_ID_1	NODE_1_length_2390107_cov_43.4093_ID_1_2148947_2148630	2148947	2148630	-	Thiosulfate sulfurtransferase, rhodanese (EC 2.8.1.1)	FIG00004487	ff	78	97	175	0.0744301	99	132	4	0.227028	235	0.170755	20	0	15	0.490343	35	0.0612445	178	187	0.182041	365	0.237367	48	1	39	0.725412	88	0.0563821	0.175328
fig|6666666.96096.peg.1586	A3193_07880	A3194_14670	A3195_14100	A3196_14435	A3197_13015	NODE_1_length_2390107_cov_43.4093_ID_1	NODE_1_length_2390107_cov_43.4093_ID_1_1760353_1759997	1760353	1759997	-	Ferredoxin	FIG00001676	icw(1);Soluble_cytochromes_and_functionally_related_electron_carriers icw(1);Inorganic_Sulfur_Assimilation	88	106	194	0.0825111	0	0	0	0.224105	0	0	11	0	8	0	19	0.033247	0	2	0.087996	2	0.00130064	0	0	0	0.00353941	0	0	0
fig|6666666.96096.peg.3317	A3193_16385	A3194_01500	A3195_07520	A3196_04410	A3197_16005	NODE_2_length_1715405_cov_43.4474_ID_3	NODE_2_length_1715405_cov_43.4474_ID_3_1271608_1271264	1271608	1271264	-	tRNA 2-thiouridine synthesizing protein E (EC 2.8.1.-)	FIG00141658	idu(4);Lipoic_acid_synthesis_cluster idu(4);Sulfite_reduction-associated_complex_DsrMKJOP_and_co-clustering_genes idu(4);CBSS-326442.4.peg.1852	73	114	187	0.0795339	121	191	4	0.223554	316	0.229611	44	0	46	0.607603	90	0.157486	59	74	0.431364	133	0.0864928	70	1	74	0.243582	145	0.0929023	0.266218
fig|6666666.96096.peg.2051	A3193_10130	A3194_18325	A3195_16355	A3196_16850	A3197_21155	NODE_1_length_2390107_cov_43.4093_ID_1	NODE_1_length_2390107_cov_43.4093_ID_1_2259834_2260133	2259834	2260133	+	hypothetical protein			65	95	160	0.0680504	18	16	3	0.220064	37	0.0268848	15	0	8	0.0818506	23	0.0402464	26	41	0.126828	67	0.0435716	45	2	33	0.141174	80	0.0512564	0.168984
fig|6666666.96096.peg.1566	A3193_07760	A3194_14550	A3195_13980	A3196_14320	A3197_16745	NODE_1_length_2390107_cov_43.4093_ID_1	NODE_1_length_2390107_cov_43.4093_ID_1_1741188_1739767	1741188	1739767	-	Nitrogenase FeMo-cofactor scaffold and assembly protein NifE	FIG01055173	isu;Nitrogen_fixation	308	428	736	0.313032	0	2	0	0.213002	2	0.00145323	52	0	44	0.000930952	96	0.167985	0	0	0.111388	0	0	4	0	4	0	8	0.00512564	0.00355569
fig|6666666.96096.peg.675	A3193_03305	A3194_09375	A3195_18185	A3196_09720	A3197_04590	NODE_1_length_2390107_cov_43.4093_ID_1	NODE_1_length_2390107_cov_43.4093_ID_1_715667_714795	715667	714795	-	Phosphoribulokinase (EC 2.7.1.19)	FIG00070494	ff	187	258	445	0.189265	178	268	4	0.209867	450	0.326978	102	0	63	0.34134	165	0.288724	160	169	0.31198	329	0.213956	284	12	207	0.237701	503	0.322275	0.364317
fig|6666666.96096.peg.3468	A3193_17130	A3194_00760	A3195_06780	A3196_05155	A3197_15280	NODE_2_length_1715405_cov_43.4474_ID_3	NODE_2_length_1715405_cov_43.4474_ID_3_1440345_1439431	1440345	1439431	-	UDP-galactose-lipid carrier transferase (EC 2.-.-.-)	FIG01236906	ff	207	247	454	0.193093	149	179	2	0.204272	330	0.239784	83	0	44	0.238814	127	0.22223	104	109	0.229096	213	0.138519	182	6	147	0.14682	335	0.214636	0.231487
fig|6666666.96096.peg.1188	A3193_05810	A3194_11875	A3195_12015	A3196_12255	NA	NODE_1_length_2390107_cov_43.4093_ID_1	NODE_1_length_2390107_cov_43.4093_ID_1_1288031_1288162	1288031	1288162	+	hypothetical protein			21	43	64	0.0272201	13	19	0	0.200913	32	0.0232518	6	0	4	0.161574	10	0.0174984	21	21	0.12586	42	0.0273135	20	0	20	0.20199	40	0.0256282	0.192849
fig|6666666.96096.peg.1971	A3193_09750	A3194_18705	A3195_15975	A3196_16470	A3197_14840	NODE_1_length_2390107_cov_43.4093_ID_1	NODE_1_length_2390107_cov_43.4093_ID_1_2182998_2182132	2182998	2182132	-	HflC protein	FIG01961575	icw(1);Scaffold_proteins_for_[4Fe-4S]_cluster_assembly_(MRP_family) icw(2);Hfl_operon	143	273	416	0.176931	205	231	2	0.197549	438	0.318258	110	2	60	0.33454	172	0.300973	148	186	0.327469	334	0.217208	265	8	221	0.242985	494	0.316508	0.360277
fig|6666666.96096.peg.918	A3193_04530	A3194_10585	A3195_10725	A3196_10970	A3197_20550	NODE_1_length_2390107_cov_43.4093_ID_1	NODE_1_length_2390107_cov_43.4093_ID_1_997697_998314	997697	998314	+	Heat shock protein GrpE	FIG00000103	icw(2);Heat_shock_dnaK_gene_cluster_extended isu;GroEL_GroES isu;Protein_chaperones	108	188	296	0.125893	79	102	4	0.197291	185	0.134424	25	0	9	0.198325	34	0.0594946	75	70	0.0908559	145	0.0942967	96	0	71	0.148059	167	0.106998	0.170946
fig|6666666.96096.peg.1545	A3193_07655	A3194_14445	A3195_13875	A3196_14215	NA	NODE_1_length_2390107_cov_43.4093_ID_1	NODE_1_length_2390107_cov_43.4093_ID_1_1727458_1726589	1727458	1726589	-	NifM protein	FIG00148459	isu;Nitrogen_fixation	191	225	416	0.176931	0	0	0	0.196867	0	0	26	0	37	0	63	0.11024	0	0	0.119531	0	0	0	0	0	0	0	0	0
fig|6666666.96096.peg.939	A3193_04640	A3194_10695	A3195_10835	A3196_11080	A3197_20655	NODE_1_length_2390107_cov_43.4093_ID_1	NODE_1_length_2390107_cov_43.4093_ID_1_1020494_1022209	1020494	1022209	+	Amylopullulanase (EC 3.2.1.1) / (EC 3.2.1.41)	FIG01072300	ff	330	463	793	0.337275	235	296	8	0.190156	539	0.391647	120	0	57	0.207882	177	0.309722	286	279	0.170164	565	0.367432	453	5	338	0.207556	796	0.510001	0.293141
fig|6666666.96096.peg.1861	A3193_09190	A3194_15935	A3195_15410	A3196_15895	A3197_14285	NODE_1_length_2390107_cov_43.4093_ID_1	NODE_1_length_2390107_cov_43.4093_ID_1_2054566_2054898	2054566	2054898	+	hypothetical protein			68	85	153	0.0650732	9	18	0	0.189519	27	0.0196187	6	0	10	0.0537919	16	0.0279975	22	36	0.0794587	58	0.0377187	44	0	26	0.110063	70	0.0448494	0.133164
fig|6666666.96096.peg.2844	NA	NA	NA	NA	NA	NODE_2_length_1715405_cov_43.4474_ID_3	NODE_2_length_1715405_cov_43.4474_ID_3_742688_743131	742688	743131	+	DNA topoisomerase I (EC 5.99.1.2)	FIG00000204	idu(2);CBSS-272943.3.peg.1367 idu(2);DNA_topoisomerases,_Type_I,_ATP-independent idu(2);Conserved_gene_cluster_associated_with_Met-tRNA_formyltransferase idu(2);Inteins idu(2);pVir_Plasmid_of_Campylobacter	79	120	199	0.0846376	72	80	4	0.184735	156	0.113352	36	0	32	0.232923	68	0.118989	26	16	0.253084	42	0.0273135	60	0	56	0.0597306	116	0.0743218	0.16538
fig|6666666.96096.peg.592	A3193_02920	A3194_08995	A3195_17805	A3196_09340	A3197_04230	NODE_1_length_2390107_cov_43.4093_ID_1	NODE_1_length_2390107_cov_43.4093_ID_1_630868_631200	630868	631200	+	tRNA 2-thiouridine synthesizing protein E (EC 2.8.1.-) @ Sulfite reductase, dissimilatory-type gamma subunit (EC 1.8.99.3)	FIG00132737	idu(4);Lipoic_acid_synthesis_cluster icw(9);Sulfite_reduction-associated_complex_DsrMKJOP_and_co-clustering_genes icw(2);CBSS-326442.4.peg.1852	54	93	147	0.0625213	70	103	2	0.182087	175	0.127158	24	0	18	0.348651	42	0.0734934	84	87	0.208579	171	0.111205	57	3	42	0.324496	102	0.0653519	0.194039
fig|6666666.96096.peg.1550	A3193_07680	A3194_14470	A3195_13900	A3196_14240	A3197_16830	NODE_1_length_2390107_cov_43.4093_ID_1	NODE_1_length_2390107_cov_43.4093_ID_1_1730736_1729582	1730736	1729582	-	Homocitrate synthase (EC 2.3.3.14)	FIG00043116	icw(3);Nitrogen_fixation	218	292	510	0.216911	0	2	0	0.181746	2	0.00145323	35	2	16	0.00114635	53	0.0927417	8	6	0.0757233	14	0.00910451	0	0	0	0.00764317	0	0	0
fig|6666666.96096.peg.2752	A3193_13560	A3194_04365	A3195_03395	A3196_01600	A3197_07715	NODE_2_length_1715405_cov_43.4474_ID_3	NODE_2_length_1715405_cov_43.4474_ID_3_645497_644847	645497	644847	-	LSU ribosomal protein L3p (L3e)	FIG00001818	icw(6);Ribosome_LSU_bacterial	125	155	280	0.119088	32	26	0	0.177151	58	0.0421438	25	0	16	0.0590209	41	0.0717435	85	81	0.103999	166	0.107953	69	0	38	0.160896	107	0.0685555	0.103968
fig|6666666.96096.peg.3577	A3193_17660	A3194_00245	A3195_02790	A3196_05665	NA	NODE_2_length_1715405_cov_43.4474_ID_3	NODE_2_length_1715405_cov_43.4474_ID_3_1555011_1554622	1555011	1554622	-	tRNA 2-thiouridine synthesizing protein E (EC 2.8.1.-) @ Dissimilatory sulfite reductase, gamma subunit (EC 1.8.99.3)		idu(4);Lipoic_acid_synthesis_cluster idu(2);Sulfite_reduction-associated_complex_DsrMKJOP_and_co-clustering_genes idu(4);Sulfite_reduction-associated_complex_DsrMKJOP_and_co-clustering_genes idu(4);CBSS-326442.4.peg.1852 idu(2);Anaerobic_respiratory_reductases	63	97	160	0.0680504	138	128	4	0.169149	270	0.196187	75	0	30	0.459098	105	0.183733	87	46	0.44504	133	0.0864928	93	2	59	0.215404	154	0.0986686	0.250034
fig|6666666.96096.peg.3286	A3193_16235	A3194_01650	A3195_07670	A3196_04260	A3197_16150	NODE_2_length_1715405_cov_43.4474_ID_3	NODE_2_length_1715405_cov_43.4474_ID_3_1237295_1238155	1237295	1238155	+	ATP synthase gamma chain (EC 3.6.3.14)	FIG00023994	ff	159	194	353	0.150136	61	76	3	0.168802	140	0.101726	59	0	39	0.107677	98	0.171485	81	91	0.187883	172	0.111855	81	1	107	0.126003	189	0.121093	0.138801
fig|6666666.96096.peg.2179	A3193_10780	A3194_16160	A3195_06230	A3196_17610	A3197_10785	NODE_2_length_1715405_cov_43.4474_ID_3	NODE_2_length_1715405_cov_43.4474_ID_3_36809_36114	36809	36114	-	NADH-ubiquinone oxidoreductase chain C (EC 1.6.5.3)	FIG00000785	icw(4);Respiratory_Complex_I icw(4);NADH_ubiquinone_oxidoreductase	135	150	285	0.121215	38	57	0	0.16864	95	0.0690287	31	0	14	0.0904129	45	0.0787429	56	63	0.106755	119	0.0773883	87	2	90	0.107873	179	0.114686	0.162666
fig|6666666.96096.peg.1565	A3193_07755	A3194_14545	A3195_13975	A3196_14315	A3197_16750	NODE_1_length_2390107_cov_43.4093_ID_1	NODE_1_length_2390107_cov_43.4093_ID_1_1739770_1738349	1739770	1738349	-	Nitrogenase FeMo-cofactor scaffold and assembly protein NifN	FIG00002831	icw(4);Nitrogen_fixation	242	332	574	0.244131	0	0	0	0.166118	0	0	56	0	54	0	110	0.192483	4	4	0.127632	8	0.00520258	0	0	0	0.00354689	0	0	0
fig|6666666.96096.peg.1590	NA	NA	NA	NA	A3197_13040	NODE_1_length_2390107_cov_43.4093_ID_1	NODE_1_length_2390107_cov_43.4093_ID_1_1762885_1762607	1762885	1762607	-	4Fe-4S ferredoxin, nitrogenase-associated	FIG00008426	icw(2);Nitrogen_fixation	41	71	112	0.0476353	0	0	0	0.165681	0	0	4	0	6	0	10	0.0174984	0	0	0.0593082	0	0	0	0	0	0	0	0	0
fig|6666666.96096.peg.665	A3193_03255	A3194_09330	A3195_18140	A3196_09675	A3197_04545	NODE_1_length_2390107_cov_43.4093_ID_1	NODE_1_length_2390107_cov_43.4093_ID_1_704748_702367	704748	702367	-	Rubisco activation protein CbbO	FIG00132779	icw(2);CO2_uptake,_carboxysome	384	566	950	0.404049	140	236	2	0.164083	378	0.274661	112	0	78	0.105008	190	0.33247	387	420	0.131569	807	0.52481	280	12	238	0.213533	530	0.339574	0.140587
fig|6666666.96096.peg.1348	A3193_06690	A3194_13690	A3195_12905	A3196_13135	A3197_18660	NODE_1_length_2390107_cov_43.4093_ID_1	NODE_1_length_2390107_cov_43.4093_ID_1_1491819_1491962	1491819	1491962	+	hypothetical protein			23	34	57	0.0242429	17	25	0	0.163923	42	0.0305179	2	0	4	0.19427	6	0.0104991	17	24	0.0691791	41	0.0266632	18	1	14	0.180634	33	0.0211433	0.145749
fig|6666666.96096.peg.594	A3193_02930	A3194_09005	A3195_17815	A3196_09350	A3197_04240	NODE_1_length_2390107_cov_43.4093_ID_1	NODE_1_length_2390107_cov_43.4093_ID_1_632030_633568	632030	633568	+	Sulfite reduction-associated complex DsrMKJOP protein DsrK (=HmeD)	FIG00035759	icw(7);Sulfite_reduction-associated_complex_DsrMKJOP_and_co-clustering_genes	251	359	610	0.259442	217	333	3	0.163107	553	0.401819	106	0	100	0.237827	206	0.360468	176	214	0.220836	390	0.253626	416	12	263	0.159757	691	0.442727	0.283759
fig|6666666.96096.peg.3283	A3193_16220	A3194_01665	A3195_07685	A3196_04245	A3197_16165	NODE_2_length_1715405_cov_43.4474_ID_3	NODE_2_length_1715405_cov_43.4474_ID_3_1234688_1235158	1234688	1235158	+	ATP synthase F0 sector subunit b	FIG00000186	ff	70	116	186	0.0791085	33	52	0	0.162748	85	0.0617625	19	0	9	0.119622	28	0.0489956	46	32	0.0982245	78	0.0507251	51	1	53	0.104556	105	0.0672741	0.141097
fig|6666666.96096.peg.819	A3193_04025	A3194_10040	A3195_10210	A3196_10460	A3197_05325	NODE_1_length_2390107_cov_43.4093_ID_1	NODE_1_length_2390107_cov_43.4093_ID_1_885057_885380	885057	885380	+	Iron binding protein IscA for iron-sulfur cluster assembly	FIG01303806	icw(3);tRNA_modification_Bacteria idu(1);Iron-sulfur_cluster_assembly icw(3);Alanine_biosynthesis	46	81	127	0.054015	64	70	0	0.161697	134	0.0973667	20	0	10	0.274406	30	0.0524953	18	14	0.153136	32	0.0208103	59	0	29	0.0624164	88	0.0563821	0.172071
fig|6666666.96096.peg.1592	A3193_07905	A3194_14695	A3195_14130	A3196_14465	A3197_13050	NODE_1_length_2390107_cov_43.4093_ID_1	NODE_1_length_2390107_cov_43.4093_ID_1_1766160_1764595	1766160	1764595	-	Nitrogenase (molybdenum-iron)-specific transcriptional regulator NifA	FIG00004951	isu;Nitrogen_fixation	256	359	615	0.261569	4	4	0	0.161607	8	0.00581294	74	2	48	0.00338117	124	0.21698	0	12	0.130637	12	0.00780386	0	0	0	0.00483079	0	0	0
fig|6666666.96096.peg.1860	A3193_09185	A3194_15930	A3195_15405	A3196_15890	A3197_14280	NODE_1_length_2390107_cov_43.4093_ID_1	NODE_1_length_2390107_cov_43.4093_ID_1_2053687_2054526	2053687	2054526	+	sulfur oxidation protein SoxA	FIG00138476	isu;Sulfur_oxidation	160	168	328	0.139503	14	25	0	0.160773	39	0.0283381	20	0	11	0.0307464	31	0.0542451	45	51	0.0609199	96	0.0624309	117	2	67	0.0720876	186	0.119171	0.140016
fig|6666666.96096.peg.1595	A3193_07920	A3194_14710	A3195_14145	A3196_14480	A3197_13065	NODE_1_length_2390107_cov_43.4093_ID_1	NODE_1_length_2390107_cov_43.4093_ID_1_1768844_1769377	1768844	1769377	+	Electron transport complex protein RnfB	FIG00133292	icw(4);Na(+)-translocating_NADH-quinone_oxidoreductase_and_rnf-like_group_of_electron_transport_complexes	81	127	208	0.0884655	0	0	0	0.160486	0	0	25	0	15	0	40	0.0699937	0	0	0.123735	0	0	0	0	0	0	0	0	0
fig|6666666.96096.peg.3287	A3193_16240	A3194_01645	A3195_07665	A3196_04265	A3197_16145	NODE_2_length_1715405_cov_43.4474_ID_3	NODE_2_length_1715405_cov_43.4474_ID_3_1238228_1239604	1238228	1239604	+	ATP synthase beta chain (EC 3.6.3.14)	FIG00040241	ff	215	318	533	0.226693	146	164	8	0.159297	318	0.231064	133	0	86	0.152862	219	0.383216	109	140	0.262413	249	0.16193	190	5	138	0.114007	333	0.213355	0.152846
fig|6666666.96096.peg.1612	A3193_08000	A3194_14785	A3195_14225	A3196_14560	A3197_13140	NODE_1_length_2390107_cov_43.4093_ID_1	NODE_1_length_2390107_cov_43.4093_ID_1_1786989_1786639	1786989	1786639	-	FIG01182850: hypothetical protein	FIG01182847	ff	59	75	134	0.0569922	42	50	0	0.157448	92	0.0668488	8	0	6	0.173865	14	0.0244978	115	127	0.0659507	242	0.157378	74	0	52	0.435611	126	0.0807289	0.227368
fig|6666666.96096.peg.1781	A3193_08810	A3194_15555	A3195_15030	A3196_15515	A3197_13890	NODE_1_length_2390107_cov_43.4093_ID_1	NODE_1_length_2390107_cov_43.4093_ID_1_1964864_1965421	1964864	1965421	+	Putative TEGT family carrier/transport protein	FIG00002297	isu;CBSS-326442.4.peg.1852	102	110	212	0.0901667	24	42	2	0.156524	68	0.04941	32	2	12	0.0807505	46	0.0804928	22	26	0.136164	48	0.0312155	66	0	42	0.0542922	108	0.0691962	0.122461
fig|6666666.96096.peg.1647	A3193_08150	A3194_14895	A3195_14375	A3196_14710	A3197_13290	NODE_1_length_2390107_cov_43.4093_ID_1	NODE_1_length_2390107_cov_43.4093_ID_1_1827619_1828104	1827619	1828104	+	Putative cytoplasmic protein USSDB7A		icw(4);USS-DB-7	80	104	184	0.0782579	74	98	2	0.156019	174	0.126431	41	1	26	0.237301	68	0.118989	80	101	0.231167	181	0.117708	167	2	133	0.235119	302	0.193493	0.393272
fig|6666666.96096.peg.1572	A3193_07795	A3194_14585	A3195_14015	A3196_14355	NA	NODE_1_length_2390107_cov_43.4093_ID_1	NODE_1_length_2390107_cov_43.4093_ID_1_1747694_1747056	1747694	1747056	-	LRV (FeS)4 cluster domain protein clustered with nitrogenase cofactor synthesis	FIG00112322	icw(5);Nitrogen_fixation	88	152	240	0.102076	0	0	0	0.1547	0	0	8	0	10	0	18	0.0314972	0	0	0.046517	0	0	0	0	0	0	0	0	0
fig|6666666.96096.peg.1895	A3193_09370	A3194_19085	A3195_15595	A3196_16090	A3197_14455	NODE_1_length_2390107_cov_43.4093_ID_1	NODE_1_length_2390107_cov_43.4093_ID_1_2093995_2092808	2093995	2092808	-	Sulfate adenylyltransferase, dissimilatory-type (EC 2.7.7.4)	FIG01962692	isu;Inorganic_Sulfur_Assimilation	174	268	442	0.187989	58	64	2	0.153134	124	0.0901006	58	0	54	0.0690975	112	0.195982	78	82	0.15557	160	0.104052	126	2	126	0.0849221	254	0.162739	0.135148
fig|6666666.96096.peg.218	A3193_01060	A3194_07180	A3195_00995	A3196_07560	A3197_02340	NODE_1_length_2390107_cov_43.4093_ID_1	NODE_1_length_2390107_cov_43.4093_ID_1_231319_229460	231319	229460	-	Phosphoenolpyruvate carboxykinase [GTP] (EC 4.1.1.32)	FIG00001643	isu;Pyruvate_metabolism_I:_anaplerotic_reactions,_PEP	257	428	685	0.291341	100	192	2	0.151534	294	0.213626	152	0	90	0.104607	242	0.423462	163	160	0.214632	323	0.210054	218	8	146	0.109465	372	0.238342	0.126384
fig|6666666.96096.peg.2176	A3193_10765	A3194_16145	A3195_06245	A3196_17595	A3197_10800	NODE_2_length_1715405_cov_43.4474_ID_3	NODE_2_length_1715405_cov_43.4474_ID_3_34346_33072	34346	33072	-	NADH-ubiquinone oxidoreductase chain F (EC 1.6.5.3)	FIG00117890	icw(5);Respiratory_Complex_I icw(5);NADH_ubiquinone_oxidoreductase	210	259	469	0.199473	132	126	4	0.151392	262	0.190374	74	0	28	0.136026	102	0.178484	168	167	0.132005	335	0.217858	182	2	103	0.165663	287	0.183882	0.142279
fig|6666666.96096.peg.354	A3193_01700	A3194_07815	A3195_00355	A3196_08200	A3197_03060	NODE_1_length_2390107_cov_43.4093_ID_1	NODE_1_length_2390107_cov_43.4093_ID_1_376193_376675	376193	376675	+	NADH dehydrogenase (EC 1.6.99.3)	FIG00008708	idu(2);Respiratory_dehydrogenases_1 idu(2);Riboflavin_synthesis_cluster	76	101	177	0.0752807	51	65	1	0.151017	117	0.0850142	49	0	15	0.160557	64	0.11199	32	34	0.218924	66	0.0429212	74	1	73	0.0862677	148	0.0948244	0.193929
fig|6666666.96096.peg.2398	A3193_11805	A3194_17190	A3195_05205	A3196_18635	A3197_09570	NODE_2_length_1715405_cov_43.4474_ID_3	NODE_2_length_1715405_cov_43.4474_ID_3_283309_282392	283309	282392	-	UDP-3-O-[3-hydroxymyristoyl] N-acetylglucosamine deacetylase (EC 3.5.1.108)	FIG00000615	ff	149	184	333	0.14163	149	224	4	0.14934	377	0.273935	44	0	34	0.271934	78	0.136488	112	96	0.140244	208	0.135267	164	0	118	0.142904	282	0.180679	0.194226
fig|6666666.96096.peg.3582	A3193_17685	A3194_00220	A3195_02765	A3196_05690	A3197_00210	NODE_2_length_1715405_cov_43.4474_ID_3	NODE_2_length_1715405_cov_43.4474_ID_3_1563146_1564309	1563146	1564309	+	hypothetical protein			167	254	421	0.179058	80	127	0	0.148868	207	0.15041	64	2	20	0.117729	86	0.150486	30	41	0.121921	71	0.0461729	220	4	194	0.0384618	418	0.267815	0.226999
fig|6666666.96096.peg.1347	A3193_06685	A3194_13695	A3195_12900	A3196_13130	NA	NODE_1_length_2390107_cov_43.4093_ID_1	NODE_1_length_2390107_cov_43.4093_ID_1_1491608_1490928	1491608	1490928	-	Cytochrome oxidase biogenesis protein Surf1, facilitates heme A insertion	FIG00018846	icw(3);CBSS-316057.3.peg.563 icw(2);Biogenesis_of_cytochrome_c_oxidases	120	123	243	0.103351	24	20	2	0.146959	46	0.0334244	28	0	14	0.0447446	42	0.0734934	38	46	0.101836	84	0.054627	32	0	36	0.0778255	68	0.043568	0.0631579
fig|6666666.96096.peg.593	A3193_02925	A3194_09000	A3195_17810	A3196_09345	A3197_04235	NODE_1_length_2390107_cov_43.4093_ID_1	NODE_1_length_2390107_cov_43.4093_ID_1_631279_632001	631279	632001	+	Sulfite reduction-associated complex DsrMKJOP protein DsrM (= HmeC)	FIG01303928	icw(3);Sulfite_reduction-associated_complex_DsrMKJOP_and_co-clustering_genes	96	154	250	0.106329	73	101	1	0.142398	175	0.127158	32	0	20	0.160322	52	0.0909918	63	73	0.118748	136	0.0884438	141	3	103	0.118673	247	0.158254	0.216067
fig|6666666.96096.peg.2053	A3193_10140	A3194_18315	A3195_16365	A3196_16860	A3197_21145	NODE_1_length_2390107_cov_43.4093_ID_1	NODE_1_length_2390107_cov_43.4093_ID_1_2261230_2262483	2261230	2262483	+	Sulfite reduction-associated complex DsrMKJOP protein DsrP (= HmeB)	FIG00054260	idu(1);Sulfite_reduction-associated_complex_DsrMKJOP_and_co-clustering_genes	177	249	426	0.181184	48	40	4	0.139817	92	0.0668488	36	2	22	0.0485655	60	0.104991	136	113	0.0789514	249	0.16193	144	1	118	0.125199	263	0.168505	0.132566
fig|6666666.96096.peg.3750	A3193_18600	A3194_18155	A3195_19235	A3196_19955	A3197_12495	NODE_3_length_256263_cov_43.4084_ID_5	NODE_3_length_256263_cov_43.4084_ID_5_43692_44672	43692	44672	+	Malyl-CoA lyase (EC 4.1.3.24)	FIG00138625	isu;Serine-glyoxylate_cycle isu;Photorespiration_(oxidative_C2_cycle)	155	169	324	0.137802	66	78	0	0.135962	144	0.104633	69	0	32	0.0971914	101	0.176734	148	135	0.169924	283	0.184041	97	0	71	0.181933	168	0.107638	0.108271
fig|6666666.96096.peg.3965	A3193_19610	A3194_20420	A3195_19725	A3196_19715	A3197_12860	NODE_4_length_73793_cov_47.1748_ID_7	NODE_4_length_73793_cov_47.1748_ID_7_29191_29856	29191	29856	+	Putative formate dehydrogenase-specific chaperone	FIG00002606	isu;Formate_hydrogenase	111	104	215	0.0914427	11	18	0	0.132959	29	0.0210719	21	0	17	0.0288448	38	0.066494	16	23	0.0942153	39	0.0253626	33	0	21	0.0369483	54	0.0345981	0.0512861
fig|6666666.96096.peg.2050	A3193_10130	A3194_18325	A3195_16355	A3196_16850	NA	NODE_1_length_2390107_cov_43.4093_ID_1	NODE_1_length_2390107_cov_43.4093_ID_1_2259830_2259681	2259830	2259681	-	hypothetical protein			21	27	48	0.0204151	3	9	3	0.132481	15	0.0108993	2	0	2	0.0665881	4	0.00699937	3	15	0.0442622	18	0.0117058	13	0	7	0.0761093	20	0.0128141	0.0847757
fig|6666666.96096.peg.3561	A3193_17580	A3194_00325	A3195_02870	A3196_05585	NA	NODE_2_length_1715405_cov_43.4474_ID_3	NODE_2_length_1715405_cov_43.4474_ID_3_1536885_1536217	1536885	1536217	-	Protein-L-isoaspartate O-methyltransferase (EC 2.1.1.77)	FIG00069725	idu(3);Stationary_phase_repair_cluster idu(3);Protein-L-isoaspartate_O-methyltransferase idu(3);Ton_and_Tol_transport_systems idu(3);Lanthionine_Synthetases	101	110	211	0.0897414	46	96	2	0.129899	144	0.104633	20	0	8	0.142586	28	0.0489956	47	50	0.06911	97	0.0630812	149	2	122	0.0914843	273	0.174913	0.258115
fig|6666666.96096.peg.3285	A3193_16230	A3194_01655	A3195_07675	A3196_04255	A3197_16155	NODE_2_length_1715405_cov_43.4474_ID_3	NODE_2_length_1715405_cov_43.4474_ID_3_1235721_1237262	1235721	1237262	+	ATP synthase alpha chain (EC 3.6.3.14)	FIG01969372	ff	180	296	476	0.20245	66	88	5	0.127029	159	0.115532	55	2	29	0.0682474	86	0.150486	129	102	0.0920143	231	0.150224	122	3	84	0.094441	209	0.133907	0.0856587
fig|6666666.96096.peg.3674	A3193_18150	A3194_19995	A3195_02305	A3196_06165	A3197_00670	NODE_2_length_1715405_cov_43.4474_ID_3	NODE_2_length_1715405_cov_43.4474_ID_3_1656787_1657137	1656787	1657137	+	probable iron binding protein from the HesB_IscA_SufA family	FIG00000502	idu(1);Iron-sulfur_cluster_assembly	35	72	107	0.0455087	66	114	0	0.125723	180	0.130791	20	0	23	0.34017	43	0.0752432	37	47	0.202563	84	0.054627	85	2	95	0.151204	182	0.116608	0.328421
fig|6666666.96096.peg.3820	A3193_18925	A3194_17860	A3195_19105	A3196_19360	A3197_12095	NODE_3_length_256263_cov_43.4084_ID_5	NODE_3_length_256263_cov_43.4084_ID_5_112926_111640	112926	111640	-	Sulfide dehydrogenase [flavocytochrome C] flavoprotein chain precursor (EC 1.8.2.-)	FIG00050194	idu(2);Sulfur_oxidation	150	237	387	0.164597	146	181	4	0.123757	331	0.24051	84	0	46	0.170247	130	0.22748	171	209	0.166672	380	0.247122	112	0	87	0.186163	199	0.1275	0.0977327
fig|6666666.96096.peg.1405	A3193_06975	A3194_13410	A3195_13185	A3196_13415	A3197_18940	NODE_1_length_2390107_cov_43.4093_ID_1	NODE_1_length_2390107_cov_43.4093_ID_1_1565462_1563426	1565462	1563426	-	Translation elongation factor G-related protein	FIG00001635	isu;Translation_elongation_factor_G_family isu;Translation_elongation_factors_bacterial	244	358	602	0.256039	172	256	2	0.121596	430	0.312446	54	0	48	0.139695	102	0.178484	206	218	0.0826003	424	0.275736	256	4	254	0.131202	514	0.329323	0.159446
fig|6666666.96096.peg.585	A3193_02890	A3194_08965	A3195_17775	A3196_09310	NA	NODE_1_length_2390107_cov_43.4093_ID_1	NODE_1_length_2390107_cov_43.4093_ID_1_626772_626596	626772	626596	-	hypothetical protein			23	29	52	0.0221164	23	38	0	0.121504	61	0.0443237	7	0	6	0.22925	13	0.022748	14	11	0.121784	25	0.016258	30	0	25	0.0894909	55	0.0352388	0.197368
fig|6666666.96096.peg.1597	A3193_07930	NA	A3195_14155	A3196_14490	NA	NODE_1_length_2390107_cov_43.4093_ID_1	NODE_1_length_2390107_cov_43.4093_ID_1_1770882_1771970	1770882	1771970	+	Electron transport complex protein RnfD	FIG00022976	icw(3);Na(+)-translocating_NADH-quinone_oxidoreductase_and_rnf-like_group_of_electron_transport_complexes	133	188	321	0.136526	0	0	0	0.121332	0	0	17	0	16	0	33	0.0577448	0	0	0.0500086	0	0	2	0	0	0	2	0.00128141	0.00116099
fig|6666666.96096.peg.532	A3193_02635	A3194_08710	A3195_17520	A3196_09055	A3197_03945	NODE_1_length_2390107_cov_43.4093_ID_1	NODE_1_length_2390107_cov_43.4093_ID_1_573141_573779	573141	573779	+	ATP-dependent Clp protease proteolytic subunit (EC 3.4.21.92)	FIG00000028	icw(2);Proteolysis_in_bacteria,_ATP-dependent isu;cAMP_signaling_in_bacteria icw(1);Proteasome_bacterial	83	105	188	0.0799592	28	51	1	0.121182	80	0.0581294	8	0	5	0.0829394	13	0.022748	30	41	0.0335956	71	0.0461729	82	3	46	0.0701115	131	0.0839324	0.129682
fig|6666666.96096.peg.2895	A3193_14285	A3194_03630	A3195_09615	A3196_02320	A3197_06990	NODE_2_length_1715405_cov_43.4474_ID_3	NODE_2_length_1715405_cov_43.4474_ID_3_811222_810209	811222	810209	-	Transcriptional regulator, MerR family, associated with photolyase		idu(1);CBSS-291331.3.peg.3674	114	184	298	0.126744	168	184	4	0.120978	356	0.258676	122	0	60	0.232451	182	0.318471	30	10	0.296225	40	0.0260129	72	4	58	0.0248772	134	0.0858545	0.0835455
fig|6666666.96096.peg.2350	A3193_11575	A3194_16955	A3195_05435	A3196_18405	NA	NODE_2_length_1715405_cov_43.4474_ID_3	NODE_2_length_1715405_cov_43.4474_ID_3_230107_229775	230107	229775	-	hypothetical protein			47	50	97	0.0412555	116	180	6	0.120153	302	0.219438	16	0	11	0.601673	27	0.0472457	88	119	0.134087	207	0.134617	42	2	23	0.392811	67	0.0429273	0.127457
fig|6666666.96096.peg.633	A3193_03110	A3194_09185	A3195_17995	A3196_09530	A3197_04420	NODE_1_length_2390107_cov_43.4093_ID_1	NODE_1_length_2390107_cov_43.4093_ID_1_670009_671442	670009	671442	+	Cytochrome c oxidase subunit CcoN (EC 1.9.3.1)	FIG00103126	isu;Terminal_cytochrome_C_oxidases	204	213	417	0.177356	59	75	0	0.119671	134	0.0973667	120	0	104	0.0618515	224	0.391965	177	139	0.257728	316	0.205502	187	2	162	0.138929	351	0.224888	0.154699
fig|6666666.96096.peg.2057	A3193_10160	A3194_18295	A3195_16385	A3196_16880	A3197_21125	NODE_1_length_2390107_cov_43.4093_ID_1	NODE_1_length_2390107_cov_43.4093_ID_1_2264322_2264693	2264322	2264693	+	hypothetical protein			54	53	107	0.0455087	13	17	0	0.118607	30	0.0217985	11	0	17	0.0534858	28	0.0489956	34	23	0.124435	57	0.0370683	44	1	42	0.0967949	87	0.0557414	0.148106
fig|6666666.96096.peg.1571	A3193_07790	A3194_14580	A3195_14010	A3196_14350	NA	NODE_1_length_2390107_cov_43.4093_ID_1	NODE_1_length_2390107_cov_43.4093_ID_1_1747052_1746054	1747052	1746054	-	Anthranilate phosphoribosyltransferase like (EC 2.4.2.18)	FIG00638232	ff	122	164	286	0.12164	0	0	0	0.117852	0	0	12	0	6	0	18	0.0314972	0	6	0.0297373	6	0.00390193	0	0	0	0.00378767	0	0	0
fig|6666666.96096.peg.3342	A3193_16510	A3194_01375	A3195_07395	A3196_04535	A3197_15915	NODE_2_length_1715405_cov_43.4474_ID_3	NODE_2_length_1715405_cov_43.4474_ID_3_1298447_1297929	1298447	1297929	-	FIG002095: hypothetical protein		isu;A_hypothetical_protein_that_co-occurs_with_Leucyl-tRNA_synthetase	64	84	148	0.0629466	66	82	4	0.117498	152	0.110446	44	2	36	0.194091	82	0.143487	26	46	0.261002	72	0.0468232	68	0	62	0.0875697	130	0.0832917	0.158504
fig|6666666.96096.peg.1547	A3193_07665	A3194_14455	A3195_13885	A3196_14225	NA	NODE_1_length_2390107_cov_43.4093_ID_1	NODE_1_length_2390107_cov_43.4093_ID_1_1728247_1727897	1728247	1727897	-	Nitrogenase stabilizing/protective protein NifW	FIG00006994	icw(2);Nitrogen_fixation	36	64	100	0.0425315	0	0	0	0.117498	0	0	11	0	6	0	17	0.0297473	0	0	0.080083	0	0	0	0	0	0	0	0	0
fig|6666666.96096.peg.2052	A3193_10135	A3194_18320	A3195_16360	A3196_16855	A3197_21150	NODE_1_length_2390107_cov_43.4093_ID_1	NODE_1_length_2390107_cov_43.4093_ID_1_2260187_2261215	2260187	2261215	+	Fe-S-cluster-containing hydrogenase components 1	FIG00003712	isu;Hydrogenases isu;Anaerobic_respiratory_reductases	109	178	287	0.122065	35	33	0	0.114812	68	0.04941	35	0	11	0.0437529	46	0.0804928	86	90	0.0737775	176	0.114457	105	5	74	0.107863	184	0.11789	0.113045
fig|6666666.96096.peg.1549	A3193_07675	A3194_14465	A3195_13895	A3196_14235	A3197_16835	NODE_1_length_2390107_cov_43.4093_ID_1	NODE_1_length_2390107_cov_43.4093_ID_1_1729585_1728788	1729585	1728788	-	Serine acetyltransferase (EC 2.3.1.30)	FIG00000128	idu(1);Conserved_gene_cluster_possibly_involved_in_RNA_metabolism idu(1);Cysteine_Biosynthesis idu(1);Methionine_Biosynthesis	93	125	218	0.0927186	0	0	0	0.112486	0	0	34	0	16	0	50	0.0874921	0	4	0.103436	4	0.00260129	0	0	0	0.00316194	0	0	0
fig|6666666.96096.peg.817	A3193_04015	A3194_10030	A3195_10200	A3196_10450	A3197_05315	NODE_1_length_2390107_cov_43.4093_ID_1	NODE_1_length_2390107_cov_43.4093_ID_1_883396_884610	883396	884610	+	Cysteine desulfurase (EC 2.8.1.7), IscS subfamily	FIG00229198	icw(7);tRNA_modification_Bacteria icw(7);Iron-sulfur_cluster_assembly isu;Thiamin_biosynthesis isu;mnm5U34_biosynthesis_bacteria icw(4);Alanine_biosynthesis	146	182	328	0.139503	98	155	2	0.111111	255	0.185287	50	0	25	0.138935	75	0.131238	59	62	0.10186	121	0.078689	233	5	211	0.062794	449	0.287677	0.233591
fig|6666666.96096.peg.2567	A3193_12635	A3194_05340	A3195_04355	A3196_00665	A3197_08735	NODE_2_length_1715405_cov_43.4474_ID_3	NODE_2_length_1715405_cov_43.4474_ID_3_470110_471408	470110	471408	+	Sulfide dehydrogenase [flavocytochrome C] flavoprotein chain precursor (EC 1.8.2.-)	FIG00050194	idu(2);Sulfur_oxidation	136	213	349	0.148435	64	44	0	0.110573	108	0.0784747	38	0	14	0.0550352	52	0.0909918	50	31	0.0660523	81	0.0526761	51	2	30	0.0393153	83	0.0531785	0.040386
fig|6666666.96096.peg.3812	A3193_18890	A3194_17895	A3195_19515	A3196_19395	A3197_12135	NODE_3_length_256263_cov_43.4084_ID_5	NODE_3_length_256263_cov_43.4084_ID_5_104146_104616	104146	104616	+	hypothetical protein			53	72	125	0.0531643	103	160	2	0.109374	265	0.192554	52	0	32	0.37294	84	0.146987	38	38	0.294673	76	0.0494245	72	0	70	0.101875	142	0.0909802	0.190818
fig|6666666.96096.peg.1584	A3193_07870	A3194_14660	A3195_14090	A3196_14425	A3197_13005	NODE_1_length_2390107_cov_43.4093_ID_1	NODE_1_length_2390107_cov_43.4093_ID_1_1759281_1758358	1759281	1758358	-	ADP-ribosyl-[dinitrogen reductase] glycohydrolase (EC 3.2.2.24)	FIG00677231	ff	105	139	244	0.103777	0	11	2	0.108715	13	0.00944603	26	0	18	0.00931608	44	0.0769931	4	0	0.0785978	4	0.00260129	8	0	6	0.0027303	14	0.00896987	0.00957975
fig|6666666.96096.peg.598	A3193_02950	A3194_09025	A3195_17835	A3196_09370	A3197_04260	NODE_1_length_2390107_cov_43.4093_ID_1	NODE_1_length_2390107_cov_43.4093_ID_1_636857_638044	636857	638044	+	Sulfite reduction-associated complex DsrMKJOP protein DsrP (= HmeB)	FIG00054260	icw(4);Sulfite_reduction-associated_complex_DsrMKJOP_and_co-clustering_genes	165	148	313	0.133124	51	71	2	0.108441	124	0.0901006	64	0	30	0.0690975	94	0.164485	43	53	0.130568	96	0.0624309	130	4	92	0.0509532	226	0.144799	0.12025
fig|6666666.96096.peg.3127	A3193_15425	A3194_02425	A3195_08475	A3196_03460	A3197_05810	NODE_2_length_1715405_cov_43.4474_ID_3	NODE_2_length_1715405_cov_43.4474_ID_3_1060466_1060933	1060466	1060933	+	Thiol peroxidase, Bcp-type (EC 1.11.1.15)	FIG00132548	idu(2);CBSS-316057.3.peg.3521 idu(2);Thioredoxin-disulfide_reductase	44	79	123	0.0523137	36	51	2	0.108315	89	0.064669	14	0	8	0.126056	22	0.0384965	27	38	0.0776721	65	0.0422709	29	0	27	0.0876895	56	0.0358795	0.0757354
fig|6666666.96096.peg.1553	A3193_07695	A3194_14485	A3195_13915	A3196_14255	NA	NODE_1_length_2390107_cov_43.4093_ID_1	NODE_1_length_2390107_cov_43.4093_ID_1_1733660_1733337	1733660	1733337	-	probable iron binding protein from the HesB_IscA_SufA family in Nif operon		icw(4);Nitrogen_fixation	35	48	83	0.0353011	0	0	0	0.105676	0	0	2	0	0	0	2	0.00349969	0	0	0.0102091	0	0	0	0	0	0	0	0	0
fig|6666666.96096.peg.1560	A3193_07730	A3194_14520	A3195_13950	A3196_14290	A3197_16775	NODE_1_length_2390107_cov_43.4093_ID_1	NODE_1_length_2390107_cov_43.4093_ID_1_1736703_1736368	1736703	1736368	-	4Fe-4S ferredoxin, nitrogenase-associated	FIG00008426	icw(3);Nitrogen_fixation	40	45	85	0.0361518	0	0	0	0.104346	0	0	12	0	2	0	14	0.0244978	0	0	0.0689037	0	0	0	0	0	0	0	0	0
fig|6666666.96096.peg.533	A3193_02640	A3194_08715	A3195_17525	A3196_09060	A3197_03950	NODE_1_length_2390107_cov_43.4093_ID_1	NODE_1_length_2390107_cov_43.4093_ID_1_573925_575199	573925	575199	+	ATP-dependent Clp protease ATP-binding subunit ClpX	FIG00000241	idu(1);Proteolysis_in_bacteria,_ATP-dependent idu(1);Proteasome_bacterial	131	188	319	0.135675	122	185	5	0.102973	312	0.226705	49	0	40	0.161986	89	0.155736	99	122	0.115181	221	0.143721	179	5	103	0.109288	287	0.183882	0.142279
fig|6666666.96096.peg.1546	A3193_07660	A3194_14450	A3195_13880	A3196_14220	NA	NODE_1_length_2390107_cov_43.4093_ID_1	NODE_1_length_2390107_cov_43.4093_ID_1_1727877_1727455	1727877	1727455	-	NifZ protein	FIG00042639	icw(4);Nitrogen_fixation	51	52	103	0.0438074	0	0	0	0.100375	0	0	7	0	7	0	14	0.0244978	0	0	0.0546985	0	0	0	0	0	0	0	0	0
fig|6666666.96096.peg.2177	A3193_10770	A3194_16150	A3195_06240	A3196_17600	A3197_10795	NODE_2_length_1715405_cov_43.4474_ID_3	NODE_2_length_1715405_cov_43.4474_ID_3_34855_34352	34855	34352	-	NADH-ubiquinone oxidoreductase chain E (EC 1.6.5.3)	FIG00000705	icw(1);Respiratory_Complex_I icw(1);NADH_ubiquinone_oxidoreductase	42	79	121	0.0514631	40	42	0	0.0989276	82	0.0595826	34	0	12	0.107829	46	0.0804928	52	51	0.150782	103	0.0669832	42	0	43	0.129009	85	0.0544599	0.106728
fig|6666666.96096.peg.666	A3193_03265	A3194_09335	A3195_18145	A3196_09680	A3197_04550	NODE_1_length_2390107_cov_43.4093_ID_1	NODE_1_length_2390107_cov_43.4093_ID_1_705775_704969	705775	704969	-	Rubisco activation protein CbbQ	FIG00132763	icw(4);CO2_uptake,_carboxysome	92	98	190	0.0808098	92	142	0	0.0969435	234	0.170028	12	0	2	0.192031	14	0.0244978	110	102	0.0286386	212	0.137868	84	2	58	0.165711	144	0.0922616	0.112838
fig|6666666.96096.peg.355	A3193_01705	A3194_07820	A3195_00350	A3196_08205	A3197_03065	NODE_1_length_2390107_cov_43.4093_ID_1	NODE_1_length_2390107_cov_43.4093_ID_1_378236_376959	378236	376959	-	Long-chain fatty acid transport protein			136	162	298	0.126744	152	204	10	0.0959678	366	0.265942	104	2	66	0.189575	172	0.300973	154	120	0.222074	274	0.178188	166	6	152	0.13518	324	0.207589	0.160244
fig|6666666.96096.peg.2750	A3193_13550	A3194_04375	A3195_03405	A3196_01590	A3197_07725	NODE_2_length_1715405_cov_43.4474_ID_3	NODE_2_length_1715405_cov_43.4474_ID_3_644233_643937	644233	643937	-	LSU ribosomal protein L23p (L23Ae)	FIG00000271	icw(1);Ribosome_LSU_bacterial	28	41	69	0.0293467	4	6	0	0.0958644	10	0.00726617	8	2	4	0.022346	14	0.0244978	21	18	0.0779823	39	0.0253626	12	0	12	0.0830088	24	0.0153769	0.0512091
fig|6666666.96096.peg.2178	A3193_10775	A3194_16155	A3195_06235	A3196_17605	A3197_10790	NODE_2_length_1715405_cov_43.4474_ID_3	NODE_2_length_1715405_cov_43.4474_ID_3_36121_34868	36121	34868	-	NADH-ubiquinone oxidoreductase chain D (EC 1.6.5.3)	FIG00138449	icw(6);Respiratory_Complex_I icw(6);NADH_ubiquinone_oxidoreductase	110	181	291	0.123767	42	88	0	0.0955085	130	0.0944603	46	0	5	0.0686252	51	0.089242	74	68	0.0671087	142	0.0923457	112	0	100	0.0713984	212	0.13583	0.106859
fig|6666666.96096.peg.1384	A3193_06870	A3194_13515	A3195_13080	A3196_13310	A3197_18835	NODE_1_length_2390107_cov_43.4093_ID_1	NODE_1_length_2390107_cov_43.4093_ID_1_1535069_1536745	1535069	1536745	+	SSU ribosomal protein S1p	FIG00000210	isu;Cell_division-ribosomal_stress_proteins_cluster isu;Ribosome_SSU_bacterial	135	254	389	0.165447	78	153	4	0.0954499	235	0.170755	34	0	40	0.0927439	74	0.129488	110	126	0.0727976	236	0.153476	172	5	164	0.0887134	341	0.218481	0.128501
fig|6666666.96096.peg.2058	A3193_10165	A3194_18290	A3195_16390	A3196_16885	A3197_21120	NODE_1_length_2390107_cov_43.4093_ID_1	NODE_1_length_2390107_cov_43.4093_ID_1_2264736_2265068	2264736	2265068	+	cytochrome c554			34	43	77	0.0327492	17	18	0	0.095379	35	0.0254316	5	0	7	0.0697303	12	0.0209981	22	28	0.059594	50	0.0325161	36	1	40	0.0948819	77	0.0493343	0.146481
fig|6666666.96096.peg.1189	A3193_05815	A3194_11880	A3195_12020	A3196_12260	NA	NODE_1_length_2390107_cov_43.4093_ID_1	NODE_1_length_2390107_cov_43.4093_ID_1_1288159_1290054	1288159	1290054	+	DNA double-strand break repair Rad50 ATPase			183	256	439	0.186713	97	129	6	0.0952698	232	0.168575	34	0	38	0.0809786	72	0.125989	108	131	0.0626445	239	0.155427	233	2	188	0.0794584	423	0.271018	0.14098
fig|6666666.96096.peg.1594	A3193_07915	A3194_14705	A3195_14140	A3196_14475	A3197_13060	NODE_1_length_2390107_cov_43.4093_ID_1	NODE_1_length_2390107_cov_43.4093_ID_1_1768137_1768715	1768137	1768715	+	Electron transport complex protein RnfA	FIG00001505	icw(1);Na(+)-translocating_NADH-quinone_oxidoreductase_and_rnf-like_group_of_electron_transport_complexes	60	72	132	0.0561415	2	0	0	0.0939174	2	0.00145323	12	0	14	0.00228873	26	0.0454959	0	0	0.074166	0	0	0	0	0	0	0	0	0
fig|6666666.96096.peg.1345	A3193_06675	A3194_13705	A3195_12890	A3196_13120	A3197_18645	NODE_1_length_2390107_cov_43.4093_ID_1	NODE_1_length_2390107_cov_43.4093_ID_1_1490300_1489398	1490300	1489398	-	Cytochrome oxidase biogenesis protein Sco1/SenC/PrrC, putative copper metallochaperone	FIG00064434	idu(6);Biogenesis_of_cytochrome_c_oxidases	92	110	202	0.0859136	54	66	0	0.0920969	120	0.0871941	38	0	20	0.0879967	58	0.101491	115	120	0.106018	235	0.152826	107	4	86	0.164139	197	0.126219	0.137939
fig|6666666.96096.peg.1741	A3193_08605	A3194_15350	A3195_14825	A3196_15165	NA	NODE_1_length_2390107_cov_43.4093_ID_1	NODE_1_length_2390107_cov_43.4093_ID_1_1922564_1924420	1922564	1924420	+	Long-chain-fatty-acid--CoA ligase (EC 6.2.1.3)		icw(1);n-Phenylalkanoic_acid_degradation icw(1);Fatty_acid_metabolism_cluster idu(4);Biotin_synthesis_cluster idu(4);Biotin_biosynthesis	175	229	404	0.171827	114	138	0	0.0895166	252	0.183108	62	0	23	0.0898078	85	0.148737	120	119	0.0755093	239	0.155427	116	2	100	0.0811281	218	0.139674	0.0741833
fig|6666666.96096.peg.2745	A3193_13525	A3194_04400	A3195_03430	A3196_01565	A3197_07750	NODE_2_length_1715405_cov_43.4474_ID_3	NODE_2_length_1715405_cov_43.4474_ID_3_641741_641328	641741	641328	-	LSU ribosomal protein L16p (L10e)	FIG00001132	icw(9);Ribosome_LSU_bacterial	31	57	88	0.0374277	10	10	0	0.0876259	20	0.0145323	22	0	8	0.0320311	30	0.0524953	29	34	0.119765	63	0.0409703	20	1	13	0.0961041	34	0.021784	0.0519944
fig|6666666.96096.peg.1062	A3193_05200	A3194_11260	A3195_11395	A3196_11640	NA	NODE_1_length_2390107_cov_43.4093_ID_1	NODE_1_length_2390107_cov_43.4093_ID_1_1151876_1150662	1151876	1150662	-	Cyclopropane-fatty-acyl-phospholipid synthase (EC 2.1.1.79)	FIG00001555	ff	116	142	258	0.109731	160	216	4	0.0873979	380	0.276115	12	0	22	0.207041	34	0.0594946	282	224	0.0461764	506	0.329063	12	0	8	0.262593	20	0.0128141	0.0104049
fig|6666666.96096.peg.2175	A3193_10760	A3194_16140	A3195_06250	A3196_17590	A3197_10805	NODE_2_length_1715405_cov_43.4474_ID_3	NODE_2_length_1715405_cov_43.4474_ID_3_33054_30697	33054	30697	-	NADH-ubiquinone oxidoreductase chain G (EC 1.6.5.3)	FIG00010922	icw(7);Respiratory_Complex_I icw(7);NADH_ubiquinone_oxidoreductase	215	284	499	0.212232	102	122	2	0.0870645	226	0.164216	82	0	64	0.0634221	146	0.255477	192	164	0.10213	356	0.231515	198	6	188	0.0951572	392	0.251156	0.10504
fig|6666666.96096.peg.2338	A3193_11525	A3194_16905	A3195_05485	A3196_18355	A3197_09945	NODE_2_length_1715405_cov_43.4474_ID_3	NODE_2_length_1715405_cov_43.4474_ID_3_215147_214227	215147	214227	-	TRAP transporter solute receptor, TAXI family precursor	FIG00008895	icw(1);TRAP_Transporter_unknown_substrate_9	58	136	194	0.0825111	63	100	0	0.0867189	163	0.118439	37	0	38	0.11719	75	0.131238	54	70	0.13441	124	0.0806399	74	0	62	0.0849152	136	0.0871359	0.0933639
fig|6666666.96096.peg.1646	A3193_08145	A3194_14890	A3195_14370	A3196_14705	A3197_13285	NODE_1_length_2390107_cov_43.4093_ID_1	NODE_1_length_2390107_cov_43.4093_ID_1_1826089_1827585	1826089	1827585	+	Uncharacterized protein ImpC	FIG00004734	icw(6);Type_VI_secretion_systems icw(7);USS-DB-7	129	184	313	0.133124	35	68	2	0.0860425	105	0.0762948	23	1	8	0.0464247	32	0.055995	112	106	0.0352678	218	0.14177	288	12	204	0.0918071	504	0.322915	0.212778
fig|6666666.96096.peg.1599	A3193_07940	NA	A3195_14165	A3196_14500	NA	NODE_1_length_2390107_cov_43.4093_ID_1	NODE_1_length_2390107_cov_43.4093_ID_1_1772646_1773335	1772646	1773335	+	Electron transport complex protein RnfE	FIG00134060	idu(2);Na(+)-translocating_NADH-quinone_oxidoreductase_and_rnf-like_group_of_electron_transport_complexes	63	81	144	0.0612453	0	2	0	0.0859495	2	0.00145323	4	0	0	0.00192	4	0.00699937	0	0	0.00957195	0	0	4	0	2	0	6	0.00384423	0.00549996
fig|6666666.96096.peg.3028	A3193_14955	A3194_02920	A3195_08945	A3196_02990	A3197_06340	NODE_2_length_1715405_cov_43.4474_ID_3	NODE_2_length_1715405_cov_43.4474_ID_3_951385_951801	951385	951801	+	Histone-like protein			36	50	86	0.0365771	20	27	0	0.0850169	47	0.034151	10	0	8	0.0747302	18	0.0314972	8	10	0.0713409	18	0.0117058	26	0	24	0.0272603	50	0.0320353	0.075911
fig|6666666.96096.peg.2751	A3193_13555	A3194_04370	A3195_03400	A3196_01595	A3197_07720	NODE_2_length_1715405_cov_43.4474_ID_3	NODE_2_length_1715405_cov_43.4474_ID_3_644841_644230	644841	644230	-	LSU ribosomal protein L4p (L1e)	FIG00000263	icw(9);Ribosome_LSU_bacterial	55	71	126	0.0535897	12	12	0	0.0848066	24	0.0174388	20	0	10	0.0259813	30	0.0524953	21	30	0.0809542	51	0.0331664	22	0	22	0.0525872	44	0.028191	0.045482
fig|6666666.96096.peg.3216	A3193_15905	A3194_01980	A3195_08000	A3196_03930	A3197_16470	NODE_2_length_1715405_cov_43.4474_ID_3	NODE_2_length_1715405_cov_43.4474_ID_3_1163936_1164151	1163936	1164151	+	hypothetical protein			18	25	43	0.0182885	7	16	0	0.0822489	23	0.0167122	5	0	6	0.0707589	11	0.0192483	8	7	0.0843556	15	0.00975483	16	1	9	0.0439546	26	0.0166583	0.076377
fig|6666666.96096.peg.1593	A3193_07910	A3194_14700	A3195_14135	A3196_14470	A3197_13055	NODE_1_length_2390107_cov_43.4093_ID_1	NODE_1_length_2390107_cov_43.4093_ID_1_1767797_1766157	1767797	1766157	-	FIG00732814: hypothetical protein	FIG00575183	ff	148	179	327	0.139078	0	2	0	0.0819981	2	0.00145323	42	0	32	0.000806636	74	0.129488	4	2	0.0743956	6	0.00390193	0	0	2	0.00230494	2	0.00128141	0.000770218
fig|6666666.96096.peg.919	A3193_04535	A3194_10590	A3195_10730	A3196_10975	A3197_20555	NODE_1_length_2390107_cov_43.4093_ID_1	NODE_1_length_2390107_cov_43.4093_ID_1_998396_1000339	998396	1000339	+	Chaperone protein DnaK	FIG00023369	icw(1);Heat_shock_dnaK_gene_cluster_extended icw(2);GroEL_GroES icw(1);Protein_chaperones	158	226	384	0.163321	215	299	4	0.0812753	518	0.376388	97	0	68	0.176339	165	0.288724	94	117	0.140014	211	0.137218	159	10	120	0.0684165	289	0.185164	0.0939405
fig|6666666.96096.peg.2761	A3193_13605	A3194_04320	A3195_03350	A3196_01645	A3197_07670	NODE_2_length_1715405_cov_43.4474_ID_3	NODE_2_length_1715405_cov_43.4474_ID_3_660082_659510	660082	659510	-	LSU ribosomal protein L10p (P0)	FIG00000159	icw(2);Ribosome_LSU_bacterial icw(5);LSU_ribosomal_proteins_cluster	68	44	112	0.0476353	22	28	0	0.0805234	50	0.0363309	18	0	8	0.0578183	26	0.0454959	50	56	0.074944	106	0.0689341	60	4	46	0.116751	110	0.0704776	0.121458
fig|6666666.96096.peg.3762	A3193_18640	A3194_18115	A3195_19275	A3196_19995	A3197_12390	NODE_3_length_256263_cov_43.4084_ID_5	NODE_3_length_256263_cov_43.4084_ID_5_53642_53983	53642	53983	+	Dissimilatory sulfite reductase, gamma subunit (EC 1.8.99.3)		idu(2);Sulfite_reduction-associated_complex_DsrMKJOP_and_co-clustering_genes idu(2);Anaerobic_respiratory_reductases	24	42	66	0.0280708	30	50	0	0.0795957	80	0.0581294	8	0	20	0.155177	28	0.0489956	11	2	0.135383	13	0.00845418	28	0	18	0.0240182	46	0.0294724	0.0851984
fig|6666666.96096.peg.440	A3193_02175	A3194_08255	A3195_17060	A3196_08595	A3197_03480	NODE_1_length_2390107_cov_43.4093_ID_1	NODE_1_length_2390107_cov_43.4093_ID_1_476016_476492	476016	476492	+	hypothetical protein			25	67	92	0.039129	28	50	0	0.0794842	78	0.0566762	16	0	7	0.108387	23	0.0402464	21	30	0.0796673	51	0.0331664	35	0	22	0.0675017	57	0.0365202	0.0756303
fig|6666666.96096.peg.693	A3193_03390	A3194_09460	A3195_18270	A3196_09805	A3197_04675	NODE_1_length_2390107_cov_43.4093_ID_1	NODE_1_length_2390107_cov_43.4093_ID_1_737051_736608	737051	736608	-	heat shock protein, Hsp20 family			30	55	85	0.0361518	154	186	4	0.078907	344	0.249956	24	0	20	0.513625	44	0.0769931	46	50	0.16376	96	0.0624309	31	0	31	0.136527	62	0.0397237	0.0883926
fig|6666666.96096.peg.2493	A3193_12275	A3194_05705	A3195_04715	A3196_00300	A3197_09100	NODE_2_length_1715405_cov_43.4474_ID_3	NODE_2_length_1715405_cov_43.4474_ID_3_385744_386325	385744	386325	+	Superoxide dismutase [Fe] (EC 1.15.1.1)	FIG00133139	isu;Oxidative_stress isu;Protection_from_Reactive_Oxygen_Species	39	72	111	0.0472099	38	54	2	0.0785682	94	0.068302	37	2	36	0.107015	75	0.131238	58	60	0.212836	118	0.076738	44	4	42	0.127955	90	0.0576635	0.097835
fig|6666666.96096.peg.816	A3193_04010	A3194_10025	A3195_10195	A3196_10445	A3197_05310	NODE_1_length_2390107_cov_43.4093_ID_1	NODE_1_length_2390107_cov_43.4093_ID_1_882868_883371	882868	883371	+	Iron-sulfur cluster regulator IscR	FIG00000621	idu(1);Rrf2_family_transcriptional_regulators icw(4);Iron-sulfur_cluster_assembly icw(1);Alanine_biosynthesis	39	57	96	0.0408302	24	53	0	0.078488	77	0.0559495	7	0	2	0.101254	9	0.0157486	17	19	0.0295008	36	0.0234116	73	1	42	0.0450906	116	0.0743218	0.145652
fig|6666666.96096.peg.517	A3193_02550	A3194_08625	A3195_17435	A3196_08970	A3197_03855	NODE_1_length_2390107_cov_43.4093_ID_1	NODE_1_length_2390107_cov_43.4093_ID_1_552042_552803	552042	552803	+	tRNA (Guanine37-N1) -methyltransferase (EC 2.1.1.31)	FIG00000230	isu;tRNA_modification_Bacteria isu;RNA_methylation icw(1);Ribosome_biogenesis_bacterial	63	82	145	0.0616706	31	82	2	0.078358	115	0.083561	25	0	11	0.099955	36	0.0629943	31	27	0.0779969	58	0.0377187	155	4	110	0.048017	269	0.17235	0.223252
fig|6666666.96096.peg.349	A3193_01675	A3194_07790	A3195_00380	A3196_08175	A3197_03035	NODE_1_length_2390107_cov_43.4093_ID_1	NODE_1_length_2390107_cov_43.4093_ID_1_372645_373289	372645	373289	+	Nitrate/nitrite response regulator protein	FIG00001173	icw(1);Nitrate_and_nitrite_ammonification	36	86	122	0.0518884	36	56	1	0.0779066	93	0.0675754	9	0	10	0.0955187	19	0.033247	36	61	0.0486438	97	0.0630812	42	4	50	0.0948937	96	0.0615077	0.0941484
fig|6666666.96096.peg.1346	A3193_06680	A3194_13700	A3195_12895	A3196_13125	NA	NODE_1_length_2390107_cov_43.4093_ID_1	NODE_1_length_2390107_cov_43.4093_ID_1_1490931_1490287	1490931	1490287	-	hypothetical protein in Cytochrome oxidase biogenesis cluster			52	69	121	0.0514631	18	20	0	0.077268	38	0.0276115	22	0	10	0.0390292	32	0.055995	32	24	0.0819263	56	0.036418	38	0	18	0.054784	56	0.0358795	0.0549199
fig|6666666.96096.peg.2749	A3193_13545	A3194_04380	A3195_03410	A3196_01585	A3197_07730	NODE_2_length_1715405_cov_43.4474_ID_3	NODE_2_length_1715405_cov_43.4474_ID_3_643913_643086	643913	643086	-	LSU ribosomal protein L2p (L8e)	FIG00000223	icw(3);Ribosome_LSU_bacterial	64	91	155	0.0659238	14	20	0	0.0770773	34	0.024705	16	0	16	0.0271935	32	0.055995	54	48	0.0637975	102	0.0663328	50	0	42	0.0777045	92	0.0589449	0.0702603
fig|6666666.96096.peg.1401	A3193_06955	A3194_13430	A3195_13165	A3196_13395	A3197_18920	NODE_1_length_2390107_cov_43.4093_ID_1	NODE_1_length_2390107_cov_43.4093_ID_1_1559771_1558467	1559771	1558467	-	Sulfide dehydrogenase [flavocytochrome C] flavoprotein chain precursor (EC 1.8.2.-)	FIG00050194	idu(2);Sulfur_oxidation	103	140	243	0.103351	28	51	0	0.0766353	79	0.0574028	22	0	10	0.040072	32	0.055995	48	54	0.0404606	102	0.0663328	46	0	60	0.0492804	106	0.0679148	0.05134
fig|6666666.96096.peg.1548	A3193_07670	A3194_14460	A3195_13890	A3196_14230	NA	NODE_1_length_2390107_cov_43.4093_ID_1	NODE_1_length_2390107_cov_43.4093_ID_1_1728791_1728267	1728791	1728267	-	hypothetical protein			48	49	97	0.0412555	0	0	0	0.0761273	0	0	8	0	3	0	11	0.0192483	0	0	0.0346115	0	0	0	0	0	0	0	0	0
fig|6666666.96096.peg.1600	A3193_07945	A3194_14735	A3195_14170	A3196_14505	NA	NODE_1_length_2390107_cov_43.4093_ID_1	NODE_1_length_2390107_cov_43.4093_ID_1_1773364_1773624	1773364	1773624	+	UPF0125 protein yfjF	FIG00894762	ff	15	33	48	0.0204151	0	0	0	0.0759221	0	0	2	0	2	0	4	0.00699937	0	0	0.0253657	0	0	0	0	0	0	0	0	0
fig|6666666.96096.peg.2816	A3193_13900	A3194_04020	A3195_03055	A3196_01940	NA	NODE_2_length_1715405_cov_43.4474_ID_3	NODE_2_length_1715405_cov_43.4474_ID_3_718318_716483	718318	716483	-	Invasin domain protein	FIG01378740	ff	154	182	336	0.142906	64	70	2	0.0753014	136	0.09882	20	0	12	0.0490224	32	0.055995	60	64	0.0287524	124	0.0806399	126	2	96	0.0425733	224	0.143518	0.0770974
fig|6666666.96096.peg.3296	A3193_16285	A3194_01600	A3195_07620	A3196_04310	A3197_16115	NODE_2_length_1715405_cov_43.4474_ID_3	NODE_2_length_1715405_cov_43.4474_ID_3_1250513_1249545	1250513	1249545	-	Dihydroorotate dehydrogenase, catalytic subunit (EC 1.3.3.1)	FIG00001054	isu;De_Novo_Pyrimidine_Synthesis	63	114	177	0.0752807	68	72	0	0.0751966	140	0.101726	22	0	4	0.095663	26	0.0454959	40	30	0.0442851	70	0.0455225	62	2	46	0.045559	110	0.0704776	0.0717704
fig|6666666.96096.peg.699	A3193_03420	A3194_09490	A3195_18300	A3196_09835	NA	NODE_1_length_2390107_cov_43.4093_ID_1	NODE_1_length_2390107_cov_43.4093_ID_1_745592_744366	745592	744366	-	TPR domain protein in aerotolerance operon		icw(5);Aerotolerance_operon_in_Bacteroides_and_potentially_orthologous_operons_in_other_organisms	100	124	224	0.0952705	16	14	0	0.0751377	30	0.0217985	0	0	0	0.0161854	0	0	48	44	0	92	0.0598296	72	0	40	0.0472769	112	0.071759	0.0576973
fig|6666666.96096.peg.1859	A3193_09180	A3194_15925	A3195_15400	A3196_15885	A3197_14275	NODE_1_length_2390107_cov_43.4093_ID_1	NODE_1_length_2390107_cov_43.4093_ID_1_2053267_2053635	2053267	2053635	+	Sulfur oxidation protein SoxX	FIG00025980	icw(1);Sulfur_oxidation	21	46	67	0.0284961	5	7	0	0.0748733	12	0.00871941	7	0	1	0.0215687	8	0.0139987	9	9	0.0358428	18	0.0117058	28	0	29	0.030816	57	0.0365202	0.0978261
fig|6666666.96096.peg.531	A3193_02630	A3194_08705	A3195_17515	A3196_09050	A3197_03940	NODE_1_length_2390107_cov_43.4093_ID_1	NODE_1_length_2390107_cov_43.4093_ID_1_571829_573118	571829	573118	+	Cell division trigger factor (EC 5.2.1.8)	FIG00000286	isu;Bacterial_Cell_Division	89	144	233	0.0990983	64	70	0	0.0743367	134	0.0973667	13	0	11	0.0687612	24	0.0419962	72	55	0.0306985	127	0.0825909	126	0	81	0.0620729	207	0.132626	0.101425
fig|6666666.96096.peg.1544	A3193_07650	A3194_14440	A3195_13870	A3196_14210	A3197_16860	NODE_1_length_2390107_cov_43.4093_ID_1	NODE_1_length_2390107_cov_43.4093_ID_1_1726569_1725298	1726569	1725298	-	ATP-dependent Clp protease ATP-binding subunit ClpX	FIG00000241	idu(1);Proteolysis_in_bacteria,_ATP-dependent idu(1);Proteasome_bacterial	97	132	229	0.0973971	2	0	0	0.0740952	2	0.00145323	10	0	9	0.00104082	19	0.033247	0	2	0.0246472	2	0.00130064	2	0	0	0.00099137	2	0.00128141	0.00099383
fig|6666666.96096.peg.1064	A3193_05210	A3194_11270	A3195_11405	A3196_11650	NA	NODE_1_length_2390107_cov_43.4093_ID_1	NODE_1_length_2390107_cov_43.4093_ID_1_1154000_1152648	1154000	1152648	-	COG2907: Amine oxidase, flavin-containing	FIG00633925	ff	110	132	242	0.102926	84	92	0	0.0736103	176	0.127885	21	0	12	0.0861048	33	0.0577448	122	102	0.0402436	224	0.145672	36	0	20	0.104381	56	0.0358795	0.0261601
fig|6666666.96096.peg.2187	A3193_10830	A3194_16210	A3195_06185	A3196_17655	NA	NODE_2_length_1715405_cov_43.4474_ID_3	NODE_2_length_1715405_cov_43.4474_ID_3_43496_44443	43496	44443	+	Hypothetical protein			70	99	169	0.0718782	22	18	0	0.07339	40	0.0290647	0	0	0	0.0279384	0	0	0	0	0	0	0	26	2	15	0	43	0.0275503	0.0286778
fig|6666666.96096.peg.937	A3193_04630	A3194_10685	A3195_10825	A3196_11070	A3197_20645	NODE_1_length_2390107_cov_43.4093_ID_1	NODE_1_length_2390107_cov_43.4093_ID_1_1018888_1016705	1018888	1016705	-	1,4-alpha-glucan (glycogen) branching enzyme, GH-13-type (EC 2.4.1.18)	FIG00024930	isu;Trehalose_Biosynthesis icw(1);Glycogen_metabolism	165	224	389	0.165447	101	132	2	0.0732818	235	0.170755	62	0	36	0.0712042	98	0.171485	152	122	0.0740171	274	0.178188	130	0	109	0.0790766	239	0.153129	0.0691468
fig|6666666.96096.peg.772	A3193_03790	A3194_09805	A3195_09975	A3196_10225	A3197_05090	NODE_1_length_2390107_cov_43.4093_ID_1	NODE_1_length_2390107_cov_43.4093_ID_1_831029_829881	831029	829881	-	Serine--pyruvate aminotransferase (EC 2.6.1.51) / L-alanine:glyoxylate aminotransferase (EC 2.6.1.44)	FIG00001757	isu;Serine-glyoxylate_cycle isu;Pyruvate_Alanine_Serine_Interconversions isu;Photorespiration_(oxidative_C2_cycle)	90	114	204	0.0867642	34	56	0	0.0730783	90	0.0653956	42	0	12	0.0518552	54	0.0944915	32	32	0.0775553	64	0.0416206	78	0	62	0.0351228	140	0.0896987	0.0770218
fig|6666666.96096.peg.2693	A3193_13280	NA	A3195_03675	A3196_01320	NA	NODE_2_length_1715405_cov_43.4474_ID_3	NODE_2_length_1715405_cov_43.4474_ID_3_598312_600027	598312	600027	+	Type IV fimbrial assembly, ATPase PilB	FIG00001326	idu(1);CBSS-562.2.peg.633 icw(3);Type_IV_pilus	110	193	303	0.12887	27	36	0	0.0726572	63	0.0457769	22	0	8	0.0242979	30	0.0524953	45	76	0.0288414	121	0.078689	52	2	43	0.0444501	97	0.0621484	0.035722
fig|6666666.96096.peg.1670	A3193_08260	A3194_15005	A3195_14485	A3196_14820	NA	NODE_1_length_2390107_cov_43.4093_ID_1	NODE_1_length_2390107_cov_43.4093_ID_1_1856562_1855369	1856562	1855369	-	Low-complexity acidic protein, XCC2875 type			86	120	206	0.0876148	22	52	0	0.0710112	74	0.0537697	6	0	4	0.0410282	10	0.0174984	37	50	0.0138203	87	0.056578	52	0	48	0.0459441	100	0.0640705	0.0529404
fig|6666666.96096.peg.14	A3193_00060	A3194_06160	A3195_01995	A3196_06530	A3197_00960	NODE_1_length_2390107_cov_43.4093_ID_1	NODE_1_length_2390107_cov_43.4093_ID_1_17708_20059	17708	20059	+	Cytochrome c family protein	FIG01278337	ff	160	243	403	0.171402	40	30	0	0.0704941	70	0.0508632	70	0	40	0.0196941	110	0.192483	60	52	0.0771435	112	0.0728361	71	2	42	0.0300135	115	0.0736811	0.0308939
fig|6666666.96096.peg.2205	A3193_10920	A3194_16300	A3195_06095	A3196_17745	A3197_10630	NODE_2_length_1715405_cov_43.4474_ID_3	NODE_2_length_1715405_cov_43.4474_ID_3_64362_63403	64362	63403	-	Acetyl-coenzyme A carboxyl transferase alpha chain (EC 6.4.1.2)	FIG00000442	isu;Fatty_Acid_Biosynthesis_FASII	72	90	162	0.068901	26	38	0	0.0694699	64	0.0465035	30	2	40	0.0441421	72	0.125989	40	30	0.123787	70	0.0455225	36	0	22	0.0459865	58	0.0371609	0.0381977
fig|6666666.96096.peg.2907	A3193_14335	A3194_03580	A3195_09565	A3196_02370	A3197_06940	NODE_2_length_1715405_cov_43.4474_ID_3	NODE_2_length_1715405_cov_43.4474_ID_3_827821_826820	827821	826820	-	putative outer membrane porin	FIG01696119	ff	74	94	168	0.0714529	62	58	2	0.0690201	122	0.0886473	36	0	22	0.0806153	58	0.101491	72	76	0.095533	148	0.0962476	106	0	75	0.0931492	181	0.115968	0.114202
fig|6666666.96096.peg.1862	A3193_09195	A3194_15940	A3195_15415	A3196_15900	A3197_14290	NODE_1_length_2390107_cov_43.4093_ID_1	NODE_1_length_2390107_cov_43.4093_ID_1_2054926_2055597	2054926	2055597	+	hypothetical protein			52	59	111	0.0472099	22	34	0	0.06803	56	0.0406906	19	0	12	0.0552023	31	0.0542451	22	34	0.0761726	56	0.036418	23	0	22	0.0525795	45	0.0288317	0.0423563
fig|6666666.96096.peg.2183	A3193_10805	A3194_16185	A3195_06205	A3196_17635	A3197_10760	NODE_2_length_1715405_cov_43.4474_ID_3	NODE_2_length_1715405_cov_43.4474_ID_3_39364_38612	39364	38612	-	Triosephosphate isomerase (EC 5.3.1.1)	FIG00000076	isu;Glycolysis_and_Gluconeogenesis isu;CBSS-331978.3.peg.2915	50	72	122	0.0518884	56	90	0	0.0667179	146	0.106086	14	0	18	0.128418	32	0.055995	26	34	0.0701603	60	0.0390193	74	4	48	0.0502672	126	0.0807289	0.105823
fig|6666666.96096.peg.1501	A3193_07435	A3194_12945	A3195_13645	A3196_13875	A3197_17945	NODE_1_length_2390107_cov_43.4093_ID_1	NODE_1_length_2390107_cov_43.4093_ID_1_1676227_1675460	1676227	1675460	-	Phosphate ABC transporter, periplasmic phosphate-binding protein PstS (TC 3.A.1.7.1)	FIG00010508	idu(3);PhoR-PhoB_two-component_regulatory_system icw(5);High_affinity_phosphate_transporter_and_control_of_PHO_regulon icw(5);Phosphate_metabolism	60	64	124	0.052739	14	14	0	0.0664854	28	0.0203453	14	0	16	0.0241465	30	0.0524953	14	12	0.064489	26	0.0169084	48	2	28	0.0213565	78	0.049975	0.0642284
fig|6666666.96096.peg.1583	A3193_07855	A3194_14645	A3195_14075	A3196_14415	NA	NODE_1_length_2390107_cov_43.4093_ID_1	NODE_1_length_2390107_cov_43.4093_ID_1_1755832_1756677	1755832	1756677	+	hypothetical protein			58	78	136	0.0578428	0	3	0	0.0661885	3	0.00217985	6	0	8	0.00234831	14	0.0244978	0	0	0.0273169	0	0	0	0	0	0	0	0	0
fig|6666666.96096.peg.3966	A3193_19615	A3194_20425	A3195_19720	A3196_19710	NA	NODE_4_length_73793_cov_47.1748_ID_7	NODE_4_length_73793_cov_47.1748_ID_7_29904_30116	29904	30116	+	hypothetical protein			23	11	34	0.0144607	0	3	0	0.0659543	3	0.00217985	2	0	4	0.00936002	6	0.0104991	8	7	0.0466632	15	0.00975483	5	0	1	0.0445766	6	0.00384423	0.0178749
fig|6666666.96096.peg.3400	A3193_16790	A3194_01095	A3195_07115	A3196_04815	NA	NODE_2_length_1715405_cov_43.4474_ID_3	NODE_2_length_1715405_cov_43.4474_ID_3_1367672_1369459	1367672	1369459	+	Ice-structuring glycoprotein precursor (ISGP) (Antifreeze glycopeptide polyprotein) (AFGP polyprotein) [Contains: AFGP7 (AFGP 7); AFGP8 (AFGP 8); AFGP8-like] (Fragment)			110	176	286	0.12164	62	90	2	0.0658175	154	0.111899	70	0	18	0.0570017	88	0.153986	48	54	0.0811928	102	0.0663328	70	2	48	0.0359606	120	0.0768846	0.0424116
fig|6666666.96096.peg.1559	A3193_07725	A3194_14515	A3195_13945	A3196_14285	A3197_16780	NODE_1_length_2390107_cov_43.4093_ID_1	NODE_1_length_2390107_cov_43.4093_ID_1_1736346_1736020	1736346	1736020	-	Ferredoxin, 2Fe-2S	FIG00000664	idu(2);tRNA_modification_Bacteria idu(2);Soluble_cytochromes_and_functionally_related_electron_carriers icw(1);Iron-sulfur_cluster_assembly idu(2);Alanine_biosynthesis	13	39	52	0.0221164	0	0	0	0.0655973	0	0	3	0	0	0	3	0.00524953	0	0	0.0151727	0	0	0	0	0	0	0	0	0
fig|6666666.96096.peg.649	A3193_03170	A3194_09245	A3195_18055	A3196_09590	A3197_04480	NODE_1_length_2390107_cov_43.4093_ID_1	NODE_1_length_2390107_cov_43.4093_ID_1_682553_683866	682553	683866	+	Homoserine dehydrogenase (EC 1.1.1.3)	FIG00000434	isu;Threonine_and_Homoserine_Biosynthesis isu;Methionine_Biosynthesis	72	137	209	0.0888908	40	60	1	0.0654609	101	0.0733884	10	0	8	0.0508801	18	0.0314972	73	77	0.0226031	150	0.0975483	102	2	53	0.0719744	157	0.100591	0.0755201
fig|6666666.96096.peg.534	A3193_02645	A3194_08720	A3195_17530	A3196_09065	A3197_03955	NODE_1_length_2390107_cov_43.4093_ID_1	NODE_1_length_2390107_cov_43.4093_ID_1_575491_577938	575491	577938	+	ATP-dependent protease La (EC 3.4.21.53) Type I	FIG00132617	icw(1);Proteolysis_in_bacteria,_ATP-dependent icw(2);Proteasome_bacterial	173	213	386	0.164171	161	208	2	0.0648714	371	0.269575	56	0	24	0.100284	80	0.139987	85	98	0.0539033	183	0.119009	227	6	192	0.047116	425	0.2723	0.109694
fig|6666666.96096.peg.3822	A3193_18935	A3194_17850	A3195_19095	A3196_19350	A3197_12085	NODE_3_length_256263_cov_43.4084_ID_5	NODE_3_length_256263_cov_43.4084_ID_5_115539_113557	115539	113557	-	Putative cytochrome C			150	162	312	0.132698	38	74	0	0.0647368	112	0.0813812	32	0	12	0.0373771	44	0.0769931	80	72	0.0366023	152	0.0988489	124	4	89	0.048316	217	0.139033	0.0691487
fig|6666666.96096.peg.2067	NA	NA	NA	NA	NA	NODE_1_length_2390107_cov_43.4093_ID_1	NODE_1_length_2390107_cov_43.4093_ID_1_2276288_2277352	2276288	2277352	+	Ferredoxin		idu(5);Soluble_cytochromes_and_functionally_related_electron_carriers icw(1);Inorganic_Sulfur_Assimilation	65	102	167	0.0710276	19	15	1	0.0645468	35	0.0254316	19	2	6	0.0217579	27	0.0472457	14	9	0.041839	23	0.0149574	39	0	34	0.0136188	73	0.0467715	0.043332
fig|6666666.96096.peg.2759	A3193_13595	A3194_04330	A3195_03360	A3196_01635	A3197_07680	NODE_2_length_1715405_cov_43.4474_ID_3	NODE_2_length_1715405_cov_43.4474_ID_3_658664_654588	658664	654588	-	DNA-directed RNA polymerase beta subunit (EC 2.7.7.6)	FIG00000156	icw(1);Mycobacterium_virulence_operon_involved_in_DNA_transcription icw(1);RNA_polymerase_bacterial	248	386	634	0.26965	90	96	4	0.0639669	190	0.138057	126	0	80	0.0308327	206	0.360468	147	169	0.0833283	316	0.205502	282	8	254	0.0488432	544	0.348544	0.0842932
fig|6666666.96096.peg.659	A3193_03220	A3194_09295	A3195_18105	A3196_09640	NA	NODE_1_length_2390107_cov_43.4093_ID_1	NODE_1_length_2390107_cov_43.4093_ID_1_694067_694876	694067	694876	+	hypothetical protein			58	67	125	0.0531643	46	58	2	0.0635421	106	0.0770214	12	0	2	0.086666	14	0.0244978	4	26	0.0285324	30	0.0195097	68	0	44	0.0233628	112	0.071759	0.0874374
fig|6666666.96096.peg.41	A3193_00205	A3194_06310	A3195_01850	A3196_06705	A3197_01130	NODE_1_length_2390107_cov_43.4093_ID_1	NODE_1_length_2390107_cov_43.4093_ID_1_48245_47235	48245	47235	-	Glutamine synthetase type II, eukaryotic (EC 6.3.1.2)	FIG00078081	isu;Glutamine,_Glutamate,_Aspartate_and_Asparagine_Biosynthesis isu;Peptidoglycan_Biosynthesis isu;Ammonia_assimilation isu;Glutamine_synthetases	62	94	156	0.0663491	0	0	0	0.063519	0	0	48	0	30	0	78	0.136488	10	14	0.127331	24	0.0156077	0	0	2	0.0149707	2	0.00128141	0.00125065
fig|6666666.96096.peg.587	A3193_02900	A3194_08975	A3195_17785	A3196_09320	A3197_04210	NODE_1_length_2390107_cov_43.4093_ID_1	NODE_1_length_2390107_cov_43.4093_ID_1_628667_628530	628667	628530	-	hypothetical protein			9	12	21	0.00893161	7	4	0	0.0630375	11	0.00799279	2	0	3	0.0531084	5	0.00874921	8	8	0.060174	16	0.0104052	10	0	6	0.0735785	16	0.0102513	0.0737611
fig|6666666.96096.peg.2762	A3193_13610	A3194_04315	A3195_03345	A3196_01650	A3197_07665	NODE_2_length_1715405_cov_43.4474_ID_3	NODE_2_length_1715405_cov_43.4474_ID_3_660978_660283	660978	660283	-	LSU ribosomal protein L1p (L10Ae)	FIG00000264	icw(1);Ribosome_LSU_bacterial icw(4);LSU_ribosomal_proteins_cluster	36	70	106	0.0450834	50	36	2	0.0627222	88	0.0639423	18	0	8	0.0837509	26	0.0454959	39	30	0.0616805	69	0.0448722	50	0	32	0.0625483	82	0.0525378	0.0745173
fig|6666666.96096.peg.1063	A3193_05205	A3194_11265	A3195_11400	A3196_11645	NA	NODE_1_length_2390107_cov_43.4093_ID_1	NODE_1_length_2390107_cov_43.4093_ID_1_1152643_1151873	1152643	1151873	-	FIG001571: Hypothetical protein		icw(1);CBSS-291331.3.peg.3674	44	72	116	0.0493365	36	68	0	0.0619537	104	0.0755682	16	0	10	0.0893376	26	0.0454959	106	128	0.0556727	234	0.152175	18	0	18	0.191459	36	0.0230654	0.0295284
fig|6666666.96096.peg.2727	A3193_13440	A3194_04485	A3195_03515	A3196_01480	A3197_07835	NODE_2_length_1715405_cov_43.4474_ID_3	NODE_2_length_1715405_cov_43.4474_ID_3_633659_632661	633659	632661	-	DNA-directed RNA polymerase alpha subunit (EC 2.7.7.6)	FIG00000140	isu;RNA_polymerase_bacterial	68	82	150	0.0637972	16	16	0	0.0618103	32	0.0232518	2	0	4	0.0212085	6	0.0104991	40	18	0.00991243	58	0.0377187	34	0	30	0.0366141	64	0.0410051	0.0405021
fig|6666666.96096.peg.3261	A3193_16120	A3194_01765	A3195_07785	A3196_04145	A3197_16260	NODE_2_length_1715405_cov_43.4474_ID_3	NODE_2_length_1715405_cov_43.4474_ID_3_1214873_1213773	1214873	1213773	-	DNA polymerase III beta subunit (EC 2.7.7.7)	FIG00066425	icw(5);Cell_Division_Subsystem_including_YidCD icw(1);DNA_replication_cluster_1	49	116	165	0.0701769	33	42	2	0.0616867	77	0.0559495	12	0	16	0.0463009	28	0.0489956	43	46	0.0419686	89	0.0578786	45	2	34	0.050974	81	0.0518971	0.0465072
fig|6666666.96096.peg.99	A3193_00480	A3194_06585	A3195_01575	A3196_06980	A3197_01415	NODE_1_length_2390107_cov_43.4093_ID_1	NODE_1_length_2390107_cov_43.4093_ID_1_111014_111283	111014	111283	+	hypothetical protein			14	26	40	0.0170126	36	55	2	0.0611516	93	0.0675754	16	0	6	0.228677	22	0.0384965	21	24	0.134843	45	0.0292645	12	0	4	0.105393	16	0.0102513	0.037566
fig|6666666.96096.peg.1944	A3193_09620	A3194_18835	A3195_15845	A3196_16340	A3197_14710	NODE_1_length_2390107_cov_43.4093_ID_1	NODE_1_length_2390107_cov_43.4093_ID_1_2154129_2155763	2154129	2155763	+	Phosphoglucomutase (EC 5.4.2.2)	FIG00000901	ff	88	154	242	0.102926	32	33	0	0.0609065	65	0.0472301	11	0	2	0.0263119	13	0.022748	14	14	0.0131175	28	0.018209	402	7	256	0.0107959	665	0.426069	0.257038
fig|6666666.96096.peg.3332	A3193_16460	A3194_01425	A3195_07445	A3196_04485	A3197_15970	NODE_2_length_1715405_cov_43.4474_ID_3	NODE_2_length_1715405_cov_43.4474_ID_3_1288878_1286830	1288878	1286830	-	Pyrophosphate-energized proton pump (EC 3.6.1.1)	FIG00031504	icw(1);Phosphate_metabolism	117	185	302	0.128445	90	157	6	0.0606425	253	0.183834	80	0	48	0.0817113	128	0.22398	198	241	0.103048	439	0.285491	140	5	102	0.135047	247	0.158254	0.0761719
fig|6666666.96096.peg.2316	A3193_11425	A3194_16805	A3195_05585	A3196_18255	A3197_10055	NODE_2_length_1715405_cov_43.4474_ID_3	NODE_2_length_1715405_cov_43.4474_ID_3_192664_191510	192664	191510	-	Efflux transporter, RND family, MFP subunit, AcrA/E family			83	87	170	0.0723035	49	85	0	0.0605819	134	0.0973667	44	0	27	0.0768052	71	0.124239	45	54	0.101441	99	0.0643819	91	4	62	0.0540481	157	0.100591	0.0859254
fig|6666666.96096.peg.400	A3193_01930	A3194_08045	A3195_00125	A3196_08430	A3197_03265	NODE_1_length_2390107_cov_43.4093_ID_1	NODE_1_length_2390107_cov_43.4093_ID_1_428748_428179	428748	428179	-	Peptidyl-prolyl cis-trans isomerase PpiB (EC 5.2.1.8)	FIG00000999	icw(1);Peptidyl-prolyl_cis-trans_isomerase icw(1);Queuosine-Archaeosine_Biosynthesis	32	51	83	0.0353011	6	6	0	0.0599882	12	0.00871941	10	0	2	0.0139496	12	0.0209981	2	8	0.0347719	10	0.00650322	32	0	26	0.0110723	58	0.0371609	0.0643789
fig|6666666.96096.peg.667	A3193_03270	A3194_09340	A3195_18150	A3196_09685	A3197_04555	NODE_1_length_2390107_cov_43.4093_ID_1	NODE_1_length_2390107_cov_43.4093_ID_1_706324_705977	706324	705977	-	Ribulose bisphosphate carboxylase small chain (EC 4.1.1.39)	FIG00071133	isu;CO2_uptake,_carboxysome isu;Photorespiration_(oxidative_C2_cycle)	19	31	50	0.0212657	32	63	2	0.0592571	97	0.0704819	7	0	4	0.184899	11	0.0192483	53	58	0.0522664	111	0.0721857	24	0	22	0.201532	46	0.0294724	0.0837252
fig|6666666.96096.peg.3673	A3193_18145	A3194_19990	A3195_02310	A3196_06160	A3197_00665	NODE_2_length_1715405_cov_43.4474_ID_3	NODE_2_length_1715405_cov_43.4474_ID_3_1656215_1656670	1656215	1656670	+	Integral membrane protein CcmA involved in cell shape determination	FIG01031355	ff	23	42	65	0.0276455	10	16	0	0.0587492	26	0.0188921	4	0	1	0.0377967	5	0.00874921	7	12	0.0181183	19	0.0123561	21	0	13	0.0263083	34	0.021784	0.0471949
fig|6666666.96096.peg.4001	A3193_19780	A3194_20590	A3195_19555	A3196_19545	A3197_12680	NODE_4_length_73793_cov_47.1748_ID_7	NODE_4_length_73793_cov_47.1748_ID_7_63774_66425	63774	66425	+	Translation initiation factor 2	FIG00000102	isu;Translation_initiation_factors_bacterial isu;CBSS-138119.3.peg.2719 isu;Universal_GTPases isu;Inteins isu;NusA-TFII_Cluster	165	213	378	0.160769	35	26	0	0.0586384	61	0.0443237	38	2	31	0.0152199	71	0.124239	51	73	0.0441579	124	0.0806399	105	0	99	0.0294689	204	0.130704	0.0486013
fig|6666666.96096.peg.2951	A3193_14550	A3194_03320	A3195_09350	A3196_02585	A3197_06740	NODE_2_length_1715405_cov_43.4474_ID_3	NODE_2_length_1715405_cov_43.4474_ID_3_869995_869081	869995	869081	-	Branched-chain amino acid aminotransferase (EC 2.6.1.42)	FIG00050603	idu(1);Isoleucine_degradation idu(1);Branched-Chain_Amino_Acid_Biosynthesis idu(1);Pyruvate_Alanine_Serine_Interconversions idu(1);Alanine_biosynthesis idu(1);Valine_degradation idu(1);Leucine_Biosynthesis	42	88	130	0.0552909	47	65	2	0.0584921	114	0.0828344	26	0	15	0.0824993	41	0.0717435	30	26	0.07396	56	0.036418	29	0	51	0.0386005	80	0.0512564	0.0552804
fig|6666666.96096.peg.554	A3193_02745	A3194_08820	A3195_17630	A3196_09165	A3197_04055	NODE_1_length_2390107_cov_43.4093_ID_1	NODE_1_length_2390107_cov_43.4093_ID_1_601202_599784	601202	599784	-	ATP-dependent RNA helicase RhlE	FIG00004345	isu;ATP-dependent_RNA_helicases,_bacterial	72	128	200	0.0850629	46	68	0	0.0580035	114	0.0828344	30	0	24	0.0531765	54	0.0944915	30	34	0.062788	64	0.0416206	60	0	40	0.0284351	100	0.0640705	0.0445401
fig|6666666.96096.peg.2514	A3193_12380	A3194_05600	A3195_04610	A3196_00405	A3197_08995	NODE_2_length_1715405_cov_43.4474_ID_3	NODE_2_length_1715405_cov_43.4474_ID_3_408762_409736	408762	409736	+	Molybdenum cofactor biosynthesis protein MoaA	FIG00002018	idu(1);ar-104-EC_Molybdenum_cofactor_biosynthesis_moaABCDE idu(1);Molybdenum_cofactor_biosynthesis	50	87	137	0.0582681	32	30	2	0.0578445	64	0.0465035	22	0	14	0.0434623	36	0.0629943	28	30	0.0609401	58	0.0377187	75	4	55	0.0375163	134	0.0858545	0.0868908
fig|6666666.96096.peg.1404	A3193_06970	A3194_13415	A3195_13180	A3196_13410	A3197_18935	NODE_1_length_2390107_cov_43.4093_ID_1	NODE_1_length_2390107_cov_43.4093_ID_1_1562437_1560944	1562437	1560944	-	Hydroxylamine oxidoreductase (Fragment)	FIG01477253	ff	76	132	208	0.0884655	18	24	2	0.0572933	44	0.0319712	30	0	20	0.0194933	50	0.0874921	24	32	0.0552166	56	0.036418	54	0	34	0.0236309	88	0.0563821	0.0372264
fig|6666666.96096.peg.618	A3193_03040	A3194_09115	A3195_17925	A3196_09460	A3197_04350	NODE_1_length_2390107_cov_43.4093_ID_1	NODE_1_length_2390107_cov_43.4093_ID_1_657019_656705	657019	656705	-	Sulfur oxidation protein SoxZ	FIG00020957	isu;Sulfur_oxidation	19	24	43	0.0182885	7	6	0	0.0563169	13	0.00944603	4	0	5	0.0273845	9	0.0157486	11	4	0.0472577	15	0.00975483	13	1	19	0.0300963	33	0.0211433	0.0663762
fig|6666666.96096.peg.883	A3193_04335	A3194_10370	A3195_10530	A3196_10775	A3197_20345	NODE_1_length_2390107_cov_43.4093_ID_1	NODE_1_length_2390107_cov_43.4093_ID_1_954023_952803	954023	952803	-	L,L-diaminopimelate aminotransferase (EC 2.6.1.83)	FIG01288927	icw(1);Lysine_Biosynthesis_DAP_Pathway icw(1);Lysine_Biosynthesis_DAP_Pathway,_GJO_scratch	64	96	160	0.0680504	20	32	0	0.0539337	52	0.0377841	10	0	14	0.0281926	24	0.0419962	24	28	0.0324348	52	0.0338167	72	2	56	0.0268531	130	0.0832917	0.0672994
fig|6666666.96096.peg.3752	A3193_18610	A3194_18145	A3195_19245	A3196_19965	A3197_12485	NODE_3_length_256263_cov_43.4084_ID_5	NODE_3_length_256263_cov_43.4084_ID_5_45838_46725	45838	46725	+	Succinyl-CoA ligase [ADP-forming] alpha chain (EC 6.2.1.5)	FIG00038611	idu(1);TCA_Cycle icw(1);Serine-glyoxylate_cycle	41	75	116	0.0493365	23	19	0	0.0537817	42	0.0305179	12	1	15	0.0313197	28	0.0489956	43	38	0.0520468	81	0.0526761	34	0	19	0.0575324	53	0.0339574	0.0377381
fig|6666666.96096.peg.3692	A3193_18270	A3194_20165	A3195_02185	A3196_06345	A3197_00780	NODE_2_length_1715405_cov_43.4474_ID_3	NODE_2_length_1715405_cov_43.4474_ID_3_1683712_1684023	1683712	1684023	+	LSU ribosomal protein L21p	FIG00000276	isu;Ribosome_LSU_bacterial isu;CBSS-176279.3.peg.868	19	21	40	0.0170126	16	17	0	0.0528932	33	0.0239784	5	0	5	0.0701851	10	0.0174984	11	7	0.053015	18	0.0117058	14	0	12	0.0364639	26	0.0166583	0.0528008
fig|6666666.96096.peg.2766	A3193_13635	A3194_04355	A3195_03385	A3196_01675	A3197_07705	NODE_2_length_1715405_cov_43.4474_ID_3	NODE_2_length_1715405_cov_43.4474_ID_3_663795_662605	663795	662605	-	Translation elongation factor Tu	FIG00000039	idu(1);Mycobacterium_virulence_operon_involved_in_protein_synthesis_(SSU_ribosomal_proteins) idu(1);Universal_GTPases idu(1);Translation_elongation_factors_bacterial	62	90	152	0.0646478	23	40	0	0.0525287	63	0.0457769	18	0	8	0.0350175	26	0.0454959	40	38	0.0360235	78	0.0507251	65	0	56	0.0412951	121	0.0775253	0.0642194
fig|6666666.96096.peg.1570	A3193_07785	A3194_14575	A3195_14005	A3196_14345	A3197_16740	NODE_1_length_2390107_cov_43.4093_ID_1	NODE_1_length_2390107_cov_43.4093_ID_1_1746057_1745110	1746057	1745110	-	hypothetical protein			56	64	120	0.0510378	2	2	0	0.0521112	4	0.00290647	10	0	4	0.00279384	14	0.0244978	6	0	0.0243746	6	0.00390193	0	0	2	0.00399165	2	0.00128141	0.00133385
fig|6666666.96096.peg.564	A3193_02795	A3194_08870	A3195_17680	A3196_09215	A3197_04105	NODE_1_length_2390107_cov_43.4093_ID_1	NODE_1_length_2390107_cov_43.4093_ID_1_611433_610675	611433	610675	-	Fumarate and nitrate reduction regulatory protein	FIG00001580	idu(1);Oxidative_stress	36	60	96	0.0408302	14	14	0	0.0520837	28	0.0203453	16	0	12	0.0244332	28	0.0489956	15	20	0.0609043	35	0.0227613	27	0	30	0.0290904	57	0.0365202	0.0474934
fig|6666666.96096.peg.3254	A3193_16085	A3194_01800	A3195_07820	A3196_04110	A3197_16295	NODE_2_length_1715405_cov_43.4474_ID_3	NODE_2_length_1715405_cov_43.4474_ID_3_1205499_1206437	1205499	1206437	+	Glycyl-tRNA synthetase alpha chain (EC 6.1.1.14)	FIG00000458	isu;CBSS-349161.4.peg.2427 isu;tRNA_aminoacylation,_Gly isu;Glycyl-tRNA_synthetase isu;Glycyl-tRNA_synthetase_containing_cluster	47	69	116	0.0493365	10	19	0	0.0508575	29	0.0210719	7	0	0	0.0204497	7	0.0122489	8	4	0.0123042	12	0.00780386	32	4	32	0.0080599	68	0.043568	0.0457861
fig|6666666.96096.peg.3666	A3193_18110	A3194_19955	A3195_02340	A3196_06125	A3197_00635	NODE_2_length_1715405_cov_43.4474_ID_3	NODE_2_length_1715405_cov_43.4474_ID_3_1650886_1651299	1650886	1651299	+	hypothetical protein			14	37	51	0.0216911	16	24	0	0.0507832	40	0.0290647	4	0	4	0.0640621	8	0.0139987	7	10	0.0319374	17	0.0110555	14	0	14	0.0259328	28	0.0179397	0.0428189
fig|6666666.96096.peg.3291	A3193_16260	A3194_01625	A3195_07645	A3196_04285	A3197_16125	NODE_2_length_1715405_cov_43.4474_ID_3	NODE_2_length_1715405_cov_43.4474_ID_3_1242222_1243997	1242222	1243997	+	Glucosamine--fructose-6-phosphate aminotransferase [isomerizing] (EC 2.6.1.16)	FIG00000038	icw(1);UDP-N-acetylmuramate_from_Fructose-6-phosphate_Biosynthesis isu;Inteins icw(1);Sialic_Acid_Metabolism	107	112	219	0.0931439	51	62	0	0.0507395	113	0.0821078	46	0	23	0.0421087	69	0.120739	73	54	0.0640929	127	0.0825909	52	2	31	0.0450772	85	0.0544599	0.0302446
fig|6666666.96096.peg.1740	A3193_08600	A3194_15345	A3195_14820	A3196_15160	A3197_13660	NODE_1_length_2390107_cov_43.4093_ID_1	NODE_1_length_2390107_cov_43.4093_ID_1_1920537_1922564	1920537	1922564	+	Enoyl-CoA hydratase (EC 4.2.1.17) / Delta(3)-cis-delta(2)-trans-enoyl-CoA isomerase (EC 5.3.3.8) / 3-hydroxyacyl-CoA dehydrogenase (EC 1.1.1.35) / 3-hydroxybutyryl-CoA epimerase (EC 5.1.2.3)	FIG00000622	isu;n-Phenylalkanoic_acid_degradation icw(1);n-Phenylalkanoic_acid_degradation icw(2);n-Phenylalkanoic_acid_degradation icw(2);n-Phenylalkanoic_acid_degradation isu;Polyhydroxybutyrate_metabolism isu;Polyhydroxybutyrate_metabolism icw(1);Polyhydroxybutyrate_metabolism idu(1);Isoleucine_degradation icw(1);Isoleucine_degradation isu;Fatty_acid_metabolism_cluster icw(1);Fatty_acid_metabolism_cluster…	102	148	250	0.106329	101	161	2	0.0507208	264	0.191827	60	0	43	0.0861473	103	0.180234	102	85	0.0837805	187	0.12161	141	4	113	0.0581218	258	0.165302	0.0803885
fig|6666666.96096.peg.2834	A3193_13985	A3194_03935	A3195_02970	A3196_02025	A3197_07290	NODE_2_length_1715405_cov_43.4474_ID_3	NODE_2_length_1715405_cov_43.4474_ID_3_733522_732140	733522	732140	-	Glycine dehydrogenase [decarboxylating] (glycine cleavage system P1 protein) (EC 1.4.4.2)	FIG00001364	icw(1);Glycine_and_Serine_Utilization isu;Photorespiration_(oxidative_C2_cycle) icw(2);Glycine_cleavage_system	76	94	170	0.0723035	46	48	2	0.0505872	96	0.0697553	20	0	22	0.0459467	42	0.0734934	42	46	0.0501073	88	0.0572283	116	6	106	0.0401168	228	0.146081	0.104197
fig|6666666.96096.peg.2031	A3193_10045	A3194_18405	A3195_16270	A3196_16765	A3197_21255	NODE_1_length_2390107_cov_43.4093_ID_1	NODE_1_length_2390107_cov_43.4093_ID_1_2243205_2242123	2243205	2242123	-	Aspartate-semialdehyde dehydrogenase (EC 1.2.1.11)	FIG00026137	isu;Lysine_Biosynthesis_DAP_Pathway isu;Lysine_Biosynthesis_DAP_Pathway,_GJO_scratch isu;Threonine_and_Homoserine_Biosynthesis	52	80	132	0.0561415	44	80	0	0.0501703	124	0.0901006	34	0	32	0.0758029	66	0.11549	50	62	0.100572	112	0.0728361	46	4	48	0.0652142	98	0.0627891	0.057204
fig|6666666.96096.peg.2123	A3193_10490	A3194_19485	A3195_16735	A3196_17210	A3197_11330	NODE_1_length_2390107_cov_43.4093_ID_1	NODE_1_length_2390107_cov_43.4093_ID_1_2361752_2360274	2361752	2360274	-	Hydrogenase transcriptional regulatory protein HoxA	FIG00779922	ff	64	116	180	0.0765567	16	18	0	0.0500839	34	0.024705	18	0	34	0.0152158	52	0.0909918	34	20	0.0580081	54	0.0351174	22	0	50	0.0230182	72	0.0461308	0.030767
fig|6666666.96096.peg.1700	A3193_08410	A3194_15155	A3195_14635	A3196_14975	A3197_13550	NODE_1_length_2390107_cov_43.4093_ID_1	NODE_1_length_2390107_cov_43.4093_ID_1_1882770_1882192	1882770	1882192	-	RNA polymerase sigma factor RpoE	FIG00000973	icw(2);Transcription_initiation,_bacterial_sigma_factors	28	42	70	0.029772	18	26	0	0.0498047	44	0.0319712	6	0	10	0.050352	16	0.0279975	6	0	0.0456406	6	0.00390193	12	0	12	0.00653995	24	0.0153769	0.0262247
fig|6666666.96096.peg.2754	A3193_13635	A3194_04355	A3195_03385	A3196_01675	A3197_07705	NODE_2_length_1715405_cov_43.4474_ID_3	NODE_2_length_1715405_cov_43.4474_ID_3_647017_645827	647017	645827	-	Translation elongation factor Tu	FIG00000039	icw(2);Mycobacterium_virulence_operon_involved_in_protein_synthesis_(SSU_ribosomal_proteins) icw(1);Universal_GTPases icw(1);Translation_elongation_factors_bacterial	76	68	144	0.0612453	38	52	4	0.049764	94	0.068302	8	0	12	0.0522483	20	0.0349969	17	36	0.0277104	53	0.0344671	96	2	47	0.0280595	145	0.0929023	0.0769571
fig|6666666.96096.peg.3651	A3193_18040	A3194_19885	A3195_02410	A3196_06055	NA	NODE_2_length_1715405_cov_43.4474_ID_3	NODE_2_length_1715405_cov_43.4474_ID_3_1634811_1635254	1634811	1635254	+	Hemerythrin			19	34	53	0.0225417	10	19	0	0.0492008	29	0.0210719	11	0	4	0.0432998	15	0.0262476	11	13	0.0558273	24	0.0156077	19	0	12	0.0341318	31	0.0198619	0.0441963
fig|6666666.96096.peg.3178	A3193_15720	A3194_02165	A3195_08185	A3196_03745	A3197_16660	NODE_2_length_1715405_cov_43.4474_ID_3	NODE_2_length_1715405_cov_43.4474_ID_3_1122668_1118028	1122668	1118028	-	Glutamate synthase [NADPH] large chain (EC 1.4.1.13)	FIG00000539	idu(5);Glutamine,_Glutamate,_Aspartate_and_Asparagine_Biosynthesis idu(5);Ammonia_assimilation	220	332	552	0.234774	104	148	0	0.0489239	252	0.183108	64	0	44	0.0359231	108	0.188983	156	186	0.0383765	342	0.22241	293	2	209	0.0464365	504	0.322915	0.0686026
fig|6666666.96096.peg.1351	NA	NA	NA	NA	NA	NODE_1_length_2390107_cov_43.4093_ID_1	NODE_1_length_2390107_cov_43.4093_ID_1_1493686_1493534	1493686	1493534	-	hypothetical protein			10	8	18	0.00765567	2	8	0	0.0487	10	0.00726617	3	0	3	0.0435159	6	0.0104991	2	6	0.0650829	8	0.00520258	10	0	4	0.0331587	14	0.00896987	0.0581718
fig|6666666.96096.peg.2612	A3193_12860	A3194_05065	A3195_04125	A3196_00900	A3197_08420	NODE_2_length_1715405_cov_43.4474_ID_3	NODE_2_length_1715405_cov_43.4474_ID_3_518079_517690	518079	517690	-	hypothetical protein			27	19	46	0.0195645	38	40	2	0.0486305	80	0.0581294	9	0	4	0.136029	13	0.022748	54	49	0.0551002	103	0.0669832	26	1	13	0.166816	40	0.0256282	0.0649439
fig|6666666.96096.peg.815	A3193_04005	A3194_10020	A3195_10190	A3196_10440	A3197_05305	NODE_1_length_2390107_cov_43.4093_ID_1	NODE_1_length_2390107_cov_43.4093_ID_1_881926_882792	881926	882792	+	Serine acetyltransferase (EC 2.3.1.30)	FIG00000128	idu(1);Conserved_gene_cluster_possibly_involved_in_RNA_metabolism idu(1);Cysteine_Biosynthesis idu(1);Methionine_Biosynthesis	40	61	101	0.0429568	28	41	0	0.0479627	69	0.0501366	17	0	18	0.0527015	35	0.0612445	14	5	0.0666361	19	0.0123561	54	0	22	0.0138225	76	0.0486936	0.0554273
fig|6666666.96096.peg.1561	A3193_07735	A3194_14525	A3195_13955	A3196_14295	A3197_16770	NODE_1_length_2390107_cov_43.4093_ID_1	NODE_1_length_2390107_cov_43.4093_ID_1_1736929_1736714	1736929	1736714	-	hypothetical protein			12	13	25	0.0106329	0	0	0	0.0478191	0	0	1	0	2	0	3	0.00524953	0	0	0.0230061	0	0	0	0	0	0	0	0	0
fig|6666666.96096.peg.502	A3193_02475	NA	A3195_17360	A3196_08895	NA	NODE_1_length_2390107_cov_43.4093_ID_1	NODE_1_length_2390107_cov_43.4093_ID_1_537620_538009	537620	538009	+	Flagellin protein FlaG	FIG00063362	icw(2);Flagellum	24	21	45	0.0191392	15	26	1	0.0475733	42	0.0305179	21	0	5	0.0714153	26	0.0454959	3	2	0.1102	5	0.00325161	15	0	8	0.00809789	23	0.0147362	0.0373427
fig|6666666.96096.peg.3793	A3193_18805	A3194_17980	A3195_19430	A3196_19480	A3197_12220	NODE_3_length_256263_cov_43.4084_ID_5	NODE_3_length_256263_cov_43.4084_ID_5_88080_88463	88080	88463	+	Chemotaxis regulator - transmits chemoreceptor signals to flagelllar motor components CheY	FIG00000426	icw(5);Flagellar_motility icw(1);Two-component_regulatory_systems_in_Campylobacter icw(2);Bacterial_Chemotaxis	15	29	44	0.0187138	9	16	0	0.0472448	25	0.0181654	2	0	1	0.043175	3	0.00524953	15	28	0.0129146	43	0.0279638	13	1	13	0.0707328	27	0.017299	0.0445239
fig|6666666.96096.peg.3012	A3193_14870	A3194_03005	A3195_09030	A3196_02905	A3197_06425	NODE_2_length_1715405_cov_43.4474_ID_3	NODE_2_length_1715405_cov_43.4474_ID_3_932575_931994	932575	931994	-	Anthranilate synthase, amidotransferase component (EC 4.1.3.27) @ Para-aminobenzoate synthase, amidotransferase component (EC 2.6.1.85)	FIG00132685	isu;Chorismate:_Intermediate_for_synthesis_of_Tryptophan,_PAPA_antibiotics,_PABA,_3-hydroxyanthranilate_and_more. icw(3);Chorismate:_Intermediate_for_synthesis_of_Tryptophan,_PAPA_antibiotics,_PABA,_3-hydroxyanthranilate_and_more. isu;Tryptophan_synthesis icw(2);Tryptophan_synthesis isu;Folate_Biosynthesis	32	34	66	0.0280708	30	38	0	0.0467162	68	0.04941	10	0	6	0.0774148	16	0.0279975	28	28	0.045405	56	0.036418	44	0	38	0.0607244	82	0.0525378	0.0891385
fig|6666666.96096.peg.3878	A3193_19200	A3194_17580	A3195_18825	A3196_19080	A3197_11830	NODE_3_length_256263_cov_43.4084_ID_5	NODE_3_length_256263_cov_43.4084_ID_5_178520_179584	178520	179584	+	hypothetical protein			64	56	120	0.0510378	20	30	2	0.046381	52	0.0377841	32	0	12	0.0323261	44	0.0769931	14	20	0.0681821	34	0.0221109	51	0	60	0.0201321	111	0.0711183	0.0658884
fig|6666666.96096.peg.2993	A3193_14765	A3194_03105	A3195_09135	A3196_02800	A3197_06520	NODE_2_length_1715405_cov_43.4474_ID_3	NODE_2_length_1715405_cov_43.4474_ID_3_917652_916168	917652	916168	-	RNA polymerase sigma-54 factor RpoN	FIG00006092	icw(4);Lipopolysaccharide_assembly_cluster isu;Flagellar_motility isu;Flagellum isu;Transcription_initiation,_bacterial_sigma_factors	68	98	166	0.0706022	32	28	0	0.0460017	60	0.043597	12	0	12	0.0267429	24	0.0419962	8	20	0.0266647	28	0.018209	56	0	64	0.0118871	120	0.0768846	0.0510711
fig|6666666.96096.peg.169	A3193_00820	A3194_06925	A3195_01235	A3196_07315	NA	NODE_1_length_2390107_cov_43.4093_ID_1	NODE_1_length_2390107_cov_43.4093_ID_1_174362_173061	174362	173061	-	Urea ABC transporter, urea binding protein	FIG00087157	ff	66	78	144	0.0612453	0	0	0	0.0455182	0	0	46	2	24	0	72	0.125989	4	0	0.0912462	4	0.00260129	0	0	0	0.00193702	0	0	0
fig|6666666.96096.peg.2735	A3193_13475	A3194_04450	A3195_03480	A3196_01515	A3197_07800	NODE_2_length_1715405_cov_43.4474_ID_3	NODE_2_length_1715405_cov_43.4474_ID_3_637836_637330	637836	637330	-	SSU ribosomal protein S5p (S2e)	FIG00000155	isu;Ribosomal_protein_S5p_acylation icw(2);Ribosome_SSU_bacterial	20	34	54	0.022967	4	2	0	0.0438878	6	0.0043597	2	0	2	0.00784318	4	0.00699937	16	12	0.0130337	28	0.018209	6	0	4	0.0348625	10	0.00640705	0.0124818
fig|6666666.96096.peg.3249	A3193_16060	A3194_01825	A3195_07845	A3196_04085	A3197_16320	NODE_2_length_1715405_cov_43.4474_ID_3	NODE_2_length_1715405_cov_43.4474_ID_3_1201947_1200541	1201947	1200541	-	Glutamine synthetase type I (EC 6.3.1.2)	FIG00134889	isu;Glutamine,_Glutamate,_Aspartate_and_Asparagine_Biosynthesis isu;Peptidoglycan_Biosynthesis icw(1);Ammonia_assimilation isu;Glutamine_synthetases	66	82	148	0.0629466	52	70	0	0.0432889	122	0.0886473	42	0	28	0.0573939	70	0.122489	58	88	0.0820866	146	0.094947	102	2	88	0.0654213	192	0.123015	0.0862469
fig|6666666.96096.peg.3290	A3193_16255	A3194_01630	A3195_07650	A3196_04280	A3197_16130	NODE_2_length_1715405_cov_43.4474_ID_3	NODE_2_length_1715405_cov_43.4474_ID_3_1240778_1242148	1240778	1242148	+	N-acetylglucosamine-1-phosphate uridyltransferase (EC 2.7.7.23) / Glucosamine-1-phosphate N-acetyltransferase (EC 2.3.1.157)	FIG00000353	isu;Transcription_repair_cluster isu;Transcription_repair_cluster isu;UDP-N-acetylmuramate_from_Fructose-6-phosphate_Biosynthesis icw(1);UDP-N-acetylmuramate_from_Fructose-6-phosphate_Biosynthesis isu;Peptidoglycan_Biosynthesis isu;Peptidoglycan_Biosynthesis isu;Sialic_Acid_Metabolism icw(1);Sialic_Acid_Metabolism	54	90	144	0.0612453	22	19	0	0.0432257	41	0.0297913	20	0	5	0.019795	25	0.0437461	33	35	0.030087	68	0.0442219	17	2	14	0.0312709	33	0.0211433	0.0152132
fig|6666666.96096.peg.940	A3193_04645	A3194_10700	A3195_10840	A3196_11085	A3197_20660	NODE_1_length_2390107_cov_43.4093_ID_1	NODE_1_length_2390107_cov_43.4093_ID_1_1022261_1023751	1022261	1023751	+	4-alpha-glucanotransferase (amylomaltase) (EC 2.4.1.25)	FIG00028461	icw(1);Glycogen_metabolism isu;Maltose_and_Maltodextrin_Utilization	55	101	156	0.0663491	56	52	2	0.0430565	110	0.0799279	19	0	16	0.0488313	35	0.0612445	66	73	0.0387294	139	0.0903947	112	0	83	0.0587733	195	0.124938	0.0826563
fig|6666666.96096.peg.221	A3193_01075	A3194_07195	A3195_00980	A3196_07575	NA	NODE_1_length_2390107_cov_43.4093_ID_1	NODE_1_length_2390107_cov_43.4093_ID_1_232835_233266	232835	233266	+	hypothetical protein			13	32	45	0.0191392	30	30	0	0.0429374	60	0.043597	13	0	6	0.09208	19	0.033247	14	13	0.0726835	27	0.0175587	66	1	52	0.0394673	119	0.0762439	0.17438
fig|6666666.96096.peg.715	A3193_03495	A3194_09565	A3195_18375	A3196_09910	NA	NODE_1_length_2390107_cov_43.4093_ID_1	NODE_1_length_2390107_cov_43.4093_ID_1_759702_760028	759702	760028	+	Phosphoribosyl-ATP pyrophosphatase (EC 3.6.1.31)	FIG00000871	icw(1);Histidine_Biosynthesis isu;Riboflavin_synthesis_cluster	17	17	34	0.0144607	4	6	0	0.0428905	10	0.00726617	13	0	4	0.0202896	17	0.0297473	6	4	0.0859787	10	0.00650322	14	0	15	0.0193256	29	0.0185805	0.0561834
fig|6666666.96096.peg.2471	A3193_12165	A3194_05855	A3195_04825	A3196_00210	A3197_09190	NODE_2_length_1715405_cov_43.4474_ID_3	NODE_2_length_1715405_cov_43.4474_ID_3_362737_364035	362737	364035	+	Dihydroorotase (EC 3.5.2.3)	FIG00000032	icw(3);De_Novo_Pyrimidine_Synthesis idu(1);Zinc_regulated_enzymes	65	70	135	0.0574175	2	24	0	0.042772	26	0.0188921	18	0	4	0.0132492	22	0.0384965	45	53	0.0279452	98	0.0637315	65	0	48	0.0475667	113	0.0723997	0.0549834
fig|6666666.96096.peg.135	A3193_00655	A3194_06760	A3195_01400	A3196_07150	NA	NODE_1_length_2390107_cov_43.4093_ID_1	NODE_1_length_2390107_cov_43.4093_ID_1_142466_141798	142466	141798	-	High molecular weight glutenin subunit x precursor			18	50	68	0.0289214	46	58	0	0.0418632	104	0.0755682	18	0	30	0.102979	48	0.0839924	18	28	0.118474	46	0.0299148	30	2	14	0.0433843	46	0.0294724	0.043492
fig|6666666.96096.peg.3465	A3193_17115	A3194_00775	A3195_06795	A3196_05140	NA	NODE_2_length_1715405_cov_43.4474_ID_3	NODE_2_length_1715405_cov_43.4474_ID_3_1436963_1437595	1436963	1437595	+	ABC-type transport system involved in resistance to organic solvents, auxiliary component			25	39	64	0.0272201	28	26	0	0.041645	54	0.0392373	4	0	1	0.0565156	5	0.00874921	5	16	0.013044	21	0.0136568	57	0	50	0.0209341	107	0.0685555	0.106929
fig|6666666.96096.peg.1611	A3193_07995	A3194_14780	A3195_14220	A3196_14555	A3197_13135	NODE_1_length_2390107_cov_43.4093_ID_1	NODE_1_length_2390107_cov_43.4093_ID_1_1786530_1786015	1786530	1786015	-	FKBP-type peptidyl-prolyl cis-trans isomerase SlyD (EC 5.2.1.8)	FIG00000763	idu(1);Peptidyl-prolyl_cis-trans_isomerase idu(1);Potassium_homeostasis idu(1);G3E_family_of_P-loop_GTPases_(metallocenter_biosynthesis)	17	35	52	0.0221164	2	10	0	0.0415237	12	0.00871941	13	0	16	0.0154122	29	0.0507454	10	17	0.0928432	27	0.0175587	14	0	14	0.0330299	28	0.0179397	0.0343383
fig|6666666.96096.peg.387	A3193_01865	A3194_07980	A3195_00190	A3196_08365	NA	NODE_1_length_2390107_cov_43.4093_ID_1	NODE_1_length_2390107_cov_43.4093_ID_1_415237_414839	415237	414839	-	hypothetical protein			29	11	40	0.0170126	21	24	0	0.0413311	45	0.0326978	4	0	16	0.0747861	20	0.0349969	8	12	0.0828526	20	0.0130064	23	0	13	0.0316591	36	0.0230654	0.0571278
fig|6666666.96096.peg.3313	A3193_16365	A3194_01520	A3195_07540	A3196_04390	A3197_16025	NODE_2_length_1715405_cov_43.4474_ID_3	NODE_2_length_1715405_cov_43.4474_ID_3_1265814_1267007	1265814	1267007	+	Ammonium transporter	FIG00004764	icw(1);Ammonia_assimilation	30	89	119	0.0506125	0	0	0	0.041021	0	0	54	0	37	0	91	0.159236	6	10	0.125765	16	0.0104052	0	0	0	0.0084495	0	0	0
fig|6666666.96096.peg.1777	A3193_08790	A3194_15535	A3195_15010	A3196_15355	NA	NODE_1_length_2390107_cov_43.4093_ID_1	NODE_1_length_2390107_cov_43.4093_ID_1_1959491_1958889	1959491	1958889	-	cytochrome B561			34	26	60	0.0255189	10	39	0	0.0409878	49	0.0356043	6	0	0	0.0538383	6	0.0104991	2	2	0.0164329	4	0.00260129	14	0	18	0.00418615	32	0.0205026	0.0335723
fig|6666666.96096.peg.1674	A3193_08275	A3194_15020	A3195_14500	A3196_14835	A3197_13415	NODE_1_length_2390107_cov_43.4093_ID_1	NODE_1_length_2390107_cov_43.4093_ID_1_1858965_1858360	1858965	1858360	-	Alkyl hydroperoxide reductase subunit C-like protein	FIG01258694	isu;Oxidative_stress isu;Rubrerythrin icw(1);Thioredoxin-disulfide_reductase	30	30	60	0.0255189	16	32	2	0.0407846	50	0.0363309	8	0	2	0.0546646	10	0.0174984	15	28	0.0272524	43	0.0279638	22	0	8	0.044778	30	0.0192212	0.031318
fig|6666666.96096.peg.2060	A3193_10175	A3194_18280	A3195_16400	A3196_16895	A3197_21110	NODE_1_length_2390107_cov_43.4093_ID_1	NODE_1_length_2390107_cov_43.4093_ID_1_2268298_2266442	2268298	2266442	-	sensor histidine kinase			73	111	184	0.0782579	85	94	2	0.0407699	181	0.131518	43	1	18	0.0645048	62	0.10849	116	118	0.0550774	234	0.152175	156	3	103	0.0794309	262	0.167865	0.0891561
fig|6666666.96096.peg.1902	A3193_09400	A3194_19055	A3195_15625	A3196_16120	NA	NODE_1_length_2390107_cov_43.4093_ID_1	NODE_1_length_2390107_cov_43.4093_ID_1_2104495_2106882	2104495	2106882	+	Thymidine phosphorylase (EC 2.4.2.4)		idu(1);Deoxyribose_and_Deoxynucleoside_Catabolism idu(1);pyrimidine_conversions	111	125	236	0.100374	95	120	4	0.0406593	219	0.159129	58	0	26	0.0606853	84	0.146987	62	54	0.0580212	116	0.0754373	155	2	106	0.0306166	263	0.168505	0.0695875
fig|6666666.96096.peg.1909	A3193_09435	A3194_19020	A3195_15660	A3196_16155	A3197_14520	NODE_1_length_2390107_cov_43.4093_ID_1	NODE_1_length_2390107_cov_43.4093_ID_1_2115958_2114864	2115958	2114864	-	NAD(P) transhydrogenase alpha subunit (EC 1.6.1.2)	FIG00001143	icw(2);Phosphate_metabolism	55	53	108	0.045934	29	33	0	0.0405982	62	0.0450503	19	0	12	0.0374857	31	0.0542451	22	8	0.0467201	30	0.0195097	91	0	65	0.0172765	156	0.09995	0.0900606
fig|6666666.96096.peg.2758	A3193_13590	A3194_04335	A3195_03365	A3196_01630	A3197_07685	NODE_2_length_1715405_cov_43.4474_ID_3	NODE_2_length_1715405_cov_43.4474_ID_3_654545_650331	654545	650331	-	DNA-directed RNA polymerase beta' subunit (EC 2.7.7.6)	FIG00000242	isu;Mycobacterium_virulence_operon_involved_in_DNA_transcription isu;RNA_polymerase_bacterial	181	234	415	0.176506	90	108	0	0.0404999	198	0.14387	84	0	88	0.0310786	172	0.300973	173	168	0.0672966	341	0.22176	204	6	128	0.0509813	338	0.216558	0.0506582
fig|6666666.96096.peg.2975	A3193_14670	A3194_03200	A3195_09230	A3196_02705	NA	NODE_2_length_1715405_cov_43.4474_ID_3	NODE_2_length_1715405_cov_43.4474_ID_3_896594_897580	896594	897580	+	tRNA dihydrouridine synthase B (EC 1.-.-.-)	FIG00000580	isu;tRNA_modification_Bacteria	34	63	97	0.0412555	53	53	2	0.0404571	108	0.0784747	6	0	12	0.07245	18	0.0314972	18	7	0.0300992	25	0.016258	36	2	24	0.015974	62	0.0397237	0.0397139
fig|6666666.96096.peg.2611	A3193_12855	A3194_05070	A3195_04130	A3196_00895	A3197_08425	NODE_2_length_1715405_cov_43.4474_ID_3	NODE_2_length_1715405_cov_43.4474_ID_3_517223_517345	517223	517345	+	hypothetical protein			5	7	12	0.00510378	8	12	0	0.0404503	20	0.0145323	3	0	0	0.108433	3	0.00524953	10	9	0.0405435	19	0.0123561	6	1	3	0.0981172	10	0.00640705	0.0517688
fig|6666666.96096.peg.1573	A3193_07800	A3194_14590	A3195_14020	A3196_14360	NA	NODE_1_length_2390107_cov_43.4093_ID_1	NODE_1_length_2390107_cov_43.4093_ID_1_1748074_1747808	1748074	1747808	-	hypothetical protein			10	16	26	0.0110582	0	0	0	0.0401968	0	0	0	0	0	0	0	0	0	0	0	0	0	0	0	0	0	0	0	0
fig|6666666.96096.peg.3521	A3193_17370	A3194_00520	A3195_06540	A3196_05395	NA	NODE_2_length_1715405_cov_43.4474_ID_3	NODE_2_length_1715405_cov_43.4474_ID_3_1493334_1493714	1493334	1493714	+	Glyoxalase family protein	FIG00007915	ff	13	24	37	0.0157366	19	37	3	0.0400422	59	0.0428704	8	1	9	0.102698	18	0.0314972	8	6	0.0780995	14	0.00910451	18	0	6	0.0232111	24	0.0153769	0.0398892
fig|6666666.96096.peg.2991	A3193_14760	A3194_03110	A3195_09140	A3196_02795	A3197_06525	NODE_2_length_1715405_cov_43.4474_ID_3	NODE_2_length_1715405_cov_43.4474_ID_3_916014_915694	916014	915694	-	Ribosome hibernation protein YhbH	FIG00001229	isu;Ribosome_activity_modulation icw(5);Lipopolysaccharide_assembly_cluster	15	16	31	0.0131848	9	10	0	0.0398393	19	0.0138057	6	0	3	0.0392731	9	0.0157486	8	8	0.0463716	16	0.0104052	13	0	8	0.0315008	21	0.0134548	0.0414474
fig|6666666.96096.peg.3801	A3193_18845	A3194_17940	A3195_19470	A3196_19440	A3197_12180	NODE_3_length_256263_cov_43.4084_ID_5	NODE_3_length_256263_cov_43.4084_ID_5_95964_96443	95964	96443	+	Positive regulator of CheA protein activity (CheW)	FIG00000652	isu;Two-component_regulatory_systems_in_Campylobacter isu;Bacterial_Chemotaxis	21	25	46	0.0195645	15	17	0	0.0394932	32	0.0232518	3	0	2	0.0441882	5	0.00874921	19	25	0.0172105	44	0.0286142	13	0	13	0.057872	26	0.0166583	0.034282
fig|6666666.96096.peg.1813	A3193_08965	A3194_15710	A3195_15185	A3196_15670	A3197_14045	NODE_1_length_2390107_cov_43.4093_ID_1	NODE_1_length_2390107_cov_43.4093_ID_1_2005006_2004650	2005006	2004650	-	Flagellar protein FliJ		icw(3);Flagellum	20	14	34	0.0144607	14	22	0	0.0392762	36	0.0261582	6	0	4	0.0668873	10	0.0174984	7	4	0.0463137	11	0.00715354	12	0	8	0.0194668	20	0.0128141	0.035482
fig|6666666.96096.peg.467	A3193_02305	A3194_08385	A3195_17190	A3196_08725	NA	NODE_1_length_2390107_cov_43.4093_ID_1	NODE_1_length_2390107_cov_43.4093_ID_1_506703_507668	506703	507668	+	Possible L-Asparaginase II			33	59	92	0.039129	13	18	0	0.0392067	31	0.0225251	15	0	18	0.0212484	33	0.0577448	10	6	0.0563827	16	0.0104052	16	0	16	0.0104459	32	0.0205026	0.0209436
fig|6666666.96096.peg.3025	A3193_14940	A3194_02935	A3195_08960	A3196_02975	NA	NODE_2_length_1715405_cov_43.4474_ID_3	NODE_2_length_1715405_cov_43.4474_ID_3_948466_943205	948466	943205	-	cGMP-dependent protein kinase 1, alpha isozyme (EC 2.7.11.1)			214	284	498	0.211807	73	104	0	0.0389279	177	0.128611	46	0	32	0.0222534	78	0.136488	178	170	0.0244448	348	0.226312	232	2	140	0.0416737	374	0.239624	0.0448984
fig|6666666.96096.peg.1865	A3193_09215	A3194_15960	A3195_15435	A3196_15920	A3197_14310	NODE_1_length_2390107_cov_43.4093_ID_1	NODE_1_length_2390107_cov_43.4093_ID_1_2058805_2056430	2058805	2056430	-	Phenylalanyl-tRNA synthetase beta chain (EC 6.1.1.20)	FIG00000116	icw(1);tRNA_aminoacylation,_Phe	82	142	224	0.0952705	18	32	0	0.0387868	50	0.0363309	22	0	14	0.0139251	36	0.0629943	36	44	0.0249918	80	0.0520258	54	0	36	0.0212216	90	0.0576635	0.0239335
fig|6666666.96096.peg.1972	A3193_09755	A3194_18700	A3195_15980	A3196_16475	A3197_14845	NODE_1_length_2390107_cov_43.4093_ID_1	NODE_1_length_2390107_cov_43.4093_ID_1_2184155_2182998	2184155	2182998	-	HflK protein	FIG00002847	isu;Scaffold_proteins_for_[4Fe-4S]_cluster_assembly_(MRP_family) icw(4);Hfl_operon	42	67	109	0.0463593	52	68	4	0.038743	124	0.0901006	24	0	20	0.0708892	44	0.0769931	40	32	0.0627016	72	0.0468232	65	2	54	0.0392058	121	0.0775253	0.0660511
fig|6666666.96096.peg.1103	A3193_05385	A3194_11445	A3195_11580	A3196_11825	A3197_19545	NODE_1_length_2390107_cov_43.4093_ID_1	NODE_1_length_2390107_cov_43.4093_ID_1_1192640_1190694	1192640	1190694	-	Acetyl-coenzyme A synthetase (EC 6.2.1.1)	FIG00022631	icw(1);Pyruvate_metabolism_II:_acetyl-CoA,_acetogenesis_from_pyruvate idu(1);Ketoisovalerate_oxidoreductase	70	111	181	0.076982	54	52	4	0.0382504	110	0.0799279	24	0	34	0.0373888	58	0.101491	122	158	0.0491411	280	0.18209	101	0	88	0.0906497	189	0.121093	0.0613404
fig|6666666.96096.peg.2080	A3193_10280	A3194_19270	A3195_16505	A3196_17000	A3197_11045	NODE_1_length_2390107_cov_43.4093_ID_1	NODE_1_length_2390107_cov_43.4093_ID_1_2298216_2297248	2298216	2297248	-	TRAP transporter solute receptor, TAXI family precursor	FIG00008895	icw(1);TRAP_Transporter_unknown_substrate_9	30	60	90	0.0382783	45	79	0	0.0382355	124	0.0901006	20	0	12	0.0847301	32	0.055995	24	8	0.0545047	32	0.0208103	42	0	34	0.020827	76	0.0486936	0.0495868
fig|6666666.96096.peg.4004	A3193_19795	A3194_20605	A3195_19540	A3196_19530	A3197_12665	NODE_4_length_73793_cov_47.1748_ID_7	NODE_4_length_73793_cov_47.1748_ID_7_68094_68363	68094	68363	+	SSU ribosomal protein S15p (S13e)	FIG00000144	isu;Ribosome_SSU_bacterial	12	13	25	0.0106329	4	7	0	0.0382197	11	0.00799279	4	0	0	0.0270478	4	0.00699937	6	4	0.024517	10	0.00650322	6	2	14	0.0234207	22	0.0140955	0.0516533
fig|6666666.96096.peg.3335	A3193_16475	A3194_01410	A3195_07430	A3196_04500	NA	NODE_2_length_1715405_cov_43.4474_ID_3	NODE_2_length_1715405_cov_43.4474_ID_3_1291396_1293012	1291396	1293012	+	Adenylate kinase (EC 2.7.4.3)	FIG00000089	idu(2);Purine_conversions	57	93	150	0.0637972	24	17	0	0.0381724	41	0.0297913	7	0	0	0.0167816	7	0.0122489	23	27	0.00714194	50	0.0325161	14	2	16	0.0194931	32	0.0205026	0.0125065
fig|6666666.96096.peg.2733	A3193_13465	A3194_04460	A3195_03490	A3196_01505	A3197_07810	NODE_2_length_1715405_cov_43.4474_ID_3	NODE_2_length_1715405_cov_43.4474_ID_3_637136_636705	637136	636705	-	LSU ribosomal protein L15p (L27Ae)	FIG00000166	icw(8);Ribosome_LSU_bacterial	12	28	40	0.0170126	12	6	0	0.0381665	18	0.0130791	4	0	2	0.027624	6	0.0104991	14	6	0.0229527	20	0.0130064	10	0	2	0.0292351	12	0.00768846	0.0175846
fig|6666666.96096.peg.653	A3193_03190	A3194_09265	A3195_18075	A3196_09610	A3197_04500	NODE_1_length_2390107_cov_43.4093_ID_1	NODE_1_length_2390107_cov_43.4093_ID_1_687895_688758	687895	688758	+	FIG004655: Polysaccharide deacetylase	FIG00229321	isu;Cell_wall_related_cluster	31	49	80	0.0340252	4	8	0	0.0381223	12	0.00871941	7	0	0	0.00919733	7	0.0122489	11	19	0.0133736	30	0.0195097	4	0	3	0.0219009	7	0.00448494	0.00512289
fig|6666666.96096.peg.2554	NA	NA	NA	NA	NA	NODE_2_length_1715405_cov_43.4474_ID_3	NODE_2_length_1715405_cov_43.4474_ID_3_460005_459886	460005	459886	-	hypothetical protein			1	10	11	0.00467846	4	6	0	0.0380142	10	0.00726617	2	0	4	0.0555833	6	0.0104991	2	3	0.0831311	5	0.00325161	3	0	4	0.0264712	7	0.00448494	0.0371517
fig|6666666.96096.peg.1778	A3193_08795	A3194_15540	A3195_15015	A3196_15360	NA	NODE_1_length_2390107_cov_43.4093_ID_1	NODE_1_length_2390107_cov_43.4093_ID_1_1960465_1959491	1960465	1959491	-	Octaheme tetrathionate reductase	FIG00018591	idu(2);Tetrathionate_respiration	34	56	90	0.0382783	30	50	0	0.038	80	0.0581294	14	0	20	0.0543278	34	0.0594946	24	10	0.0575545	34	0.0221109	20	0	20	0.0219923	40	0.0256282	0.0259375
fig|6666666.96096.peg.3968	A3193_19625	A3194_20435	A3195_19710	A3196_19700	A3197_12845	NODE_4_length_73793_cov_47.1748_ID_7	NODE_4_length_73793_cov_47.1748_ID_7_33060_33689	33060	33689	+	Formate dehydrogenase-O, iron-sulfur subunit (EC 1.2.1.2); Putative formate dehydrogenase iron-sulfur subunit (EC 1.2.1.2)	FIG00138512	icw(1);Formate_hydrogenase icw(1);Formate_hydrogenase	19	39	58	0.0246683	9	13	0	0.0379208	22	0.0159856	4	0	4	0.0231347	8	0.0139987	3	3	0.02097	6	0.00390193	4	0	1	0.00600969	5	0.00320353	0.0050205
fig|6666666.96096.peg.3967	A3193_19620	A3194_20430	A3195_19715	A3196_19705	A3197_12850	NODE_4_length_73793_cov_47.1748_ID_7	NODE_4_length_73793_cov_47.1748_ID_7_30135_33032	30135	33032	+	Formate dehydrogenase-O, major subunit (EC 1.2.1.2)	FIG00011659	icw(3);Formate_hydrogenase	107	160	267	0.113559	23	17	0	0.0379021	40	0.0290647	31	0	21	0.00913278	52	0.0909918	38	35	0.0295947	73	0.0474735	24	0	23	0.0158754	47	0.0301131	0.0102465
fig|6666666.96096.peg.2519	A3193_12405	A3194_05575	A3195_04585	A3196_00430	A3197_08965	NODE_2_length_1715405_cov_43.4474_ID_3	NODE_2_length_1715405_cov_43.4474_ID_3_415004_416173	415004	416173	+	Acetylornithine aminotransferase (EC 2.6.1.11)	FIG00001168	icw(1);Arginine_Biosynthesis_--_gjo icw(1);Arginine_Biosynthesis_extended	41	65	106	0.0450834	24	17	0	0.0372899	41	0.0297913	18	0	12	0.0231985	30	0.0524953	8	12	0.0423123	20	0.0130064	55	2	25	0.0107787	82	0.0525378	0.0443024
fig|6666666.96096.peg.1645	A3193_08140	A3194_14885	A3195_14365	A3196_14700	A3197_13280	NODE_1_length_2390107_cov_43.4093_ID_1	NODE_1_length_2390107_cov_43.4093_ID_1_1825555_1826085	1825555	1826085	+	Uncharacterized protein ImpB	FIG00005165	icw(1);Type_VI_secretion_systems icw(1);USS-DB-7	30	18	48	0.0204151	5	5	0	0.0372448	10	0.00726617	4	0	2	0.01248	6	0.0104991	13	5	0.0186653	18	0.0117058	38	2	52	0.0213968	92	0.0589449	0.109633
fig|6666666.96096.peg.2555	A3193_12575	A3194_05400	A3195_04415	A3196_00605	A3197_08795	NODE_2_length_1715405_cov_43.4474_ID_3	NODE_2_length_1715405_cov_43.4474_ID_3_460020_461030	460020	461030	+	Putative dihydropyrimidine dehydrogenase [NADP+], similar to dihydroorotate dehydrogenase	FIG01331802	ff	33	58	91	0.0387036	60	52	2	0.0370527	114	0.0828344	16	0	14	0.0746578	30	0.0524953	14	15	0.0489733	29	0.0188593	33	0	30	0.0180896	63	0.0403644	0.0393955
fig|6666666.96096.peg.2856	A3193_14105	A3194_03810	A3195_09795	A3196_02140	A3197_07175	NODE_2_length_1715405_cov_43.4474_ID_3	NODE_2_length_1715405_cov_43.4474_ID_3_762948_762124	762948	762124	-	FIG003879: Predicted amidohydrolase	FIG00003879	isu;CBSS-354.1.peg.2917	39	35	74	0.0314733	14	22	0	0.0369322	36	0.0261582	29	0	24	0.0288979	53	0.0927417	12	8	0.106049	20	0.0130064	71	6	42	0.0152916	119	0.0762439	0.0912111
fig|6666666.96096.peg.583	A3193_02880	A3194_08955	A3195_17765	A3196_09300	NA	NODE_1_length_2390107_cov_43.4093_ID_1	NODE_1_length_2390107_cov_43.4093_ID_1_625823_625164	625823	625164	-	hypothetical protein			28	31	59	0.0250936	4	8	0	0.0368186	12	0.00871941	6	0	4	0.0120445	10	0.0174984	20	21	0.0250192	41	0.0266632	16	0	6	0.0391967	22	0.0140955	0.0210846
fig|6666666.96096.peg.2059	A3193_10170	A3194_18285	A3195_16395	A3196_16890	A3197_21115	NODE_1_length_2390107_cov_43.4093_ID_1	NODE_1_length_2390107_cov_43.4093_ID_1_2266445_2265078	2266445	2265078	-	Acetoacetate metabolism regulatory protein AtoC		isu;Acetyl-CoA_fermentation_to_Butyrate isu;Orphan_regulatory_proteins	59	63	122	0.0518884	22	48	0	0.0367021	70	0.0508632	16	0	8	0.0338705	24	0.0419962	35	36	0.0289469	71	0.0461729	47	0	37	0.0327221	84	0.0538192	0.0388095
fig|6666666.96096.peg.1796	A3193_08885	A3194_15630	A3195_15105	A3196_15590	A3197_13965	NODE_1_length_2390107_cov_43.4093_ID_1	NODE_1_length_2390107_cov_43.4093_ID_1_1987446_1988411	1987446	1988411	+	Thioredoxin reductase (EC 1.8.1.9)	FIG01955919	idu(1);pyrimidine_conversions idu(1);Glycine_reductase,_sarcosine_reductase_and_betaine_reductase idu(1);Thioredoxin-disulfide_reductase	44	42	86	0.0365771	6	12	0	0.0366498	18	0.0130791	6	0	2	0.0123378	8	0.0139987	6	6	0.0136685	12	0.00780386	26	0	30	0.00783439	56	0.0358795	0.0366512
fig|6666666.96096.peg.584	A3193_02885	A3194_08960	A3195_17770	A3196_09305	A3197_04195	NODE_1_length_2390107_cov_43.4093_ID_1	NODE_1_length_2390107_cov_43.4093_ID_1_626538_625837	626538	625837	-	hypothetical protein			32	30	62	0.0263695	12	24	0	0.0363726	36	0.0261582	14	0	6	0.0339685	20	0.0349969	12	42	0.0470404	54	0.0351174	32	0	34	0.0485319	66	0.0422865	0.0594639
fig|6666666.96096.peg.2233	A3193_11040	A3194_16420	A3195_05975	A3196_17865	A3197_10505	NODE_2_length_1715405_cov_43.4474_ID_3	NODE_2_length_1715405_cov_43.4474_ID_3_90002_89481	90002	89481	-	Ribosome recycling factor	FIG00000202	icw(1);Ribosome_recycling_related_cluster isu;Translation_termination_factors_bacterial	28	18	46	0.0195645	14	22	0	0.0363095	36	0.0261582	7	0	0	0.0457042	7	0.0122489	12	28	0.0221523	40	0.0260129	30	0	12	0.0483697	42	0.0269096	0.0509142
fig|6666666.96096.peg.2312	A3193_11405	A3194_16785	A3195_05605	A3196_18235	A3197_10075	NODE_2_length_1715405_cov_43.4474_ID_3	NODE_2_length_1715405_cov_43.4474_ID_3_185155_184520	185155	184520	-	Chromosome (plasmid) partitioning protein ParA	FIG00006461	idu(4);Bacterial_Cell_Division idu(4);Ribosome_post-transcriptional_modification_and_chromosomal_segregation_cluster idu(4);Cell_Division_Subsystem_including_YidCD idu(4);Bacterial_Cytoskeleton idu(4);Plasmid_replication idu(4);RNA_modification_and_chromosome_partitioning_cluster	28	28	56	0.0238176	3	10	0	0.0362672	13	0.00944603	2	0	5	0.0135413	7	0.0122489	26	7	0.0181754	33	0.0214606	24	0	22	0.032741	46	0.0294724	0.0457522
fig|6666666.96096.peg.548	A3193_02725	A3194_08800	A3195_17610	A3196_09145	A3197_04035	NODE_1_length_2390107_cov_43.4093_ID_1	NODE_1_length_2390107_cov_43.4093_ID_1_593357_594379	593357	594379	+	Ferric iron ABC transporter, iron-binding protein	FIG00002011	icw(1);Iron_acquisition_in_Streptococcus isu;Campylobacter_Iron_Metabolism	44	46	90	0.0382783	18	26	0	0.0362153	44	0.0319712	6	0	6	0.0284769	12	0.0209981	14	16	0.0193593	30	0.0195097	10	0	6	0.0184936	16	0.0102513	0.00988774
fig|6666666.96096.peg.935	A3193_04620	A3194_10675	A3195_10815	A3196_11060	A3197_20635	NODE_1_length_2390107_cov_43.4093_ID_1	NODE_1_length_2390107_cov_43.4093_ID_1_1014728_1013274	1014728	1013274	-	Glycogen synthase, ADP-glucose transglucosylase (EC 2.4.1.21)	FIG00134135	icw(1);Glycogen_metabolism	46	82	128	0.0544403	18	16	2	0.0362031	36	0.0261582	16	0	4	0.0163768	20	0.0349969	8	20	0.0226791	28	0.018209	105	8	88	0.0121324	201	0.128782	0.0873091
fig|6666666.96096.peg.2169	A3193_10730	A3194_16110	A3195_06280	A3196_17560	A3197_10835	NODE_2_length_1715405_cov_43.4474_ID_3	NODE_2_length_1715405_cov_43.4474_ID_3_25937_24483	25937	24483	-	NADH-ubiquinone oxidoreductase chain M (EC 1.6.5.3)	FIG01960276	icw(6);Respiratory_Complex_I icw(6);NADH_ubiquinone_oxidoreductase	60	68	128	0.0544403	34	42	0	0.0362031	76	0.0552229	16	0	26	0.0345733	42	0.0734934	58	82	0.047626	140	0.0910451	92	2	74	0.0606618	168	0.107638	0.0729748
fig|6666666.96096.peg.1238	A3193_06060	A3194_12120	A3195_12265	A3196_12500	A3197_18105	NODE_1_length_2390107_cov_43.4093_ID_1	NODE_1_length_2390107_cov_43.4093_ID_1_1353723_1353154	1353723	1353154	-	NADH-ubiquinone oxidoreductase chain C (EC 1.6.5.3)	FIG00000785	icw(3);Respiratory_Complex_I icw(3);NADH_ubiquinone_oxidoreductase	19	31	50	0.0212657	10	11	0	0.0361375	21	0.015259	7	0	7	0.0244117	14	0.0244978	7	12	0.0405672	19	0.0123561	17	0	10	0.0210374	27	0.017299	0.0299695
fig|6666666.96096.peg.1326	A3193_06580	A3194_13800	A3195_12795	A3196_13025	NA	NODE_1_length_2390107_cov_43.4093_ID_1	NODE_1_length_2390107_cov_43.4093_ID_1_1467041_1468411	1467041	1468411	+	Cytochrome c oxidase (B(O/a)3-type) chain I (EC 1.9.3.1)		isu;Terminal_cytochrome_C_oxidases	44	76	120	0.0510378	10	24	0	0.0360214	34	0.024705	16	0	8	0.0164153	24	0.0419962	20	44	0.0288835	64	0.0416206	32	0	36	0.0294314	68	0.043568	0.0313485
fig|6666666.96096.peg.1327	A3193_06585	A3194_13795	A3195_12800	A3196_13030	NA	NODE_1_length_2390107_cov_43.4093_ID_1	NODE_1_length_2390107_cov_43.4093_ID_1_1468795_1468418	1468795	1468418	-	hypothetical protein			15	18	33	0.0140354	0	4	0	0.0359975	4	0.00290647	0	0	2	0.00701795	2	0.00349969	0	0	0.00874678	0	0	2	0	2	0	4	0.00256282	0.0067011
fig|6666666.96096.peg.2746	A3193_13530	A3194_04395	A3195_03425	A3196_01570	A3197_07745	NODE_2_length_1715405_cov_43.4474_ID_3	NODE_2_length_1715405_cov_43.4474_ID_3_642431_641745	642431	641745	-	SSU ribosomal protein S3p (S3e)	FIG00000218	icw(6);Ribosome_SSU_bacterial	19	41	60	0.0255189	10	10	2	0.0359689	22	0.0159856	16	0	8	0.0212124	24	0.0419962	29	16	0.0576828	45	0.0292645	18	1	9	0.0413276	28	0.0179397	0.0257787
fig|6666666.96096.peg.654	A3193_03195	A3194_09270	A3195_18080	A3196_09615	NA	NODE_1_length_2390107_cov_43.4093_ID_1	NODE_1_length_2390107_cov_43.4093_ID_1_689145_689387	689145	689387	+	hypothetical protein			11	10	21	0.00893161	0	0	0	0.0356865	0	0	0	0	0	0	0	0	0	0	0	0	0	3	0	2	0	5	0.00320353	0.0130492
fig|6666666.96096.peg.3001	A3193_14800	A3194_03070	A3195_09100	A3196_02835	A3197_06485	NODE_2_length_1715405_cov_43.4474_ID_3	NODE_2_length_1715405_cov_43.4474_ID_3_922800_923228	922800	923228	+	LSU ribosomal protein L13p (L13Ae)	FIG00000211	isu;Ribosome_LSU_bacterial	19	18	37	0.0157366	7	17	0	0.0355515	24	0.0174388	3	0	0	0.0370902	3	0.00524953	1	0	0.0115568	1	0.000650322	34	0	23	0.001472	57	0.0365202	0.0841122
fig|6666666.96096.peg.1074	A3193_05260	A3194_11320	A3195_11455	A3196_11700	NA	NODE_1_length_2390107_cov_43.4093_ID_1	NODE_1_length_2390107_cov_43.4093_ID_1_1164151_1162646	1164151	1162646	-	Exonuclease SbcC		isu;DNA_repair,_bacterial	54	76	130	0.0552909	58	116	2	0.0355228	176	0.127885	18	0	10	0.0773513	28	0.0489956	56	66	0.0306747	122	0.0793393	64	2	46	0.051071	112	0.071759	0.0470012
fig|6666666.96096.peg.222	A3193_01080	A3194_07200	A3195_00975	A3196_07580	A3197_02360	NODE_1_length_2390107_cov_43.4093_ID_1	NODE_1_length_2390107_cov_43.4093_ID_1_233263_233460	233263	233460	+	hypothetical protein			9	8	17	0.00723035	13	6	0	0.0354881	19	0.0138057	6	0	6	0.0637939	12	0.0209981	6	4	0.100433	10	0.00650322	20	1	17	0.0319805	38	0.0243468	0.121827
fig|6666666.96096.peg.3960	A3193_19590	A3194_20400	A3195_19745	A3196_19735	A3197_12880	NODE_4_length_73793_cov_47.1748_ID_7	NODE_4_length_73793_cov_47.1748_ID_7_26161_25139	26161	25139	-	Molybdenum cofactor biosynthesis protein MoaA	FIG00002018	idu(1);ar-104-EC_Molybdenum_cofactor_biosynthesis_moaABCDE idu(1);Molybdenum_cofactor_biosynthesis	39	49	88	0.0374277	7	10	0	0.0354105	17	0.0123525	10	0	4	0.0110025	14	0.0244978	8	18	0.0225859	26	0.0169084	4	0	4	0.0160278	8	0.00512564	0.00494387
fig|6666666.96096.peg.1497	A3193_07415	A3194_12965	A3195_13625	A3196_13855	A3197_17965	NODE_1_length_2390107_cov_43.4093_ID_1	NODE_1_length_2390107_cov_43.4093_ID_1_1672456_1671641	1672456	1671641	-	Phosphate transport ATP-binding protein PstB (TC 3.A.1.7.1)	FIG00011114	icw(2);High_affinity_phosphate_transporter_and_control_of_PHO_regulon icw(4);Phosphate_metabolism	25	44	69	0.0293467	4	10	0	0.034817	14	0.0101726	10	0	12	0.0113622	22	0.0384965	26	32	0.0445066	58	0.0377187	15	0	12	0.0448355	27	0.017299	0.0209235
fig|6666666.96096.peg.1766	A3193_08735	A3194_15480	A3195_14955	A3196_15300	NA	NODE_1_length_2390107_cov_43.4093_ID_1	NODE_1_length_2390107_cov_43.4093_ID_1_1947835_1948488	1947835	1948488	+	Uncharacterized protein, similar to the N-terminal domain of Lon protease	FIG00138231	isu;Proteasome_bacterial	26	29	55	0.0233923	34	29	0	0.0346377	63	0.0457769	12	0	14	0.0638144	26	0.0454959	14	16	0.0656477	30	0.0195097	37	0	37	0.0289441	74	0.0474122	0.0715725
fig|6666666.96096.peg.634	A3193_03115	A3194_09190	A3195_18000	A3196_09535	A3197_04425	NODE_1_length_2390107_cov_43.4093_ID_1	NODE_1_length_2390107_cov_43.4093_ID_1_671463_672176	671463	672176	+	Cytochrome c oxidase subunit CcoO (EC 1.9.3.1)	FIG00001108	icw(1);Terminal_cytochrome_C_oxidases	28	32	60	0.0255189	1	5	0	0.0346068	6	0.0043597	9	0	10	0.00556613	19	0.033247	8	9	0.0439363	17	0.0110555	25	0	24	0.0150214	49	0.0313946	0.0434045
fig|6666666.96096.peg.3434	A3193_16960	A3194_00930	A3195_06950	A3196_04985	NA	NODE_2_length_1715405_cov_43.4474_ID_3	NODE_2_length_1715405_cov_43.4474_ID_3_1406230_1407372	1406230	1407372	+	Signal transduction histidine kinase CheA (EC 2.7.3.-)		idu(2);Flagellar_motility idu(2);Two-component_regulatory_systems_in_Campylobacter idu(2);Bacterial_Chemotaxis	50	46	96	0.0408302	50	52	2	0.0345705	104	0.0755682	30	0	16	0.0602364	46	0.0804928	28	38	0.0664127	66	0.0429212	50	0	40	0.0364107	90	0.0576635	0.0497742
fig|6666666.96096.peg.2180	A3193_10785	A3194_16165	A3195_06225	A3196_17615	A3197_10780	NODE_2_length_1715405_cov_43.4474_ID_3	NODE_2_length_1715405_cov_43.4474_ID_3_37325_36849	37325	36849	-	NADH-ubiquinone oxidoreductase chain B (EC 1.6.5.3)	FIG00133539	icw(1);Respiratory_Complex_I icw(1);NADH_ubiquinone_oxidoreductase	21	19	40	0.0170126	6	27	0	0.0345584	33	0.0239784	5	0	3	0.0458562	8	0.0139987	12	15	0.0277104	27	0.0175587	15	0	14	0.0357362	29	0.0185805	0.0384786
fig|6666666.96096.peg.927	A3193_04580	A3194_10635	A3195_10775	A3196_11020	A3197_20595	NODE_1_length_2390107_cov_43.4093_ID_1	NODE_1_length_2390107_cov_43.4093_ID_1_1007197_1008081	1007197	1008081	+	UTP--glucose-1-phosphate uridylyltransferase (EC 2.7.7.9)	FIG00000108	isu;Ribosome_post-transcriptional_modification_and_chromosomal_segregation_cluster	36	38	74	0.0314733	22	24	2	0.0344254	48	0.0348776	12	0	10	0.0359154	22	0.0384965	31	32	0.0410327	63	0.0409703	74	2	30	0.0448993	106	0.0679148	0.0757323
fig|6666666.96096.peg.2056	A3193_10155	A3194_18300	A3195_16380	A3196_16875	A3197_21130	NODE_1_length_2390107_cov_43.4093_ID_1	NODE_1_length_2390107_cov_43.4093_ID_1_2264284_2263826	2264284	2263826	-	hypothetical protein			21	17	38	0.016162	8	7	0	0.0341207	15	0.0108993	6	2	6	0.0216629	14	0.0244978	11	17	0.050399	28	0.018209	11	0	3	0.0385162	14	0.00896987	0.0193059
fig|6666666.96096.peg.650	A3193_03175	A3194_09250	A3195_18060	A3196_09595	A3197_04485	NODE_1_length_2390107_cov_43.4093_ID_1	NODE_1_length_2390107_cov_43.4093_ID_1_683963_685105	683963	685105	+	Threonine synthase (EC 4.2.3.1)	FIG00000134	icw(2);Threonine_and_Homoserine_Biosynthesis	46	48	94	0.0399796	20	21	1	0.0338502	42	0.0305179	12	0	12	0.0243262	24	0.0419962	71	50	0.0346501	121	0.078689	28	0	26	0.066753	54	0.0345981	0.0298645
fig|6666666.96096.peg.2238	A3193_11065	A3194_16445	A3195_05950	A3196_17890	A3197_10480	NODE_2_length_1715405_cov_43.4474_ID_3	NODE_2_length_1715405_cov_43.4474_ID_3_93922_96576	93922	96576	+	[Protein-PII] uridylyltransferase (EC 2.7.7.59)	FIG00002864	isu;CBSS-312309.3.peg.1965 isu;Ammonia_assimilation	94	124	218	0.0927186	38	24	0	0.0337797	62	0.0450503	30	0	6	0.0154519	36	0.0629943	24	37	0.0223646	61	0.0396696	85	2	64	0.0144804	151	0.0967465	0.0359339
fig|6666666.96096.peg.787	A3193_03865	A3194_09880	A3195_10050	A3196_10300	A3197_05165	NODE_1_length_2390107_cov_43.4093_ID_1	NODE_1_length_2390107_cov_43.4093_ID_1_849693_849181	849693	849181	-	Adventurous gliding motility protein S			16	26	42	0.0178632	0	0	0	0.0337349	0	0	0	0	0	0	0	0	8	4	0	12	0.00780386	10	0	10	0.014766	20	0.0128141	0.0246711
fig|6666666.96096.peg.3792	A3193_18800	A3194_17985	A3195_19425	A3196_19485	A3197_12225	NODE_3_length_256263_cov_43.4084_ID_5	NODE_3_length_256263_cov_43.4084_ID_5_87269_88015	87269	88015	+	RNA polymerase sigma factor for flagellar operon	FIG00009068	icw(3);Flagellar_motility icw(2);Flagellum isu;Transcription_initiation,_bacterial_sigma_factors	17	44	61	0.0259442	9	14	2	0.0336272	25	0.0181654	7	0	0	0.0221663	7	0.0122489	10	25	0.015471	35	0.0227613	20	1	23	0.0295584	44	0.028191	0.0372513
fig|6666666.96096.peg.1065	A3193_05215	A3194_11275	A3195_11410	A3196_11655	NA	NODE_1_length_2390107_cov_43.4093_ID_1	NODE_1_length_2390107_cov_43.4093_ID_1_1154301_1154975	1154301	1154975	+	Oxidoreductase, short-chain dehydrogenase/reductase family (EC 1.1.1.-)	FIG01955289	isu;Capsular_Polysaccharides_Biosynthesis_and_Assembly icw(4);CBSS-291331.3.peg.3674	27	28	55	0.0233923	26	41	2	0.0335585	69	0.0501366	3	0	2	0.0677143	5	0.00874921	15	5	0.0122312	20	0.0130064	14	0	7	0.0186948	21	0.0134548	0.0196783
fig|6666666.96096.peg.4000	A3193_19775	A3194_20585	A3195_19560	A3196_19550	A3197_12685	NODE_4_length_73793_cov_47.1748_ID_7	NODE_4_length_73793_cov_47.1748_ID_7_62215_63708	62215	63708	+	Transcription termination protein NusA	FIG00000168	icw(2);NusA-TFII_Cluster icw(1);Transcription_factors_bacterial	50	69	119	0.0506125	19	26	0	0.0327784	45	0.0326978	14	0	5	0.0199363	19	0.033247	17	23	0.0209823	40	0.0260129	40	0	41	0.0168792	81	0.0518971	0.0342652
fig|6666666.96096.peg.1805	A3193_08930	A3194_15675	A3195_15150	A3196_15635	A3197_14010	NODE_1_length_2390107_cov_43.4093_ID_1	NODE_1_length_2390107_cov_43.4093_ID_1_1999224_1998319	1999224	1998319	-	DNA recombination-dependent growth factor C	FIG00001214	isu;DNA_repair,_bacterial	34	38	72	0.0306227	6	14	0	0.0327178	20	0.0145323	14	0	12	0.0146175	26	0.0454959	12	4	0.0473679	16	0.0104052	14	0	6	0.0111384	20	0.0128141	0.0139576
fig|6666666.96096.peg.2656	A3193_13085	A3194_04840	A3195_03870	A3196_01125	A3197_08200	NODE_2_length_1715405_cov_43.4474_ID_3	NODE_2_length_1715405_cov_43.4474_ID_3_557997_559973	557997	559973	+	FIG00555615: hypothetical protein	FIG00555613	ff	57	99	156	0.0663491	29	48	1	0.0324667	78	0.0566762	45	0	35	0.0261095	80	0.139987	59	43	0.0667517	102	0.0663328	67	2	52	0.0325211	121	0.0775253	0.0386746
fig|6666666.96096.peg.2313	A3193_11410	A3194_16790	A3195_05600	A3196_18240	NA	NODE_2_length_1715405_cov_43.4474_ID_3	NODE_2_length_1715405_cov_43.4474_ID_3_186307_185243	186307	185243	-	hypothetical protein			32	52	84	0.0357264	13	28	0	0.0324667	41	0.0297913	6	0	7	0.0254879	13	0.022748	6	15	0.0201447	21	0.0136568	58	0	42	0.0124345	100	0.0640705	0.0593589
fig|6666666.96096.peg.1402	A3193_06960	A3194_13425	A3195_13170	A3196_13400	NA	NODE_1_length_2390107_cov_43.4093_ID_1	NODE_1_length_2390107_cov_43.4093_ID_1_1560374_1559790	1560374	1559790	-	Cytochrome c553	FIG00074065	idu(1);Soluble_cytochromes_and_functionally_related_electron_carriers	20	26	46	0.0195645	10	10	0	0.0323925	20	0.0145323	6	0	0	0.0226521	6	0.0104991	10	14	0.0169394	24	0.0156077	12	0	8	0.0258911	20	0.0128141	0.0216294
fig|6666666.96096.peg.716	A3193_03500	A3194_09570	A3195_18380	A3196_09915	A3197_04830	NODE_1_length_2390107_cov_43.4093_ID_1	NODE_1_length_2390107_cov_43.4093_ID_1_760183_760425	760183	760425	+	Twin-arginine translocation protein TatA	FIG00138313	icw(1);Cluster-based_Subsystem_Grouping_Hypotheticals_-_perhaps_Proteosome_Related icw(1);Twin-arginine_translocation_system	5	14	19	0.00808098	8	5	0	0.0322878	13	0.00944603	9	0	3	0.035532	12	0.0209981	8	5	0.0817571	13	0.00845418	9	0	10	0.0338438	19	0.0121734	0.0495868
fig|6666666.96096.peg.3493	A3193_17250	A3194_00640	A3195_06660	A3196_05275	A3197_15140	NODE_2_length_1715405_cov_43.4474_ID_3	NODE_2_length_1715405_cov_43.4474_ID_3_1468902_1467832	1468902	1467832	-	Adenylate cyclase (EC 4.6.1.1)	FIG00001294	idu(7);cAMP_signaling_in_bacteria	34	50	84	0.0357264	48	76	0	0.0322846	124	0.0901006	25	0	12	0.076653	37	0.0647442	20	26	0.0570135	46	0.0299148	18	0	18	0.0270848	36	0.0230654	0.0212494
fig|6666666.96096.peg.2363	A3193_11645	A3194_17030	A3195_05365	A3196_18475	A3197_09725	NODE_2_length_1715405_cov_43.4474_ID_3	NODE_2_length_1715405_cov_43.4474_ID_3_244642_244016	244642	244016	-	Mlr7403 protein	FIG00001046	icw(1);CBSS-290633.1.peg.1906 icw(2);CBSS-498211.3.peg.1415	18	31	49	0.0208404	8	9	0	0.0321901	17	0.0123525	10	0	0	0.0179625	10	0.0174984	4	0	0.0263381	4	0.00260129	28	0	16	0.00402566	44	0.028191	0.0443921
fig|6666666.96096.peg.164	A3193_00795	A3194_06900	A3195_01260	A3196_07290	NA	NODE_1_length_2390107_cov_43.4093_ID_1	NODE_1_length_2390107_cov_43.4093_ID_1_168544_168365	168544	168365	-	hypothetical protein			4	10	14	0.00595441	6	10	0	0.0321644	16	0.0116259	2	0	0	0.0591233	2	0.00349969	6	4	0.018422	10	0.00650322	4	0	6	0.0351964	10	0.00640705	0.0352838
fig|6666666.96096.peg.636	A3193_03125	A3194_09200	A3195_18010	A3196_09545	A3197_04435	NODE_1_length_2390107_cov_43.4093_ID_1	NODE_1_length_2390107_cov_43.4093_ID_1_672465_673220	672465	673220	+	Cytochrome c oxidase subunit CcoP (EC 1.9.3.1)	FIG00001139	icw(2);Terminal_cytochrome_C_oxidases	27	32	59	0.0250936	7	6	0	0.032137	13	0.00944603	6	0	0	0.0113891	6	0.0104991	16	14	0.0131028	30	0.0195097	23	0	12	0.0250337	35	0.0224247	0.0292785
fig|6666666.96096.peg.1934	A3193_09575	A3194_18880	A3195_15800	A3196_16295	A3197_14660	NODE_1_length_2390107_cov_43.4093_ID_1	NODE_1_length_2390107_cov_43.4093_ID_1_2144437_2143847	2144437	2143847	-	CDP-diacylglycerol--glycerol-3-phosphate 3-phosphatidyltransferase (EC 2.7.8.5)	FIG00001550	idu(1);Glycerolipid_and_Glycerophospholipid_Metabolism_in_Bacteria icw(1);BarA-UvrY(SirA)_two-component_regulatory_system	19	27	46	0.0195645	17	18	0	0.0320631	35	0.0254316	8	0	12	0.0392381	20	0.0349969	10	14	0.0558904	24	0.0156077	13	0	21	0.0256278	34	0.021784	0.0363961
fig|6666666.96096.peg.1834	A3193_09065	A3194_15810	A3195_15285	A3196_15770	A3197_14150	NODE_1_length_2390107_cov_43.4093_ID_1	NODE_1_length_2390107_cov_43.4093_ID_1_2026263_2024029	2026263	2024029	-	3'-to-5' exoribonuclease RNase R	FIG00000308	isu;RNA_processing_and_degradation,_bacterial	62	112	174	0.0740048	44	58	0	0.0320307	102	0.074115	32	0	20	0.0302001	52	0.0909918	52	52	0.0383778	104	0.0676335	184	2	126	0.0293293	312	0.1999	0.0882062
fig|6666666.96096.peg.1337	A3193_06635	A3194_13745	A3195_12850	A3196_13080	NA	NODE_1_length_2390107_cov_43.4093_ID_1	NODE_1_length_2390107_cov_43.4093_ID_1_1481888_1481268	1481888	1481268	-	FIG002903: a protein of unknown function perhaps involved in purine metabolism	FIG00002903	icw(2);CBSS-354.1.peg.876	24	24	48	0.0204151	26	20	0	0.0318383	46	0.0334244	12	0	10	0.0490747	22	0.0384965	16	14	0.0585047	30	0.0195097	2	2	4	0.0304846	8	0.00512564	0.00814941
fig|6666666.96096.peg.148	A3193_00725	A3194_06830	A3195_01330	A3196_07220	A3197_02035	NODE_1_length_2390107_cov_43.4093_ID_1	NODE_1_length_2390107_cov_43.4093_ID_1_156068_156559	156068	156559	+	Acetolactate synthase small subunit (EC 2.2.1.6)	FIG00000433	icw(1);Acetolactate_synthase_subunits icw(2);Branched-Chain_Amino_Acid_Biosynthesis icw(1);Acetoin,_butanediol_metabolism	15	23	38	0.016162	14	37	0	0.0318275	51	0.0370575	5	0	0	0.0687037	5	0.00874921	10	7	0.0167899	17	0.0110555	41	0	27	0.0218132	68	0.043568	0.0874692
fig|6666666.96096.peg.1411	A3193_07000	A3194_13385	A3195_13210	A3196_13440	A3197_18965	NODE_1_length_2390107_cov_43.4093_ID_1	NODE_1_length_2390107_cov_43.4093_ID_1_1570543_1570076	1570543	1570076	-	Cytochrome c-type biogenesis protein CcmE, heme chaperone	FIG00003069	icw(3);Biogenesis_of_c-type_cytochromes	16	20	36	0.0153113	22	27	2	0.0317019	51	0.0370575	5	0	0	0.0722345	5	0.00874921	9	11	0.0176528	20	0.0130064	46	0	24	0.0269814	70	0.0448494	0.0946693
fig|6666666.96096.peg.2509	A3193_12355	A3194_05625	A3195_04635	A3196_00380	A3197_09020	NODE_2_length_1715405_cov_43.4474_ID_3	NODE_2_length_1715405_cov_43.4474_ID_3_403112_405682	403112	405682	+	Periplasmic nitrate reductase precursor (EC 1.7.99.4)	FIG01955949	icw(1);Nitrate_and_nitrite_ammonification	89	109	198	0.0842123	26	31	0	0.0316834	57	0.0414172	14	2	8	0.0146701	24	0.0419962	14	6	0.0153971	20	0.0130064	26	2	20	0.00490285	48	0.0307539	0.011796
fig|6666666.96096.peg.655	A3193_03200	A3194_09275	A3195_18085	A3196_09620	NA	NODE_1_length_2390107_cov_43.4093_ID_1	NODE_1_length_2390107_cov_43.4093_ID_1_689384_690301	689384	690301	+	hypothetical protein			21	49	70	0.029772	0	1	0	0.0313927	1	0.000726617	3	0	6	0.00072131	9	0.0157486	1	2	0.016182	3	0.00195097	13	0	11	0.00206112	24	0.0153769	0.0165299
fig|6666666.96096.peg.3681	A3193_18210	A3194_20055	A3195_02245	A3196_06225	NA	NODE_2_length_1715405_cov_43.4474_ID_3	NODE_2_length_1715405_cov_43.4474_ID_3_1670469_1671098	1670469	1671098	+	hypothetical protein			26	22	48	0.0204151	19	21	0	0.0313827	40	0.0290647	1	0	2	0.0420631	3	0.00524953	10	18	0.00786376	28	0.018209	5	0	7	0.0280452	12	0.00768846	0.0120492
fig|6666666.96096.peg.920	A3193_04540	A3194_10595	A3195_10735	A3196_10980	A3197_20560	NODE_1_length_2390107_cov_43.4093_ID_1	NODE_1_length_2390107_cov_43.4093_ID_1_1000585_1001634	1000585	1001634	+	Chaperone protein DnaJ	FIG00000070	icw(3);Heat_shock_dnaK_gene_cluster_extended icw(3);GroEL_GroES icw(2);Protein_chaperones	42	38	80	0.0340252	40	28	0	0.0313628	68	0.04941	22	0	4	0.042877	26	0.0454959	25	16	0.0408655	41	0.0266632	28	2	34	0.0246241	64	0.0410051	0.038533
fig|6666666.96096.peg.945	A3193_04655	A3194_10710	A3195_10850	A3196_11095	A3197_20670	NODE_1_length_2390107_cov_43.4093_ID_1	NODE_1_length_2390107_cov_43.4093_ID_1_1028967_1030205	1028967	1030205	+	FIG022199: FAD-binding protein	FIG00022199	ff	36	58	94	0.0399796	26	26	2	0.0312253	54	0.0392373	22	0	14	0.0288512	36	0.0629943	14	16	0.0479448	30	0.0195097	20	0	20	0.0152669	40	0.0256282	0.0204064
fig|6666666.96096.peg.1795	A3193_08880	A3194_15625	A3195_15100	A3196_15585	NA	NODE_1_length_2390107_cov_43.4093_ID_1	NODE_1_length_2390107_cov_43.4093_ID_1_1987269_1986205	1987269	1986205	-	Alanine dehydrogenase (EC 1.4.1.1)	FIG00000895	isu;Pyruvate_Alanine_Serine_Interconversions	40	40	80	0.0340252	26	20	0	0.0309206	46	0.0334244	8	0	8	0.0285962	16	0.0279975	20	18	0.0247935	38	0.0247122	36	2	40	0.0225006	78	0.049975	0.0463
fig|6666666.96096.peg.2967	A3193_14630	A3194_03240	A3195_09270	A3196_02665	A3197_06660	NODE_2_length_1715405_cov_43.4474_ID_3	NODE_2_length_1715405_cov_43.4474_ID_3_887897_888643	887897	888643	+	FIG00347825: hypothetical protein	FIG01429574	ff	20	36	56	0.0238176	9	23	0	0.0308709	32	0.0232518	7	0	2	0.0283728	9	0.0157486	6	8	0.0198913	14	0.00910451	14	0	19	0.0118234	33	0.0211433	0.0279385
fig|6666666.96096.peg.368	A3193_01770	A3194_07885	A3195_00285	A3196_08270	A3197_03130	NODE_1_length_2390107_cov_43.4093_ID_1	NODE_1_length_2390107_cov_43.4093_ID_1_391551_392726	391551	392726	+	FAD-dependent pyridine nucleotide-disulphide oxidoreductase	FIG00603381	ff	41	47	88	0.0374277	5	22	0	0.0307996	27	0.0196187	2	0	4	0.0151991	6	0.0104991	8	20	0.00841924	28	0.018209	21	0	20	0.0150131	41	0.0262689	0.0220381
fig|6666666.96096.peg.1154	A3193_05635	A3194_11695	A3195_11835	A3196_12075	A3197_19795	NODE_1_length_2390107_cov_43.4093_ID_1	NODE_1_length_2390107_cov_43.4093_ID_1_1246821_1247636	1246821	1247636	+	TPR repeat containing exported protein; Putative periplasmic protein contains a protein prenylyltransferase domain	FIG00120617	isu;Ton_and_Tol_transport_systems	29	32	61	0.0259442	24	10	0	0.0307803	34	0.024705	7	0	10	0.0275939	17	0.0297473	12	15	0.0343915	27	0.0175587	12	0	12	0.0208717	24	0.0153769	0.0185986
fig|6666666.96096.peg.2130	A3193_10525	A3194_19520	A3195_16770	A3196_17245	A3197_11365	NODE_1_length_2390107_cov_43.4093_ID_1	NODE_1_length_2390107_cov_43.4093_ID_1_2368369_2367188	2368369	2367188	-	Hydrogen-sensing hydrogenase large subunit (HoxC/HupV)			33	55	88	0.0374277	0	2	0	0.0306431	2	0.00145323	3	0	5	0.00112014	8	0.0139987	0	2	0.0111686	2	0.00130064	9	0	8	0.00106692	17	0.010892	0.00909132
fig|6666666.96096.peg.2333	A3193_11500	A3194_16880	A3195_05510	A3196_18330	A3197_09980	NODE_2_length_1715405_cov_43.4474_ID_3	NODE_2_length_1715405_cov_43.4474_ID_3_208060_208707	208060	208707	+	ankyrin repeat protein, putative			24	24	48	0.0204151	21	36	0	0.0305096	57	0.0414172	19	0	10	0.0582723	29	0.0507454	13	23	0.0739015	36	0.0234116	45	2	40	0.035055	87	0.0557414	0.0849264
fig|6666666.96096.peg.714	A3193_03490	A3194_09560	A3195_18370	A3196_09905	A3197_04820	NODE_1_length_2390107_cov_43.4093_ID_1	NODE_1_length_2390107_cov_43.4093_ID_1_759313_759693	759313	759693	+	Phosphoribosyl-AMP cyclohydrolase (EC 3.5.4.19)	FIG01303889	icw(5);Histidine_Biosynthesis isu;Zinc_regulated_enzymes	9	19	28	0.0119088	3	7	0	0.0303022	10	0.00726617	12	0	2	0.0174064	14	0.0244978	6	2	0.0607441	8	0.00520258	13	0	6	0.0132635	19	0.0121734	0.031579
fig|6666666.96096.peg.1643	A3193_08130	A3194_14875	A3195_14355	A3196_14690	NA	NODE_1_length_2390107_cov_43.4093_ID_1	NODE_1_length_2390107_cov_43.4093_ID_1_1822731_1824122	1822731	1824122	+	Uncharacterized protein ImpC	FIG00004734	icw(3);Type_VI_secretion_systems icw(4);USS-DB-7	46	56	102	0.0433821	18	35	0	0.030156	53	0.0385107	13	0	8	0.0252023	21	0.0367467	40	25	0.0248915	65	0.0422709	50	0	52	0.02944	102	0.0653519	0.0463128
fig|6666666.96096.peg.138	A3193_00670	A3194_06775	A3195_01385	A3196_07165	A3197_01990	NODE_1_length_2390107_cov_43.4093_ID_1	NODE_1_length_2390107_cov_43.4093_ID_1_144418_145374	144418	145374	+	Hydrogen peroxide-inducible genes activator	FIG00031825	idu(1);Oxidative_stress idu(1);LysR-family_proteins_in_Escherichia_coli idu(1);LysR-family_proteins_in_Salmonella_enterica_Typhimurium idu(1);Thioredoxin-disulfide_reductase	34	36	70	0.029772	34	37	0	0.030112	71	0.0515898	34	0	28	0.0491238	62	0.10849	38	41	0.106928	79	0.0513754	23	0	22	0.052062	45	0.0288317	0.0297291
fig|6666666.96096.peg.89	A3193_00430	A3194_06535	A3195_01625	A3196_06930	A3197_01365	NODE_1_length_2390107_cov_43.4093_ID_1	NODE_1_length_2390107_cov_43.4093_ID_1_101464_100616	101464	100616	-	RNA polymerase sigma factor RpoH	FIG00000712	isu;Heat_shock_dnaK_gene_cluster_extended icw(2);Heat_shock_Cell_division_Proteases_and_a_Methyltransferase isu;Transcription_initiation,_bacterial_sigma_factors	32	30	62	0.0263695	20	48	0	0.0300674	68	0.04941	8	0	12	0.0530401	20	0.0349969	16	4	0.038886	20	0.0130064	42	0	10	0.0148589	52	0.0333167	0.0387289
fig|6666666.96096.peg.3334	A3193_16470	A3194_01415	A3195_07435	A3196_04495	A3197_15960	NODE_2_length_1715405_cov_43.4474_ID_3	NODE_2_length_1715405_cov_43.4474_ID_3_1290690_1290334	1290690	1290334	-	hypothetical protein			3	23	26	0.0110582	8	17	0	0.0300347	25	0.0181654	3	0	6	0.0464495	9	0.0157486	9	5	0.0416823	14	0.00910451	18	0	27	0.0247759	45	0.0288317	0.0798344
fig|6666666.96096.peg.3215	A3193_15905	A3194_01980	A3195_08000	A3196_03930	NA	NODE_2_length_1715405_cov_43.4474_ID_3	NODE_2_length_1715405_cov_43.4474_ID_3_1163916_1163668	1163916	1163668	-	hypothetical protein			5	13	18	0.00765567	7	10	0	0.0298484	17	0.0123525	2	0	0	0.0453408	2	0.00349969	1	9	0.0132965	10	0.00650322	3	0	8	0.0254039	11	0.00704776	0.0280136
fig|6666666.96096.peg.226	A3193_01100	A3194_07220	A3195_00955	A3196_07600	A3197_02375	NODE_1_length_2390107_cov_43.4093_ID_1	NODE_1_length_2390107_cov_43.4093_ID_1_240358_241860	240358	241860	+	Inosine-5'-monophosphate dehydrogenase (EC 1.1.1.205)	FIG01315946	icw(1);Purine_conversions idu(2);Purine_salvage_cluster	38	71	109	0.0463593	17	35	0	0.029844	52	0.0377841	6	0	6	0.0228994	12	0.0209981	27	24	0.0131726	51	0.0331664	46	0	28	0.021392	74	0.0474122	0.0311164
fig|6666666.96096.peg.2170	A3193_10735	A3194_16115	A3195_06275	A3196_17565	A3197_10830	NODE_2_length_1715405_cov_43.4474_ID_3	NODE_2_length_1715405_cov_43.4474_ID_3_27998_26010	27998	26010	-	NADH-ubiquinone oxidoreductase chain L (EC 1.6.5.3)	FIG00068727	icw(1);Respiratory_Complex_I icw(1);NADH_ubiquinone_oxidoreductase	66	78	144	0.0612453	44	68	2	0.0297883	114	0.0828344	44	0	22	0.0379297	66	0.11549	55	76	0.0547378	131	0.0851922	154	10	128	0.0415151	292	0.187086	0.0927672
fig|6666666.96096.peg.2715	A3193_13385	A3194_04540	A3195_03570	A3196_01425	A3197_07890	NODE_2_length_1715405_cov_43.4474_ID_3	NODE_2_length_1715405_cov_43.4474_ID_3_624883_622670	624883	622670	-	Thymidine phosphorylase (EC 2.4.2.4)	FIG00001131	idu(1);Deoxyribose_and_Deoxynucleoside_Catabolism idu(1);pyrimidine_conversions	77	83	160	0.0680504	41	70	0	0.029733	111	0.0806545	62	0	14	0.0331767	76	0.132988	33	28	0.0566228	61	0.0396696	35	0	33	0.017366	68	0.043568	0.0194069
fig|6666666.96096.peg.2140	A3193_10575	A3194_19570	A3195_16820	A3196_17295	A3197_11415	NODE_1_length_2390107_cov_43.4093_ID_1	NODE_1_length_2390107_cov_43.4093_ID_1_2375858_2374779	2375858	2374779	-	Uptake hydrogenase small subunit precursor (EC 1.12.99.6)	FIG00133578	icw(1);Hydrogenases	42	36	78	0.0331745	0	1	0	0.0297285	1	0.000726617	8	0	6	0.000613013	14	0.0244978	0	6	0.0213927	6	0.00390193	0	0	0	0.00350333	0	0	0
fig|6666666.96096.peg.3794	A3193_18810	A3194_17975	A3195_19435	A3196_19475	A3197_12215	NODE_3_length_256263_cov_43.4084_ID_5	NODE_3_length_256263_cov_43.4084_ID_5_88490_89224	88490	89224	+	Chemotaxis response - phosphatase CheZ	FIG00019240	icw(3);Bacterial_Chemotaxis	27	26	53	0.0225417	22	32	0	0.0296948	54	0.0392373	2	0	4	0.0486619	6	0.0104991	46	39	0.0134777	85	0.0552774	30	0	25	0.0729582	55	0.0352388	0.0473254
fig|6666666.96096.peg.1575	A3193_07810	A3194_14600	A3195_14030	A3196_14370	NA	NODE_1_length_2390107_cov_43.4093_ID_1	NODE_1_length_2390107_cov_43.4093_ID_1_1749126_1748932	1749126	1748932	-	4Fe-4S ferredoxin, nitrogenase-associated	FIG00008426	icw(2);Nitrogen_fixation	8	6	14	0.00595441	0	0	0	0.0296774	0	0	2	0	0	0	2	0.00349969	0	0	0.0169976	0	0	0	0	0	0	0	0	0
fig|6666666.96096.peg.2171	A3193_10740	A3194_16120	A3195_06270	A3196_17570	A3197_10825	NODE_2_length_1715405_cov_43.4474_ID_3	NODE_2_length_1715405_cov_43.4474_ID_3_28494_28189	28494	28189	-	NADH-ubiquinone oxidoreductase chain K (EC 1.6.5.3)	FIG00000559	isu;Respiratory_Complex_I isu;NADH_ubiquinone_oxidoreductase	14	8	22	0.00935692	6	10	0	0.0296635	16	0.0116259	0	0	0	0.0346986	0	0	12	4	0	16	0.0104052	10	2	4	0.03305	16	0.0102513	0.033132
fig|6666666.96096.peg.3496	A3193_17265	A3194_00625	A3195_06645	A3196_05290	A3197_15125	NODE_2_length_1715405_cov_43.4474_ID_3	NODE_2_length_1715405_cov_43.4474_ID_3_1471399_1471998	1471399	1471998	+	Ubiquinol-cytochrome C reductase iron-sulfur subunit (EC 1.10.2.2)	FIG00000797	icw(1);Ubiquinone_Menaquinone-cytochrome_c_reductase_complexes	25	18	43	0.0182885	20	28	2	0.0295217	50	0.0363309	14	0	3	0.0552121	17	0.0297473	0	4	0.0467931	4	0.00260129	112	2	96	0.00420712	210	0.134548	0.221422
fig|6666666.96096.peg.380	A3193_01830	A3194_07945	A3195_00225	A3196_08330	NA	NODE_1_length_2390107_cov_43.4093_ID_1	NODE_1_length_2390107_cov_43.4093_ID_1_404798_406057	404798	406057	+	Probable oxidoreductase	FIG00870291	ff	40	50	90	0.0382783	9	19	0	0.0293979	28	0.0203453	10	0	7	0.0147104	17	0.0297473	28	20	0.0222629	48	0.0312155	23	0	17	0.0240197	40	0.0256282	0.0200661
fig|6666666.96096.peg.1641	A3193_08120	A3194_14865	A3195_14345	A3196_14680	A3197_13260	NODE_1_length_2390107_cov_43.4093_ID_1	NODE_1_length_2390107_cov_43.4093_ID_1_1820111_1819635	1820111	1819635	-	Mll2356 protein	FIG00956254	ff	20	14	34	0.0144607	9	9	0	0.0293746	18	0.0130791	2	0	0	0.0250125	2	0.00349969	3	5	0.0069276	8	0.00520258	5	0	4	0.0105885	9	0.00576635	0.0119416
fig|6666666.96096.peg.208	A3193_01010	A3194_07130	A3195_01045	A3196_07510	NA	NODE_1_length_2390107_cov_43.4093_ID_1	NODE_1_length_2390107_cov_43.4093_ID_1_221747_221115	221747	221115	-	V-type ATP synthase subunit E (EC 3.6.3.14)		icw(6);V-Type_ATP_synthase	21	24	45	0.0191392	6	18	0	0.0292816	24	0.0174388	0	0	3	0.025118	3	0.00524953	2	5	0.00782643	7	0.00455225	17	0	4	0.00697802	21	0.0134548	0.020986
fig|6666666.96096.peg.3873	A3193_19180	A3194_17600	A3195_18845	A3196_19100	NA	NODE_3_length_256263_cov_43.4084_ID_5	NODE_3_length_256263_cov_43.4084_ID_5_175648_174662	175648	174662	-	Malate dehydrogenase (EC 1.1.1.37)	FIG00000455	isu;TCA_Cycle isu;Glyoxylate_bypass isu;Serine-glyoxylate_cycle	26	44	70	0.029772	18	32	0	0.0291959	50	0.0363309	15	0	12	0.0335417	27	0.0472457	2	2	0.0451488	4	0.00260129	28	0	11	0.00255584	39	0.0249875	0.0249813
fig|6666666.96096.peg.1167	A3193_05705	A3194_11770	A3195_11910	A3196_12150	A3197_19870	NODE_1_length_2390107_cov_43.4093_ID_1	NODE_1_length_2390107_cov_43.4093_ID_1_1262200_1261205	1262200	1261205	-	NAD synthetase (EC 6.3.1.5)	FIG00000590	idu(1);NAD_and_NADP_cofactor_biosynthesis_global	23	47	70	0.029772	16	22	0	0.0289318	38	0.0276115	18	0	7	0.0252611	25	0.0437461	14	26	0.0414263	40	0.0260129	32	0	30	0.0253273	62	0.0397237	0.0393547
fig|6666666.96096.peg.2839	A3193_14010	A3194_03910	A3195_02945	A3196_02050	A3197_07265	NODE_2_length_1715405_cov_43.4474_ID_3	NODE_2_length_1715405_cov_43.4474_ID_3_739200_737899	739200	737899	-	Xaa-Pro aminopeptidase (EC 3.4.11.9)	FIG00010600	isu;Aminopeptidases_(EC_3.4.11.-) icw(2);CBSS-87626.3.peg.3639	38	53	91	0.0387036	13	12	0	0.028765	25	0.0181654	18	0	14	0.0127103	32	0.055995	29	12	0.0405539	41	0.0266632	41	0	45	0.0198545	86	0.0551007	0.0417493
fig|6666666.96096.peg.2569	A3193_12645	A3194_05330	A3195_04345	A3196_00675	A3197_08725	NODE_2_length_1715405_cov_43.4474_ID_3	NODE_2_length_1715405_cov_43.4474_ID_3_472761_473348	472761	473348	+	Cytochrome c4		icw(1);Soluble_cytochromes_and_functionally_related_electron_carriers	20	21	41	0.0174379	14	6	0	0.0287241	20	0.0145323	1	0	0	0.0225363	1	0.00174984	1	1	0.0028088	2	0.00130064	10	0	6	0.00214656	16	0.0102513	0.0172151
fig|6666666.96096.peg.2883	A3193_14230	A3194_03685	A3195_09670	A3196_02265	A3197_07050	NODE_2_length_1715405_cov_43.4474_ID_3	NODE_2_length_1715405_cov_43.4474_ID_3_790555_791391	790555	791391	+	Adenylate cyclase (EC 4.6.1.1)		idu(7);cAMP_signaling_in_bacteria	32	26	58	0.0246683	10	11	0	0.0285313	21	0.015259	6	0	6	0.0166152	12	0.0209981	4	2	0.0236665	6	0.00390193	5	0	13	0.00452164	18	0.0115327	0.0135986
fig|6666666.96096.peg.965	A3193_04750	A3194_10805	A3195_10945	A3196_11190	A3197_20770	NODE_1_length_2390107_cov_43.4093_ID_1	NODE_1_length_2390107_cov_43.4093_ID_1_1048727_1049983	1048727	1049983	+	Serine hydroxymethyltransferase (EC 2.1.2.1)	FIG00000040	isu;Glycine_Biosynthesis isu;5-FCL-like_protein isu;Serine-glyoxylate_cycle isu;Glycine_and_Serine_Utilization isu;YrdC-YciO-Sua5_protein_family isu;Photorespiration_(oxidative_C2_cycle) isu;Serine_Biosynthesis	38	49	87	0.0370024	16	29	2	0.0284859	47	0.034151	10	0	0	0.0247514	10	0.0174984	2	8	0.0131271	10	0.00650322	112	2	55	0.00501605	169	0.108279	0.0849816
fig|6666666.96096.peg.1336	A3193_06630	A3194_13750	A3195_12845	A3196_13075	A3197_18600	NODE_1_length_2390107_cov_43.4093_ID_1	NODE_1_length_2390107_cov_43.4093_ID_1_1480879_1478216	1480879	1478216	-	Aconitate hydratase (EC 4.2.1.3)	FIG00022996	isu;TCA_Cycle isu;Glyoxylate_bypass isu;Serine-glyoxylate_cycle	92	92	184	0.0782579	28	40	0	0.0284149	68	0.04941	28	0	24	0.01689	52	0.0909918	82	64	0.0321952	146	0.094947	44	2	26	0.0345409	72	0.0461308	0.0170761
fig|6666666.96096.peg.2325	A3193_11465	A3194_16845	A3195_05545	A3196_18295	NA	NODE_2_length_1715405_cov_43.4474_ID_3	NODE_2_length_1715405_cov_43.4474_ID_3_201394_202263	201394	202263	+	Possible sterol desaturase	FIG00023840	ff	25	35	60	0.0255189	29	21	0	0.0283943	50	0.0363309	11	0	11	0.0380576	22	0.0384965	11	15	0.041741	26	0.0169084	27	0	25	0.0188497	52	0.0333167	0.037793
fig|6666666.96096.peg.3210	A3193_15880	A3194_02005	A3195_08025	A3196_03905	A3197_16500	NODE_2_length_1715405_cov_43.4474_ID_3	NODE_2_length_1715405_cov_43.4474_ID_3_1159828_1158839	1159828	1158839	-	Cytochrome c551 peroxidase (EC 1.11.1.5)	FIG00007881	idu(5);Protection_from_Reactive_Oxygen_Species	32	36	68	0.0289214	30	58	4	0.0282757	92	0.0668488	10	2	2	0.0615294	14	0.0244978	16	30	0.0233395	46	0.0299148	42	0	28	0.0293031	70	0.0448494	0.0447023
fig|6666666.96096.peg.713	A3193_03485	A3194_09555	A3195_18365	A3196_09900	A3197_04815	NODE_1_length_2390107_cov_43.4093_ID_1	NODE_1_length_2390107_cov_43.4093_ID_1_758597_759316	758597	759316	+	Imidazole glycerol phosphate synthase cyclase subunit (EC 4.1.3.-)	FIG00000258	icw(4);Histidine_Biosynthesis	23	26	49	0.0208404	9	12	0	0.0280264	21	0.015259	12	0	5	0.0193189	17	0.0297473	20	14	0.0389834	34	0.0221109	22	0	19	0.0297921	41	0.0262689	0.0360149
fig|6666666.96096.peg.149	A3193_00730	A3194_06835	A3195_01325	A3196_07225	A3197_02040	NODE_1_length_2390107_cov_43.4093_ID_1	NODE_1_length_2390107_cov_43.4093_ID_1_156700_157716	156700	157716	+	Ketol-acid reductoisomerase (EC 1.1.1.86)	FIG00000244	isu;Coenzyme_A_Biosynthesis isu;Branched-Chain_Amino_Acid_Biosynthesis	29	40	69	0.0293467	14	40	0	0.027929	54	0.0392373	18	0	6	0.0351554	24	0.0419962	24	10	0.0389473	34	0.0221109	46	0	23	0.0210832	69	0.0442087	0.0428927
fig|6666666.96096.peg.2629	A3193_12945	A3194_04980	A3195_04040	A3196_00985	A3197_08340	NODE_2_length_1715405_cov_43.4474_ID_3	NODE_2_length_1715405_cov_43.4474_ID_3_535008_534463	535008	534463	-	Cytochrome B561	FIG01221566	ff	15	22	37	0.0157366	2	10	0	0.0279194	12	0.00871941	16	0	10	0.0145639	26	0.0454959	8	6	0.0786568	14	0.00910451	17	0	21	0.0161839	38	0.0243468	0.0440367
fig|6666666.96096.peg.2361	A3193_11635	A3194_17020	A3195_05375	A3196_18465	A3197_09735	NODE_2_length_1715405_cov_43.4474_ID_3	NODE_2_length_1715405_cov_43.4474_ID_3_242851_241460	242851	241460	-	GTP-binding protein EngA	FIG00129616	isu;Ribosome_post-transcriptional_modification_and_chromosomal_segregation_cluster isu;CBSS-290633.1.peg.1906 isu;Universal_GTPases isu;CBSS-498211.3.peg.1415	36	58	94	0.0399796	12	6	0	0.0277908	18	0.0130791	6	0	4	0.00855927	10	0.0174984	8	4	0.0118531	12	0.00780386	42	0	28	0.00543507	70	0.0448494	0.0317833
fig|6666666.96096.peg.345	A3193_01655	A3194_07770	A3195_00400	A3196_08155	A3197_03015	NODE_1_length_2390107_cov_43.4093_ID_1	NODE_1_length_2390107_cov_43.4093_ID_1_367527_367171	367527	367171	-	hypothetical protein			10	14	24	0.0102076	0	12	0	0.0277243	12	0.00871941	4	0	2	0.0222958	6	0.0104991	4	2	0.0277882	6	0.00390193	0	0	4	0.0106182	4	0.00256282	0.00709639
fig|6666666.96096.peg.2315	A3193_11420	A3194_16800	A3195_05590	A3196_18250	A3197_10060	NODE_2_length_1715405_cov_43.4474_ID_3	NODE_2_length_1715405_cov_43.4474_ID_3_191395_187280	191395	187280	-	Acriflavin resistance protein	FIG00007059	idu(6);Multidrug_Resistance_Efflux_Pumps	102	175	277	0.117812	126	184	2	0.0276828	312	0.226705	69	0	30	0.0501506	99	0.173234	155	162	0.0396666	317	0.206152	188	2	154	0.0485334	344	0.220403	0.0527979
fig|6666666.96096.peg.1673	A3193_08270	A3194_15015	A3195_14495	A3196_14830	A3197_13410	NODE_1_length_2390107_cov_43.4093_ID_1	NODE_1_length_2390107_cov_43.4093_ID_1_1858276_1857533	1858276	1857533	-	5'-methylthioadenosine phosphorylase (EC 2.4.2.28)	FIG00049258	isu;Methionine_Salvage	22	28	50	0.0212657	0	4	0	0.0276746	4	0.00290647	6	0	2	0.00356092	8	0.0139987	8	6	0.0177525	14	0.00910451	8	0	2	0.0118711	10	0.00640705	0.00850039
fig|6666666.96096.peg.2755	A3193_13575	A3194_04350	A3195_03380	A3196_01615	A3197_07700	NODE_2_length_1715405_cov_43.4474_ID_3	NODE_2_length_1715405_cov_43.4474_ID_3_649133_647037	649133	647037	-	Translation elongation factor G	FIG01969619	idu(1);Tetracycline_resistance,_ribosome_protection_type icw(1);Mycobacterium_virulence_operon_involved_in_protein_synthesis_(SSU_ribosomal_proteins) idu(1);Tetracycline_resistance,_ribosome_protection_type,_too idu(1);Universal_GTPases idu(1);Translation_elongation_factor_G_family idu(1);Translation_elongation_factors_bacterial	62	79	141	0.0599694	14	8	0	0.0276648	22	0.0159856	0	0	4	0.00694261	4	0.00699937	36	20	0.0031465	56	0.036418	30	0	20	0.0168325	50	0.0320353	0.0150663
fig|6666666.96096.peg.2963	A3193_14610	A3194_03260	A3195_09290	A3196_02645	A3197_06680	NODE_2_length_1715405_cov_43.4474_ID_3	NODE_2_length_1715405_cov_43.4474_ID_3_885610_883967	885610	883967	-	Heat shock protein 60 family chaperone GroEL	FIG00000056	isu;Staphylococcal_pathogenicity_islands_SaPI icw(1);GroEL_GroES	52	58	110	0.0467846	0	4	0	0.0275331	4	0.00290647	22	0	6	0.00161033	28	0.0489956	8	14	0.0280983	22	0.0143071	20	0	22	0.008436	42	0.0269096	0.0161451
fig|6666666.96096.peg.3237	A3193_16005	A3194_01880	A3195_07900	A3196_04030	A3197_16370	NODE_2_length_1715405_cov_43.4474_ID_3	NODE_2_length_1715405_cov_43.4474_ID_3_1188105_1187041	1188105	1187041	-	Uroporphyrinogen III decarboxylase (EC 4.1.1.37)	FIG00000428	isu;Heme_and_Siroheme_Biosynthesis	24	46	70	0.029772	18	22	0	0.0270556	40	0.0290647	8	2	18	0.0248662	28	0.0489956	12	14	0.0433886	26	0.0169084	12	0	4	0.0153951	16	0.0102513	0.00949743
fig|6666666.96096.peg.2651	A3193_13060	A3194_04865	A3195_03895	A3196_01100	A3197_08225	NODE_2_length_1715405_cov_43.4474_ID_3	NODE_2_length_1715405_cov_43.4474_ID_3_555155_554121	555155	554121	-	Twitching motility protein PilT	FIG00034926	icw(1);Type_IV_pilus	22	46	68	0.0289214	18	38	0	0.0270451	56	0.0406906	20	0	5	0.0358228	25	0.0437461	39	46	0.0398638	85	0.0552774	22	0	11	0.0517905	33	0.0211433	0.0201568
fig|6666666.96096.peg.3992	A3193_19735	A3194_20545	A3195_19600	A3196_19590	A3197_12725	NODE_4_length_73793_cov_47.1748_ID_7	NODE_4_length_73793_cov_47.1748_ID_7_52103_54232	52103	54232	+	Sucrose phosphate synthase	FIG00857885	ff	60	80	140	0.0595441	30	36	0	0.0270429	66	0.0479568	28	0	16	0.020505	44	0.0769931	55	69	0.034075	124	0.0806399	42	0	38	0.0366942	80	0.0512564	0.0237324
fig|6666666.96096.peg.1672	A3193_08265	A3194_15010	A3195_14490	A3196_14825	NA	NODE_1_length_2390107_cov_43.4093_ID_1	NODE_1_length_2390107_cov_43.4093_ID_1_1857400_1856822	1857400	1856822	-	hypothetical protein			16	22	38	0.016162	2	8	0	0.0270368	10	0.00726617	4	0	2	0.0114436	6	0.0104991	4	2	0.0171152	6	0.00390193	10	0	12	0.00653995	22	0.0140955	0.0240393
fig|6666666.96096.peg.1047	A3193_05145	A3194_11205	A3195_11340	A3196_11585	A3197_20815	NODE_1_length_2390107_cov_43.4093_ID_1	NODE_1_length_2390107_cov_43.4093_ID_1_1140480_1141214	1140480	1141214	+	Electron transport complex protein RnfG	FIG00002689	idu(3);Na(+)-translocating_NADH-quinone_oxidoreductase_and_rnf-like_group_of_electron_transport_complexes	27	21	48	0.0204151	8	13	0	0.0268934	21	0.015259	6	0	4	0.0189241	10	0.0174984	2	6	0.0224628	8	0.00520258	8	0	3	0.00686666	11	0.00704776	0.00946508
fig|6666666.96096.peg.3262	A3193_16125	A3194_01760	A3195_07780	A3196_04150	A3197_16255	NODE_2_length_1715405_cov_43.4474_ID_3	NODE_2_length_1715405_cov_43.4474_ID_3_1216438_1215101	1216438	1215101	-	Chromosomal replication initiator protein DnaA	FIG00000441	icw(3);Cell_Division_Subsystem_including_YidCD icw(2);DNA_replication_cluster_1	43	44	87	0.0370024	6	8	0	0.0267601	14	0.0101726	0	0	2	0.00692609	2	0.00349969	4	12	0.00246637	16	0.0104052	15	0	6	0.00753945	21	0.0134548	0.00992009
fig|6666666.96096.peg.1415	A3193_07020	A3194_13365	A3195_13230	A3196_13460	A3197_18985	NODE_1_length_2390107_cov_43.4093_ID_1	NODE_1_length_2390107_cov_43.4093_ID_1_1572826_1572131	1572826	1572131	-	ABC transporter involved in cytochrome c biogenesis, ATPase component CcmA	FIG01304195	icw(3);Biogenesis_of_c-type_cytochromes	7	38	45	0.0191392	20	26	2	0.0266273	48	0.0348776	14	2	4	0.0456823	20	0.0349969	10	8	0.0474466	18	0.0117058	32	0	24	0.016317	56	0.0358795	0.0508898
fig|6666666.96096.peg.2508	A3193_12350	A3194_05630	A3195_04640	A3196_00375	A3197_09025	NODE_2_length_1715405_cov_43.4474_ID_3	NODE_2_length_1715405_cov_43.4474_ID_3_402955_403125	402955	403125	+	hypothetical protein			6	5	11	0.00467846	0	1	0	0.0266099	1	0.000726617	0	0	0	0.00389083	0	0	0	0	0	0	0	2	0	0	0	2	0.00128141	0.00743034
fig|6666666.96096.peg.3377	A3193_16675	A3194_01210	A3195_07230	A3196_04700	A3197_15745	NODE_2_length_1715405_cov_43.4474_ID_3	NODE_2_length_1715405_cov_43.4474_ID_3_1345876_1346310	1345876	1346310	+	General secretion pathway protein G	FIG00001157	icw(4);General_Secretion_Pathway	10	18	28	0.0119088	9	10	0	0.0265319	19	0.0138057	1	0	5	0.0289571	6	0.0104991	3	8	0.022794	11	0.00715354	16	1	11	0.0159681	28	0.0179397	0.040747
fig|6666666.96096.peg.1480	A3193_07335	A3194_13050	A3195_13545	A3196_13775	A3197_19335	NODE_1_length_2390107_cov_43.4093_ID_1	NODE_1_length_2390107_cov_43.4093_ID_1_1652782_1652192	1652782	1652192	-	Transcriptional regulator, TetR family			15	23	38	0.016162	19	25	0	0.0264869	44	0.0319712	9	0	8	0.0493278	17	0.0297473	8	4	0.0475069	12	0.00780386	8	0	0	0.0128139	8	0.00512564	0.00856378
fig|6666666.96096.peg.1335	A3193_06625	A3194_13755	A3195_12840	A3196_13070	A3197_18595	NODE_1_length_2390107_cov_43.4093_ID_1	NODE_1_length_2390107_cov_43.4093_ID_1_1477933_1476566	1477933	1476566	-	Adenylosuccinate lyase (EC 4.3.2.2)	FIG00000117	isu;Purine_conversions icw(1);CBSS-354.1.peg.876 isu;De_Novo_Purine_Biosynthesis	46	42	88	0.0374277	32	18	0	0.0264737	50	0.0363309	6	0	8	0.0241932	14	0.0244978	4	6	0.0168857	10	0.00650322	56	0	78	0.00460875	134	0.0858545	0.0619105
fig|6666666.96096.peg.4017	A3193_19855	A3194_19710	A3195_19895	A3196_17445	NA	NODE_5_length_22016_cov_43.1758_ID_9	NODE_5_length_22016_cov_43.1758_ID_9_7770_8750	7770	8750	+	NUDIX hydrolase			15	47	62	0.0263695	14	22	0	0.0260175	36	0.0261582	13	0	10	0.0242979	23	0.0402464	4	3	0.0386956	7	0.00455225	8	0	3	0.00450011	11	0.00704776	0.00708915
fig|6666666.96096.peg.660	A3193_03225	A3194_09300	A3195_18110	A3196_09645	NA	NODE_1_length_2390107_cov_43.4093_ID_1	NODE_1_length_2390107_cov_43.4093_ID_1_695638_696540	695638	696540	+	Periplasmic binding protein-related protein			19	38	57	0.0242429	10	21	0	0.0259877	31	0.0225251	8	0	2	0.0227325	10	0.0174984	5	8	0.018279	13	0.00845418	8	0	12	0.00908005	20	0.0128141	0.014004
fig|6666666.96096.peg.401	A3193_01935	A3194_08050	A3195_00120	A3196_08435	A3197_03270	NODE_1_length_2390107_cov_43.4093_ID_1	NODE_1_length_2390107_cov_43.4093_ID_1_429436_429056	429436	429056	-	hypothetical protein			14	10	24	0.0102076	2	6	0	0.0259733	8	0.00581294	0	0	2	0.0139251	2	0.00349969	6	2	0.00867772	8	0.00520258	6	0	4	0.0132635	10	0.00640705	0.0166205
fig|6666666.96096.peg.2622	A3193_12910	A3194_05015	A3195_04075	A3196_00950	NA	NODE_2_length_1715405_cov_43.4474_ID_3	NODE_2_length_1715405_cov_43.4474_ID_3_527655_526228	527655	526228	-	hypothetical protein			40	50	90	0.0382783	22	38	0	0.0259369	60	0.043597	14	0	6	0.0278111	20	0.0349969	10	12	0.0231082	22	0.0143071	24	0	16	0.00971293	40	0.0256282	0.0177037
fig|6666666.96096.peg.2172	A3193_10745	A3194_16125	A3195_06265	A3196_17575	A3197_10820	NODE_2_length_1715405_cov_43.4474_ID_3	NODE_2_length_1715405_cov_43.4474_ID_3_29104_28499	29104	28499	-	NADH-ubiquinone oxidoreductase chain J (EC 1.6.5.3)	FIG00000569	icw(2);Respiratory_Complex_I icw(2);NADH_ubiquinone_oxidoreductase	14	24	38	0.016162	10	24	2	0.0258302	36	0.0261582	14	0	10	0.0393585	24	0.0419962	32	16	0.0654057	48	0.0312155	16	2	20	0.0499847	38	0.0243468	0.0396694
fig|6666666.96096.peg.2484	A3193_12230	A3194_05790	A3195_04760	A3196_00275	A3197_09125	NODE_2_length_1715405_cov_43.4474_ID_3	NODE_2_length_1715405_cov_43.4474_ID_3_376456_377316	376456	377316	+	metal dependent phosphohydrolase			32	22	54	0.022967	30	24	0	0.0258223	54	0.0392373	16	0	11	0.0415324	27	0.0472457	10	22	0.0517636	32	0.0208103	18	0	10	0.0234424	28	0.0179397	0.020563
fig|6666666.96096.peg.3522	A3193_17375	A3194_00515	A3195_06535	A3196_05400	NA	NODE_2_length_1715405_cov_43.4474_ID_3	NODE_2_length_1715405_cov_43.4474_ID_3_1493881_1494264	1493881	1494264	+	hypothetical protein			9	15	24	0.0102076	14	23	1	0.0257699	38	0.0276115	4	1	4	0.0656261	9	0.0157486	9	2	0.0387439	11	0.00715354	5	0	4	0.0180944	9	0.00576635	0.0148413
fig|6666666.96096.peg.3556	A3193_17555	A3194_00355	A3195_06355	A3196_05555	A3197_00060	NODE_2_length_1715405_cov_43.4474_ID_3	NODE_2_length_1715405_cov_43.4474_ID_3_1528597_1527701	1528597	1527701	-	Methylisocitrate lyase (EC 4.1.3.30)	FIG00003486	ff	22	34	56	0.0238176	34	35	0	0.0257028	69	0.0501366	10	0	7	0.0509369	17	0.0297473	24	36	0.0312824	60	0.0390193	30	2	22	0.0421885	54	0.0345981	0.0380639
fig|6666666.96096.peg.3194	A3193_15800	A3194_02085	A3195_08105	A3196_03825	NA	NODE_2_length_1715405_cov_43.4474_ID_3	NODE_2_length_1715405_cov_43.4474_ID_3_1141998_1142768	1141998	1142768	+	hypothetical protein			24	24	48	0.0204151	26	32	0	0.025636	58	0.0421438	33	0	15	0.0498229	48	0.0839924	12	21	0.10278	33	0.0214606	16	2	33	0.0270007	51	0.032676	0.0418319
fig|6666666.96096.peg.717	A3193_03505	A3194_09575	A3195_18385	A3196_09920	A3197_04835	NODE_1_length_2390107_cov_43.4093_ID_1	NODE_1_length_2390107_cov_43.4093_ID_1_760463_760816	760463	760816	+	Twin-arginine translocation protein TatB	FIG00000670	icw(2);Twin-arginine_translocation_system	2	20	22	0.00935692	6	12	0	0.02563	18	0.0130791	16	0	8	0.0337279	24	0.0419962	16	6	0.112098	22	0.0143071	17	0	12	0.0392644	29	0.0185805	0.0518861
fig|6666666.96096.peg.3245	A3193_16045	A3194_01840	A3195_07860	A3196_04070	A3197_16335	NODE_2_length_1715405_cov_43.4474_ID_3	NODE_2_length_1715405_cov_43.4474_ID_3_1198518_1197136	1198518	1197136	-	Nitrogen regulation protein NR(I)	FIG00003546	idu(1);Ammonia_assimilation	42	44	86	0.0365771	2	4	0	0.0255912	6	0.0043597	18	0	10	0.00287167	28	0.0489956	4	6	0.0334048	10	0.00650322	2	0	4	0.00455872	6	0.00384423	0.00274202
fig|6666666.96096.peg.2244	A3193_11090	A3194_16470	A3195_05920	A3196_17920	A3197_10460	NODE_2_length_1715405_cov_43.4474_ID_3	NODE_2_length_1715405_cov_43.4474_ID_3_101489_100716	101489	100716	-	Hypothetical protein CbbY	FIG00940329	ff	22	26	48	0.0204151	13	14	0	0.0255365	27	0.0196187	5	0	6	0.0231034	11	0.0192483	12	8	0.0234624	20	0.0130064	4	0	10	0.0163005	14	0.00896987	0.0114387
fig|6666666.96096.peg.2665	A3193_13130	A3194_04795	A3195_03825	A3196_01170	NA	NODE_2_length_1715405_cov_43.4474_ID_3	NODE_2_length_1715405_cov_43.4474_ID_3_570108_567595	570108	567595	-	Phosphomannomutase (EC 5.4.2.8) / Phosphoglucomutase (EC 5.4.2.2)	FIG01259863	isu;Mannose_Metabolism	64	92	156	0.0663491	68	68	0	0.0255289	136	0.09882	26	0	20	0.0357963	46	0.0804928	46	58	0.0301804	104	0.0676335	138	4	88	0.0260731	230	0.147362	0.0578047
fig|6666666.96096.peg.2730	A3193_13455	A3194_04470	A3195_03500	A3196_01495	A3197_07820	NODE_2_length_1715405_cov_43.4474_ID_3	NODE_2_length_1715405_cov_43.4474_ID_3_635098_634742	635098	634742	-	SSU ribosomal protein S13p (S18e)	FIG00000160	icw(5);Ribosome_SSU_bacterial	4	18	22	0.00935692	0	4	0	0.025414	4	0.00290647	2	0	2	0.00743193	4	0.00699937	8	4	0.0185255	12	0.00780386	8	0	10	0.0212365	18	0.0115327	0.0319338
fig|6666666.96096.peg.2811	A3193_13875	A3194_04045	A3195_03080	A3196_01915	A3197_07400	NODE_2_length_1715405_cov_43.4474_ID_3	NODE_2_length_1715405_cov_43.4474_ID_3_713679_713353	713679	713353	-	Thioredoxin	FIG01318274	idu(5);CBSS-315749.4.peg.3658 idu(5);Glycine_reductase,_sarcosine_reductase_and_betaine_reductase	2	18	20	0.00850629	0	4	2	0.0252297	6	0.0043597	0	0	0	0.0121738	0	0	0	0	0	0	0	8	0	4	0	12	0.00768846	0.0232483
fig|6666666.96096.peg.2533	A3193_12470	A3194_05510	A3195_04520	A3196_00500	A3197_08900	NODE_2_length_1715405_cov_43.4474_ID_3	NODE_2_length_1715405_cov_43.4474_ID_3_432174_432992	432174	432992	+	Maebl	FIG01351835	ff	14	36	50	0.0212657	12	38	2	0.0251372	52	0.0377841	2	0	6	0.0420476	8	0.0139987	6	10	0.0161249	16	0.0104052	7	0	24	0.012323	31	0.0198619	0.0239352
fig|6666666.96096.peg.876	A3193_04300	A3194_10335	A3195_10495	A3196_10740	A3197_20310	NODE_1_length_2390107_cov_43.4093_ID_1	NODE_1_length_2390107_cov_43.4093_ID_1_942983_943327	942983	943327	+	Bis(5'-nucleosyl)-tetraphosphatase (asymmetrical) (EC 3.6.1.17)	FIG00008590	isu;pyrimidine_conversions isu;CBSS-176299.4.peg.1996A	6	15	21	0.00893161	4	3	0	0.025105	7	0.00508632	1	0	2	0.0134596	3	0.00524953	2	3	0.0143788	5	0.00325161	3	0	7	0.0091572	10	0.00640705	0.0183599
fig|6666666.96096.peg.1409	A3193_06990	A3194_13395	A3195_13200	A3196_13430	A3197_18955	NODE_1_length_2390107_cov_43.4093_ID_1	NODE_1_length_2390107_cov_43.4093_ID_1_1568074_1567532	1568074	1567532	-	Cytochrome c-type biogenesis protein CcmG/DsbE, thiol:disulfide oxidoreductase	FIG00013475	icw(7);Biogenesis_of_c-type_cytochromes isu;Periplasmic_disulfide_interchange	21	12	33	0.0140354	4	11	0	0.0250389	15	0.0108993	11	0	2	0.0183056	13	0.022748	9	15	0.0395461	24	0.0156077	19	2	14	0.0278974	35	0.0224247	0.0407846
fig|6666666.96096.peg.3236	A3193_16000	A3194_01885	A3195_07905	A3196_04025	NA	NODE_2_length_1715405_cov_43.4474_ID_3	NODE_2_length_1715405_cov_43.4474_ID_3_1187026_1186139	1187026	1186139	-	2-hydroxy-3-oxopropionate reductase (EC 1.1.1.60)	FIG00133229	isu;Glycerate_metabolism isu;Allantoin_Utilization isu;Photorespiration_(oxidative_C2_cycle) isu;D-galactarate,_D-glucarate_and_D-glycerate_catabolism isu;D-galactarate,_D-glucarate_and_D-glycerate_catabolism_-_gjo	26	28	54	0.022967	10	38	2	0.0250363	50	0.0363309	6	0	6	0.0372853	12	0.0209981	22	16	0.0223058	38	0.0247122	16	0	10	0.0269905	26	0.0166583	0.018513
fig|6666666.96096.peg.321	A3193_01545	A3194_07660	A3195_00510	A3196_08045	NA	NODE_1_length_2390107_cov_43.4093_ID_1	NODE_1_length_2390107_cov_43.4093_ID_1_338938_339498	338938	339498	+	Carbonic anhydrase (EC 4.2.1.1)	FIG00023019	isu;Zinc_regulated_enzymes isu;Cyanate_hydrolysis	18	16	34	0.0144607	36	68	4	0.0249684	108	0.0784747	8	0	4	0.127564	12	0.0209981	18	12	0.0353307	30	0.0195097	17	0	13	0.0337508	30	0.0192212	0.0338346
fig|6666666.96096.peg.1038	A3193_05100	A3194_11160	A3195_11295	A3196_11540	A3197_20860	NODE_1_length_2390107_cov_43.4093_ID_1	NODE_1_length_2390107_cov_43.4093_ID_1_1126968_1129748	1126968	1129748	+	Pyruvate,phosphate dikinase (EC 2.7.9.1)	FIG00001076	isu;CBSS-349161.4.peg.2427 isu;Glycolysis_and_Gluconeogenesis isu;Pyruvate_metabolism_I:_anaplerotic_reactions,_PEP	66	102	168	0.0714529	48	38	0	0.0248522	86	0.0624891	38	0	44	0.0204619	82	0.143487	80	108	0.0486327	188	0.122261	66	4	82	0.0426054	152	0.0973872	0.0345324
fig|6666666.96096.peg.1589	NA	NA	A3195_14120	A3196_14455	NA	NODE_1_length_2390107_cov_43.4093_ID_1	NODE_1_length_2390107_cov_43.4093_ID_1_1762595_1762395	1762595	1762395	-	hypothetical protein			8	4	12	0.00510378	0	0	0	0.0246747	0	0	2	0	0	0	2	0.00349969	0	0	0.0164877	0	0	0	0	0	0	0	0	0
fig|6666666.96096.peg.2301	A3193_11355	A3194_16735	A3195_05655	A3196_18185	NA	NODE_2_length_1715405_cov_43.4474_ID_3	NODE_2_length_1715405_cov_43.4474_ID_3_172361_171225	172361	171225	-	Glycosyltransferase			34	34	68	0.0289214	6	8	0	0.0246167	14	0.0101726	12	0	6	0.00815157	18	0.0314972	0	6	0.0261248	6	0.00390193	8	2	6	0.00332755	16	0.0102513	0.00889548
fig|6666666.96096.peg.882	A3193_04330	A3194_10365	A3195_10525	A3196_10770	A3197_20340	NODE_1_length_2390107_cov_43.4093_ID_1	NODE_1_length_2390107_cov_43.4093_ID_1_952705_951452	952705	951452	-	Diaminopimelate decarboxylase (EC 4.1.1.20)	FIG00138250	isu;Lysine_Biosynthesis_DAP_Pathway isu;Lysine_Biosynthesis_DAP_Pathway,_GJO_scratch	37	38	75	0.0318986	6	4	0	0.0246156	10	0.00726617	2	0	6	0.00527886	8	0.0139987	14	19	0.0105268	33	0.0214606	20	0	14	0.0165926	34	0.021784	0.0171378
fig|6666666.96096.peg.3531	A3193_17420	A3194_00475	A3195_06490	A3196_05440	NA	NODE_2_length_1715405_cov_43.4474_ID_3	NODE_2_length_1715405_cov_43.4474_ID_3_1498617_1499252	1498617	1499252	+	hypothetical protein			23	15	38	0.016162	30	39	1	0.0246099	70	0.0508632	8	0	6	0.0729148	14	0.0244978	2	4	0.0363508	6	0.00390193	21	0	12	0.0059529	33	0.0211433	0.0328222
fig|6666666.96096.peg.3255	A3193_16090	A3194_01795	A3195_07815	A3196_04115	A3197_16290	NODE_2_length_1715405_cov_43.4474_ID_3	NODE_2_length_1715405_cov_43.4474_ID_3_1206430_1208520	1206430	1208520	+	Glycyl-tRNA synthetase beta chain (EC 6.1.1.14)	FIG00000448	icw(1);CBSS-349161.4.peg.2427 icw(1);tRNA_aminoacylation,_Gly icw(1);Glycyl-tRNA_synthetase icw(1);Glycyl-tRNA_synthetase_containing_cluster	61	64	125	0.0531643	11	26	0	0.024596	37	0.0268848	23	0	18	0.0117097	41	0.0717435	2	15	0.0323442	17	0.0110555	69	0	40	0.00512453	109	0.0698369	0.0329388
fig|6666666.96096.peg.2081	A3193_10285	A3194_19275	A3195_16510	A3196_17005	NA	NODE_1_length_2390107_cov_43.4093_ID_1	NODE_1_length_2390107_cov_43.4093_ID_1_2300028_2298721	2300028	2298721	-	Glycolate dehydrogenase (EC 1.1.99.14), iron-sulfur subunit GlcF		idu(2);Glycolate,_glyoxylate_interconversions idu(2);Photorespiration_(oxidative_C2_cycle)	26	52	78	0.0331745	0	0	0	0.0245425	0	0	12	0	2	0	14	0.0244978	4	0	0.0176609	4	0.00260129	0	0	0	0.00192813	0	0	0
fig|6666666.96096.peg.2520	A3193_12410	A3194_05570	A3195_04580	A3196_00435	A3197_08960	NODE_2_length_1715405_cov_43.4474_ID_3	NODE_2_length_1715405_cov_43.4474_ID_3_416198_417103	416198	417103	+	Ornithine carbamoyltransferase (EC 2.1.3.3)	FIG00000084	isu;Arginine_Biosynthesis_--_gjo isu;Arginine_Biosynthesis_extended isu;Arginine_and_Ornithine_Degradation	23	31	54	0.022967	16	21	0	0.0245383	37	0.0268848	2	0	12	0.0270424	14	0.0244978	6	7	0.0255058	13	0.00845418	18	0	22	0.00904995	40	0.0256282	0.0279151
fig|6666666.96096.peg.988	A3193_04875	A3194_10935	A3195_11070	A3196_11315	A3197_21605	NODE_1_length_2390107_cov_43.4093_ID_1	NODE_1_length_2390107_cov_43.4093_ID_1_1076916_1077386	1076916	1077386	+	6,7-dimethyl-8-ribityllumazine synthase (EC 2.5.1.78)	FIG00000231	isu;Riboflavin,_FMN_and_FAD_metabolism_in_plants isu;Riboflavin,_FMN_and_FAD_metabolism icw(1);Riboflavin_synthesis_cluster	18	10	28	0.0119088	8	8	0	0.0244997	16	0.0116259	9	0	7	0.0225172	16	0.0279975	6	6	0.0561283	12	0.00780386	13	0	15	0.0160855	28	0.0179397	0.037626
fig|6666666.96096.peg.137	A3193_00665	A3194_06770	A3195_01390	A3196_07160	A3197_01985	NODE_1_length_2390107_cov_43.4093_ID_1	NODE_1_length_2390107_cov_43.4093_ID_1_144220_143342	144220	143342	-	3',5'-cyclic-nucleotide phosphodiesterase (EC 3.1.4.17)	FIG00001540	isu;cAMP_signaling_in_bacteria isu;CBSS-342610.3.peg.1794	26	26	52	0.0221164	26	56	0	0.0243562	82	0.0595826	16	0	12	0.0617747	28	0.0489956	16	20	0.0525803	36	0.0234116	10	0	12	0.0258321	22	0.0140955	0.0158254
fig|6666666.96096.peg.2311	A3193_11400	A3194_16780	A3195_05610	A3196_18230	A3197_10080	NODE_2_length_1715405_cov_43.4474_ID_3	NODE_2_length_1715405_cov_43.4474_ID_3_184336_183758	184336	183758	-	hypothetical protein			16	18	34	0.0144607	4	2	0	0.0241909	6	0.0043597	0	0	2	0.00686618	2	0.00349969	6	2	0.00570508	8	0.00520258	0	0	4	0.00871994	4	0.00256282	0.00437079
fig|6666666.96096.peg.3142	A3193_15495	A3194_02355	A3195_08405	A3196_03530	NA	NODE_2_length_1715405_cov_43.4474_ID_3	NODE_2_length_1715405_cov_43.4474_ID_3_1076244_1077029	1076244	1077029	+	predicted integral membrane protein			16	30	46	0.0195645	12	20	0	0.0240984	32	0.0232518	10	0	6	0.0269632	16	0.0279975	10	4	0.0336055	14	0.00910451	2	0	4	0.0112359	6	0.00384423	0.00482736
fig|6666666.96096.peg.2894	A3193_14280	A3194_03635	A3195_09620	A3196_02315	A3197_06995	NODE_2_length_1715405_cov_43.4474_ID_3	NODE_2_length_1715405_cov_43.4474_ID_3_810201_807295	810201	807295	-	Chemotaxis protein methyltransferase CheR (EC 2.1.1.80)	FIG00000452	idu(3);Bacterial_Chemotaxis	68	102	170	0.0723035	64	82	2	0.0240577	148	0.107539	30	0	22	0.0336866	52	0.0909918	32	42	0.0295031	74	0.0481238	46	0	32	0.0160431	78	0.049975	0.0169522
fig|6666666.96096.peg.3331	A3193_16455	A3194_01430	A3195_07450	A3196_04480	A3197_15975	NODE_2_length_1715405_cov_43.4474_ID_3	NODE_2_length_1715405_cov_43.4474_ID_3_1286435_1285887	1286435	1285887	-	Inorganic pyrophosphatase (EC 3.6.1.1)	FIG00000429	isu;Phosphate_metabolism	14	18	32	0.0136101	3	4	0	0.0240143	7	0.00508632	4	0	6	0.00844907	10	0.0174984	8	8	0.030087	16	0.0104052	8	0	0	0.0183946	8	0.00512564	0.00922013
fig|6666666.96096.peg.1260	A3193_06175	A3194_14090	A3195_12385	A3196_12620	A3197_18280	NODE_1_length_2390107_cov_43.4093_ID_1	NODE_1_length_2390107_cov_43.4093_ID_1_1377360_1376143	1377360	1376143	-	Aspartate aminotransferase (EC 2.6.1.1)	FIG00719736	idu(4);Glutamine,_Glutamate,_Aspartate_and_Asparagine_Biosynthesis idu(4);CBSS-216591.1.peg.168 idu(4);Coenzyme_M_biosynthesis_--_gjo idu(4);Threonine_and_Homoserine_Biosynthesis	26	45	71	0.0301973	12	40	0	0.0239921	52	0.0377841	27	0	8	0.0282621	35	0.0612445	38	34	0.0474173	72	0.0468232	22	0	31	0.0372729	53	0.0339574	0.0275051
fig|6666666.96096.peg.2256	A3193_11150	A3194_16530	A3195_05860	A3196_17980	NA	NODE_2_length_1715405_cov_43.4474_ID_3	NODE_2_length_1715405_cov_43.4474_ID_3_115002_116837	115002	116837	+	Molecular chaperone			44	63	107	0.0455087	26	48	4	0.0239799	78	0.0566762	40	0	22	0.0281158	62	0.10849	28	26	0.0557077	54	0.0351174	32	2	50	0.01854	84	0.0538192	0.0289115
fig|6666666.96096.peg.2234	A3193_11045	A3194_16425	A3195_05970	A3196_17870	A3197_10500	NODE_2_length_1715405_cov_43.4474_ID_3	NODE_2_length_1715405_cov_43.4474_ID_3_90763_90041	90763	90041	-	Uridine monophosphate kinase (EC 2.7.4.22)	FIG00001819	icw(4);CBSS-312309.3.peg.1965 icw(3);Ribosome_recycling_related_cluster	18	24	42	0.0178632	0	10	0	0.0239228	10	0.00726617	6	0	4	0.00916124	10	0.0174984	4	6	0.0228361	10	0.00650322	14	0	8	0.00872598	22	0.0140955	0.0192448
fig|6666666.96096.peg.581	A3193_02875	A3194_08950	A3195_17760	A3196_09295	A3197_04185	NODE_1_length_2390107_cov_43.4093_ID_1	NODE_1_length_2390107_cov_43.4093_ID_1_625010_624666	625010	624666	-	tRNA 2-thiouridine synthesizing protein E (EC 2.8.1.-)	FIG00141658	idu(4);Lipoic_acid_synthesis_cluster icw(2);Sulfite_reduction-associated_complex_DsrMKJOP_and_co-clustering_genes idu(4);CBSS-326442.4.peg.1852	10	10	20	0.00850629	20	26	2	0.0239096	48	0.0348776	7	0	5	0.0922942	12	0.0209981	24	24	0.0575152	48	0.0312155	22	2	18	0.0879092	42	0.0269096	0.0771114
fig|6666666.96096.peg.712	A3193_03480	A3194_09550	A3195_18360	A3196_09895	A3197_04810	NODE_1_length_2390107_cov_43.4093_ID_1	NODE_1_length_2390107_cov_43.4093_ID_1_757790_758530	757790	758530	+	Phosphoribosylformimino-5-aminoimidazole carboxamide ribotide isomerase (EC 5.3.1.16)	FIG00044478	isu;Chorismate:_Intermediate_for_synthesis_of_Tryptophan,_PAPA_antibiotics,_PABA,_3-hydroxyanthranilate_and_more. isu;Histidine_Biosynthesis	14	29	43	0.0182885	4	5	0	0.0238966	9	0.00653956	24	0	11	0.00804456	35	0.0612445	2	2	0.0779823	4	0.00260129	27	0	18	0.00340549	45	0.0288317	0.0384068
fig|6666666.96096.peg.163	A3193_00790	A3194_06895	A3195_01265	A3196_07285	NA	NODE_1_length_2390107_cov_43.4093_ID_1	NODE_1_length_2390107_cov_43.4093_ID_1_168296_167469	168296	167469	-	Urease accessory protein UreD	FIG00001113	icw(4);G3E_family_of_P-loop_GTPases_(metallocenter_biosynthesis) icw(4);Urea_decomposition	16	32	48	0.0204151	6	10	0	0.0238691	16	0.0116259	5	0	2	0.0127969	7	0.0122489	10	5	0.0139557	15	0.00975483	18	0	12	0.0114271	30	0.0192212	0.022911
fig|6666666.96096.peg.1920	A3193_09490	A3194_18965	A3195_15715	A3196_16210	A3197_14575	NODE_1_length_2390107_cov_43.4093_ID_1	NODE_1_length_2390107_cov_43.4093_ID_1_2128309_2129535	2128309	2129535	+	General secretion pathway protein L		icw(6);General_Secretion_Pathway	35	36	71	0.0301973	12	26	0	0.023816	38	0.0276115	2	0	7	0.0205015	9	0.0157486	3	1	0.0121035	4	0.00260129	58	1	51	0.00205552	110	0.0704776	0.056667
fig|6666666.96096.peg.889	A3193_04370	A3194_10405	A3195_10565	A3196_10810	NA	NODE_1_length_2390107_cov_43.4093_ID_1	NODE_1_length_2390107_cov_43.4093_ID_1_959381_960214	959381	960214	+	hypothetical protein			12	36	48	0.0204151	24	36	0	0.0236972	60	0.043597	2	0	8	0.0476428	10	0.0174984	10	10	0.0197931	20	0.0130064	16	1	18	0.0151264	35	0.0224247	0.0265369
fig|6666666.96096.peg.3207	A3193_15865	A3194_02020	A3195_08040	A3196_03890	A3197_16515	NODE_2_length_1715405_cov_43.4474_ID_3	NODE_2_length_1715405_cov_43.4474_ID_3_1155512_1154427	1155512	1154427	-	TRAP transporter solute receptor, unknown substrate 6	FIG00014572	isu;TRAP_Transporter_unknown_substrate_6	18	44	62	0.0263695	31	36	0	0.0234997	67	0.0486834	14	0	17	0.0408448	31	0.0542451	20	28	0.0471076	48	0.0312155	13	4	10	0.0278717	27	0.017299	0.0157167
fig|6666666.96096.peg.4005	A3193_19800	A3194_20610	A3195_19535	A3196_19525	A3197_12660	NODE_4_length_73793_cov_47.1748_ID_7	NODE_4_length_73793_cov_47.1748_ID_7_68404_70506	68404	70506	+	Polyribonucleotide nucleotidyltransferase (EC 2.7.7.8)	FIG00000391	isu;Bacterial_RNA-metabolizing_Zn-dependent_hydrolases isu;Polyadenylation_bacterial	56	64	120	0.0510378	27	28	0	0.0234773	55	0.039964	8	0	10	0.017307	18	0.0314972	30	32	0.0141188	62	0.04032	23	0	16	0.0185828	39	0.0249875	0.0117182
fig|6666666.96096.peg.2570	A3193_12650	A3194_05325	A3195_04340	A3196_00680	A3197_08720	NODE_2_length_1715405_cov_43.4474_ID_3	NODE_2_length_1715405_cov_43.4474_ID_3_473400_473909	473400	473909	+	hypothetical protein			16	13	29	0.0123341	2	0	0	0.0234304	2	0.00145323	1	0	0	0.00259898	1	0.00174984	1	5	0.00323923	6	0.00390193	8	0	4	0.00742651	12	0.00768846	0.0148899
fig|6666666.96096.peg.1642	A3193_08125	A3194_14870	A3195_14350	A3196_14685	A3197_13265	NODE_1_length_2390107_cov_43.4093_ID_1	NODE_1_length_2390107_cov_43.4093_ID_1_1822350_1820164	1822350	1820164	-	VgrG-3 protein	FIG00047589	icw(3);Type_VI_secretion_systems	46	78	124	0.052739	41	52	0	0.0233277	93	0.0675754	29	0	10	0.02814	39	0.0682439	31	24	0.0294153	55	0.0357677	49	0	38	0.0158513	87	0.0557414	0.025136
fig|6666666.96096.peg.1576	A3193_07815	A3194_14605	A3195_14035	A3196_14375	A3197_16715	NODE_1_length_2390107_cov_43.4093_ID_1	NODE_1_length_2390107_cov_43.4093_ID_1_1749341_1749147	1749341	1749147	-	NifT protein	FIG00039923	icw(3);Nitrogen_fixation	4	7	11	0.00467846	0	0	0	0.023318	0	0	2	0	0	0	2	0.00349969	0	0	0.0169976	0	0	0	0	0	0	0	0	0
fig|6666666.96096.peg.1653	A3193_08180	A3194_14925	A3195_14405	A3196_14740	NA	NODE_1_length_2390107_cov_43.4093_ID_1	NODE_1_length_2390107_cov_43.4093_ID_1_1835354_1836874	1835354	1836874	+	Uncharacterized protein ImpI/VasC	FIG00014175	isu;Type_VI_secretion_systems isu;USS-DB-7	36	50	86	0.0365771	16	43	0	0.0232678	59	0.0428704	40	0	5	0.0256744	45	0.0787429	19	23	0.0488122	42	0.0273135	62	2	33	0.0174083	97	0.0621484	0.0403047
fig|6666666.96096.peg.2729	A3193_13450	A3194_04475	A3195_03505	A3196_01490	A3197_07825	NODE_2_length_1715405_cov_43.4474_ID_3	NODE_2_length_1715405_cov_43.4474_ID_3_634709_634320	634709	634320	-	SSU ribosomal protein S11p (S14e)	FIG00055673	isu;Ribosome_SSU_bacterial	8	14	22	0.00935692	0	0	0	0.023258	0	0	0	0	0	0	0	0	0	10	0	10	0.00650322	6	0	8	0.0161958	14	0.00896987	0.0227304
fig|6666666.96096.peg.2956	A3193_14575	A3194_03295	A3195_09325	A3196_02610	NA	NODE_2_length_1715405_cov_43.4474_ID_3	NODE_2_length_1715405_cov_43.4474_ID_3_875567_876646	875567	876646	+	3-oxoacyl-[acyl-carrier-protein] synthase, KASII (EC 2.3.1.41)		idu(1);Fatty_Acid_Biosynthesis_FASII	23	38	61	0.0259442	6	6	0	0.0232492	12	0.00871941	4	0	6	0.00735616	10	0.0174984	11	8	0.0152805	19	0.0123561	29	1	22	0.0110939	52	0.0333167	0.0304375
fig|6666666.96096.peg.3644	A3193_18005	A3194_19850	A3195_02445	A3196_06020	NA	NODE_2_length_1715405_cov_43.4474_ID_3	NODE_2_length_1715405_cov_43.4474_ID_3_1629396_1625680	1629396	1625680	-	diguanylate cyclase/phosphodiesterase (GGDEF & EAL domains) with PAS/PAC sensor(s)	FIG00561534	idu(65);Bacterial_hemoglobins	106	104	210	0.0893161	72	72	2	0.0232404	146	0.106086	68	0	44	0.0259877	112	0.195982	80	109	0.0496938	189	0.122911	65	2	48	0.0320433	115	0.0736811	0.0195456
fig|6666666.96096.peg.1389	A3193_06895	A3194_13490	A3195_13105	A3196_13335	A3197_18860	NODE_1_length_2390107_cov_43.4093_ID_1	NODE_1_length_2390107_cov_43.4093_ID_1_1543522_1541291	1543522	1541291	-	Polyphosphate kinase (EC 2.7.4.1)	FIG00000504	isu;Purine_conversions isu;Polyphosphate icw(1);High_affinity_phosphate_transporter_and_control_of_PHO_regulon isu;Phosphate_metabolism	64	62	126	0.0535897	34	24	2	0.0232258	60	0.043597	12	0	18	0.0177887	30	0.0524953	22	34	0.0221708	56	0.036418	86	2	74	0.0158139	162	0.103794	0.045861
fig|6666666.96096.peg.2026	A3193_10020	A3194_18430	A3195_16245	A3196_16740	A3197_21280	NODE_1_length_2390107_cov_43.4093_ID_1	NODE_1_length_2390107_cov_43.4093_ID_1_2236125_2235310	2236125	2235310	-	Tryptophan synthase alpha chain (EC 4.2.1.20)	FIG00105533	isu;Chorismate:_Intermediate_for_synthesis_of_Tryptophan,_PAPA_antibiotics,_PABA,_3-hydroxyanthranilate_and_more. isu;Tryptophan_synthesis isu;Auxin_biosynthesis	20	26	46	0.0195645	4	2	0	0.0232113	6	0.0043597	2	0	4	0.00486951	6	0.0104991	18	18	0.0121382	36	0.0234116	16	0	16	0.0278289	32	0.0205026	0.0247982
fig|6666666.96096.peg.356	A3193_01710	A3194_07825	A3195_00345	A3196_08210	A3197_03070	NODE_1_length_2390107_cov_43.4093_ID_1	NODE_1_length_2390107_cov_43.4093_ID_1_378690_379598	378690	379598	+	Cys regulon transcriptional activator CysB	FIG00896278	idu(3);LysR-family_proteins_in_Escherichia_coli idu(3);Cysteine_Biosynthesis	22	29	51	0.0216911	15	10	0	0.0230985	25	0.0181654	2	0	8	0.0182115	10	0.0174984	3	10	0.0181582	13	0.00845418	25	0	18	0.00902005	43	0.0275503	0.0299096
fig|6666666.96096.peg.2835	A3193_13990	A3194_03930	A3195_02965	A3196_02030	A3197_07285	NODE_2_length_1715405_cov_43.4474_ID_3	NODE_2_length_1715405_cov_43.4474_ID_3_733953_733561	733953	733561	-	Glycine cleavage system H protein	FIG00000296	isu;CBSS-315749.4.peg.3658 icw(2);Glycine_and_Serine_Utilization icw(3);Photorespiration_(oxidative_C2_cycle) isu;Glycine_cleavage_system	12	10	22	0.00935692	12	14	0	0.02308	26	0.0188921	4	0	8	0.0438711	12	0.0209981	10	8	0.0504725	18	0.0117058	12	0	12	0.0289293	24	0.0153769	0.0386681
fig|6666666.96096.peg.2419	A3193_11905	A3194_17290	A3195_05105	A3196_18735	NA	NODE_2_length_1715405_cov_43.4474_ID_3	NODE_2_length_1715405_cov_43.4474_ID_3_304967_303969	304967	303969	-	FIG00957260: hypothetical protein	FIG00957257	ff	30	26	56	0.0238176	2	14	0	0.0230758	16	0.0116259	4	0	3	0.0106043	7	0.0122489	8	12	0.0115645	20	0.0130064	8	0	10	0.0126256	18	0.0115327	0.0113912
fig|6666666.96096.peg.2192	A3193_10860	A3194_16240	A3195_06155	A3196_17685	A3197_10695	NODE_2_length_1715405_cov_43.4474_ID_3	NODE_2_length_1715405_cov_43.4474_ID_3_50026_48095	50026	48095	-	Cell division protein FtsH (EC 3.4.24.-)	FIG01120704	isu;Bacterial_Cell_Division isu;Cell_division-ribosomal_stress_proteins_cluster isu;Folate_biosynthesis_cluster	28	80	108	0.045934	28	62	0	0.0230007	90	0.0653956	22	0	14	0.0308285	36	0.0629943	22	32	0.0307383	54	0.0351174	72	2	72	0.0176183	146	0.093543	0.0477527
fig|6666666.96096.peg.2348	A3193_11565	A3194_16945	A3195_05445	A3196_18395	A3197_09905	NODE_2_length_1715405_cov_43.4474_ID_3	NODE_2_length_1715405_cov_43.4474_ID_3_228676_226022	228676	226022	-	Pyruvate dehydrogenase E1 component (EC 1.2.4.1)	FIG00137886	isu;Methionine_Degradation isu;Dehydrogenase_complexes isu;5-FCL-like_protein isu;Pyruvate_metabolism_II:_acetyl-CoA,_acetogenesis_from_pyruvate	72	76	148	0.0629466	64	68	2	0.022933	134	0.0973667	14	0	16	0.0333961	30	0.0524953	78	82	0.0186372	160	0.104052	108	4	80	0.0379814	192	0.123015	0.0456907
fig|6666666.96096.peg.1957	A3193_09685	A3194_18770	A3195_15910	A3196_16405	A3197_14775	NODE_1_length_2390107_cov_43.4093_ID_1	NODE_1_length_2390107_cov_43.4093_ID_1_2168382_2169788	2168382	2169788	+	Dihydrolipoamide dehydrogenase (EC 1.8.1.4)	FIG00136193	isu;TCA_Cycle isu;5-FCL-like_protein icw(1);Photorespiration_(oxidative_C2_cycle) isu;Glycine_cleavage_system	30	48	78	0.0331745	11	12	0	0.0228144	23	0.0167122	19	0	0	0.0108202	19	0.033247	4	3	0.0222806	7	0.00455225	19	2	27	0.00313664	48	0.0307539	0.0215617
fig|6666666.96096.peg.119	A3193_00575	A3194_06680	A3195_01480	A3196_07070	A3197_01895	NODE_1_length_2390107_cov_43.4093_ID_1	NODE_1_length_2390107_cov_43.4093_ID_1_128793_127711	128793	127711	-	TRAP-type C4-dicarboxylate transport system, periplasmic component	FIG00016663	icw(2);TRAP_Transporter_collection	28	32	60	0.0255189	14	14	0	0.0228047	28	0.0203453	10	0	14	0.0171168	24	0.0419962	6	2	0.0365716	8	0.00520258	42	2	49	0.00465816	93	0.0595856	0.0542855
fig|6666666.96096.peg.2994	A3193_14770	A3194_03100	A3195_09130	A3196_02805	A3197_06515	NODE_2_length_1715405_cov_43.4474_ID_3	NODE_2_length_1715405_cov_43.4474_ID_3_918584_917859	918584	917859	-	Lipopolysaccharide ABC transporter, ATP-binding protein LptB	FIG00002720	icw(3);Lipopolysaccharide_assembly_cluster icw(1);Lipopolysaccharide_assembly	8	32	40	0.0170126	2	10	0	0.0226894	12	0.00871941	2	0	4	0.010948	6	0.0104991	4	6	0.013645	10	0.00650322	8	2	10	0.00868987	20	0.0128141	0.0174229
fig|6666666.96096.peg.2836	A3193_13995	A3194_03925	A3195_02960	A3196_02035	A3197_07280	NODE_2_length_1715405_cov_43.4474_ID_3	NODE_2_length_1715405_cov_43.4474_ID_3_735074_733986	735074	733986	-	Aminomethyltransferase (glycine cleavage system T protein) (EC 2.1.2.10)	FIG00138538	icw(3);Glycine_and_Serine_Utilization icw(1);Photorespiration_(oxidative_C2_cycle) icw(3);CBSS-87626.3.peg.3639 icw(3);Glycine_cleavage_system	30	30	60	0.0255189	30	38	2	0.0226789	70	0.0508632	0	0	2	0.042556	2	0.00349969	24	24	0.00303082	48	0.0312155	46	6	40	0.0277948	92	0.0589449	0.0534056
fig|6666666.96096.peg.2653	A3193_13070	A3194_04855	A3195_03885	A3196_01110	A3197_08215	NODE_2_length_1715405_cov_43.4474_ID_3	NODE_2_length_1715405_cov_43.4474_ID_3_556203_557039	556203	557039	+	Pyrroline-5-carboxylate reductase (EC 1.5.1.2)	FIG00133325	isu;Proline_Synthesis icw(2);CBSS-630.2.peg.3360 icw(1);A_Hypothetical_Protein_Related_to_Proline_Metabolism	22	24	46	0.0195645	13	29	0	0.0226283	42	0.0305179	8	0	1	0.0332303	9	0.0157486	5	10	0.0177499	15	0.00975483	30	2	22	0.0113041	54	0.0345981	0.0407958
fig|6666666.96096.peg.1841	A3193_09095	A3194_15840	A3195_15315	A3196_15800	NA	NODE_1_length_2390107_cov_43.4093_ID_1	NODE_1_length_2390107_cov_43.4093_ID_1_2035502_2034702	2035502	2034702	-	hypothetical protein			15	29	44	0.0187138	23	23	0	0.0226184	46	0.0334244	6	0	6	0.0380329	12	0.0209981	10	12	0.0247315	22	0.0143071	12	0	6	0.0173254	18	0.0115327	0.0142105
fig|6666666.96096.peg.3466	A3193_17120	A3194_00770	A3195_06790	A3196_05145	NA	NODE_2_length_1715405_cov_43.4474_ID_3	NODE_2_length_1715405_cov_43.4474_ID_3_1437727_1438584	1437727	1438584	+	hypothetical protein			23	24	47	0.0199898	12	20	0	0.0225537	32	0.0232518	6	0	8	0.0246979	14	0.0244978	18	21	0.0269344	39	0.0253626	15	0	12	0.0286705	27	0.017299	0.0198981
fig|6666666.96096.peg.2030	A3193_10040	A3194_18410	A3195_16265	A3196_16760	NA	NODE_1_length_2390107_cov_43.4093_ID_1	NODE_1_length_2390107_cov_43.4093_ID_1_2241784_2239010	2241784	2239010	-	Tfp pilus assembly protein FimV			54	98	152	0.0646478	24	44	2	0.0225339	70	0.0508632	24	0	16	0.016691	40	0.0699937	6	12	0.0237746	18	0.0117058	100	0	80	0.00408806	180	0.115327	0.0409821
fig|6666666.96096.peg.3997	A3193_19760	A3194_20570	A3195_19575	A3196_19565	NA	NODE_4_length_73793_cov_47.1748_ID_7	NODE_4_length_73793_cov_47.1748_ID_7_60217_60711	60217	60711	+	Peptide methionine sulfoxide reductase MsrB (EC 1.8.4.12)	FIG00380575	idu(3);Peptide_methionine_sulfoxide_reductase idu(3);Unknown_carbohydrate_utilization_(_cluster_Ydj_)	10	17	27	0.0114835	5	6	0	0.0224769	11	0.00799279	9	0	1	0.0147285	10	0.0174984	2	4	0.0333759	6	0.00390193	4	0	6	0.00765201	10	0.00640705	0.012785
fig|6666666.96096.peg.3845	A3193_19045	A3194_17740	A3195_18985	A3196_19240	A3197_11985	NODE_3_length_256263_cov_43.4084_ID_5	NODE_3_length_256263_cov_43.4084_ID_5_139743_138934	139743	138934	-	FIG137360: hypothetical protein	FIG00124544	isu;A_Hypothetical_that_Clusters_with_PEP_Synthase	22	22	44	0.0187138	4	36	0	0.0223668	40	0.0290647	0	0	6	0.0327042	6	0.0104991	6	15	0.0122282	21	0.0136568	24	0	36	0.0163539	60	0.0384423	0.0468415
fig|6666666.96096.peg.2420	A3193_11910	A3194_17295	A3195_05100	A3196_18740	NA	NODE_2_length_1715405_cov_43.4474_ID_3	NODE_2_length_1715405_cov_43.4474_ID_3_306003_304972	306003	304972	-	3-oxoacyl-[ACP] synthase	FIG00022875	ff	28	28	56	0.0238176	4	0	0	0.0223372	4	0.00290647	2	0	4	0.00256621	6	0.0104991	4	4	0.00959516	8	0.00520258	6	2	6	0.00488858	14	0.00896987	0.00857624
fig|6666666.96096.peg.376	A3193_01810	A3194_07925	A3195_00245	A3196_08310	A3197_03170	NODE_1_length_2390107_cov_43.4093_ID_1	NODE_1_length_2390107_cov_43.4093_ID_1_399638_401536	399638	401536	+	COG0488: ATPase components of ABC transporters with duplicated ATPase domains	FIG00005836	ff	62	41	103	0.0438074	15	8	0	0.0223173	23	0.0167122	16	0	7	0.00801536	23	0.0402464	5	26	0.0199798	31	0.02016	67	2	38	0.01029	107	0.0685555	0.0356054
fig|6666666.96096.peg.757	A3193_03715	A3194_09730	A3195_09890	A3196_10140	A3197_05005	NODE_1_length_2390107_cov_43.4093_ID_1	NODE_1_length_2390107_cov_43.4093_ID_1_817038_816595	817038	816595	-	Transamidase GatB domain protein	FIG00012764	icw(3);Macromolecular_synthesis_operon	14	10	24	0.0102076	2	0	0	0.0222796	2	0.00145323	6	0	2	0.00298619	8	0.0139987	6	4	0.0297746	10	0.00650322	4	0	2	0.0142216	6	0.00384423	0.00855412
fig|6666666.96096.peg.1699	A3193_08405	A3194_15150	A3195_14630	A3196_14970	A3197_13545	NODE_1_length_2390107_cov_43.4093_ID_1	NODE_1_length_2390107_cov_43.4093_ID_1_1882174_1881599	1882174	1881599	-	Sigma factor RpoE negative regulatory protein RseA	FIG00001238	isu;Periplasmic_Stress_Response icw(1);Transcription_initiation,_bacterial_sigma_factors	8	23	31	0.0131848	5	17	0	0.0221714	22	0.0159856	2	0	2	0.0253073	4	0.00699937	4	2	0.0114697	6	0.00390193	4	0	10	0.00657408	14	0.00896987	0.0153776
fig|6666666.96096.peg.2040	A3193_10085	A3194_18365	A3195_16310	A3196_16805	A3197_21215	NODE_1_length_2390107_cov_43.4093_ID_1	NODE_1_length_2390107_cov_43.4093_ID_1_2251883_2250582	2251883	2250582	-	Type I secretion outer membrane protein, TolC precursor	FIG00028132	isu;Multidrug_Resistance_Efflux_Pumps isu;Ton_and_Tol_transport_systems	22	48	70	0.029772	10	18	0	0.0221269	28	0.0203453	20	0	16	0.0142355	36	0.0629943	6	6	0.0456231	12	0.00780386	56	0	32	0.00581106	88	0.0563821	0.0427202
fig|6666666.96096.peg.2740	A3193_13500	A3194_04425	A3195_03455	A3196_01540	A3197_07775	NODE_2_length_1715405_cov_43.4474_ID_3	NODE_2_length_1715405_cov_43.4474_ID_3_640110_639571	640110	639571	-	LSU ribosomal protein L5p (L11e)	FIG00000174	icw(1);Ribosome_LSU_bacterial	9	20	29	0.0123341	6	10	0	0.0221263	16	0.0116259	2	0	6	0.0196346	8	0.0139987	22	29	0.0244715	51	0.0331664	12	2	10	0.0596119	24	0.0153769	0.0281223
fig|6666666.96096.peg.2160	A3193_10685	A3194_16065	A3195_06325	A3196_17515	NA	NODE_2_length_1715405_cov_43.4474_ID_3	NODE_2_length_1715405_cov_43.4474_ID_3_9560_10438	9560	10438	+	Phosphonate ABC transporter phosphate-binding periplasmic component (TC 3.A.1.9.1)		idu(2);ABC_transporter_alkylphosphonate_(TC_3.A.1.9.1)	22	25	47	0.0199898	12	8	0	0.0220142	20	0.0145323	7	0	1	0.015067	8	0.0139987	6	12	0.0150229	18	0.0117058	12	0	11	0.012916	23	0.0147362	0.0165448
fig|6666666.96096.peg.1945	A3193_09625	A3194_18830	A3195_15850	A3196_16345	NA	NODE_1_length_2390107_cov_43.4093_ID_1	NODE_1_length_2390107_cov_43.4093_ID_1_2155896_2156195	2155896	2156195	+	DNA topoisomerase I (EC 5.99.1.2)		idu(2);CBSS-272943.3.peg.1367 idu(2);DNA_topoisomerases,_Type_I,_ATP-independent idu(2);Conserved_gene_cluster_associated_with_Met-tRNA_formyltransferase idu(2);Inteins idu(2);pVir_Plasmid_of_Campylobacter	6	10	16	0.00680504	4	7	0	0.0220064	11	0.00799279	1	0	0	0.024334	1	0.00174984	0	0	0.00551427	0	0	34	1	20	0	55	0.0352388	0.116177
fig|6666666.96096.peg.1277	A3193_06265	A3194_14005	A3195_12475	A3196_12705	A3197_18365	NODE_1_length_2390107_cov_43.4093_ID_1	NODE_1_length_2390107_cov_43.4093_ID_1_1401165_1400863	1401165	1400863	-	YciL protein	FIG00001428	isu;Broadly_distributed_proteins_not_in_subsystems icw(1);CBSS-211586.9.peg.2729	6	10	16	0.00680504	2	4	0	0.0217878	6	0.0043597	0	0	0	0.0131412	0	0	0	0	0	0	0	2	0	0	0	2	0.00128141	0.00418264
fig|6666666.96096.peg.868	A3193_04260	A3194_10295	A3195_10455	A3196_10700	NA	NODE_1_length_2390107_cov_43.4093_ID_1	NODE_1_length_2390107_cov_43.4093_ID_1_936102_936443	936102	936443	+	Succinate dehydrogenase hydrophobic membrane anchor protein	FIG00000807	icw(1);Succinate_dehydrogenase	5	13	18	0.00765567	2	2	0	0.0217079	4	0.00290647	5	0	2	0.00775885	7	0.0122489	3	0	0.0338457	3	0.00195097	10	0	6	0.00554266	16	0.0102513	0.0296342
fig|6666666.96096.peg.1650	A3193_08165	A3194_14910	A3195_14390	A3196_14725	A3197_13305	NODE_1_length_2390107_cov_43.4093_ID_1	NODE_1_length_2390107_cov_43.4093_ID_1_1829718_1831586	1829718	1831586	+	Protein ImpG/VasA	FIG00052183	icw(3);Type_VI_secretion_systems icw(3);USS-DB-7	48	50	98	0.0416808	6	8	0	0.0215749	14	0.0101726	4	0	2	0.00495727	6	0.0104991	9	24	0.00529583	33	0.0214606	48	0	35	0.0111298	83	0.0531785	0.0280627
fig|6666666.96096.peg.2838	A3193_14005	A3194_03915	A3195_02950	A3196_02045	A3197_07270	NODE_2_length_1715405_cov_43.4474_ID_3	NODE_2_length_1715405_cov_43.4474_ID_3_737902_736682	737902	736682	-	2-octaprenyl-6-methoxyphenol hydroxylase (EC 1.14.13.-)	FIG00000772	isu;Ubiquinone_Biosynthesis isu;Ubiquinone_Biosynthesis_-_gjo isu;CBSS-87626.3.peg.3639	32	32	64	0.0272201	16	20	0	0.0215735	36	0.0261582	14	0	18	0.0195179	32	0.055995	10	12	0.0432464	22	0.0143071	30	2	14	0.0113609	46	0.0294724	0.0238136
fig|6666666.96096.peg.1667	A3193_08245	A3194_14990	A3195_14470	A3196_14805	A3197_13385	NODE_1_length_2390107_cov_43.4093_ID_1	NODE_1_length_2390107_cov_43.4093_ID_1_1853192_1851399	1853192	1851399	-	Serine/threonine protein kinase PrkC, regulator of stationary phase	FIG00030191	isu;Conserved_gene_cluster_associated_with_Met-tRNA_formyltransferase	28	66	94	0.0399796	6	10	0	0.0215599	16	0.0116259	16	0	10	0.00590243	26	0.0454959	14	20	0.0239085	34	0.0221109	58	2	30	0.0119468	90	0.0576635	0.0317022
fig|6666666.96096.peg.2643	A3193_13015	NA	A3195_03970	A3196_01055	NA	NODE_2_length_1715405_cov_43.4474_ID_3	NODE_2_length_1715405_cov_43.4474_ID_3_545817_546218	545817	546218	+	hypothetical protein			11	10	21	0.00893161	0	3	0	0.0215365	3	0.00217985	2	0	2	0.00494844	4	0.00699937	0	1	0.0164466	1	0.000650322	18	2	4	0.00157111	24	0.0153769	0.0378002
fig|6666666.96096.peg.1093	A3193_05345	A3194_11405	A3195_11540	A3196_11785	NA	NODE_1_length_2390107_cov_43.4093_ID_1	NODE_1_length_2390107_cov_43.4093_ID_1_1185398_1185838	1185398	1185838	+	hypothetical protein			8	15	23	0.00978224	13	9	0	0.0214969	22	0.0159856	7	0	2	0.0330721	9	0.0157486	4	17	0.0337248	21	0.0136568	5	0	6	0.0300689	11	0.00704776	0.0157895
fig|6666666.96096.peg.1933	A3193_09570	A3194_18885	A3195_15795	A3196_16290	NA	NODE_1_length_2390107_cov_43.4093_ID_1	NODE_1_length_2390107_cov_43.4093_ID_1_2143597_2143214	2143597	2143214	-	hypothetical protein			7	13	20	0.00850629	19	30	2	0.0214749	51	0.0370575	4	0	2	0.0880771	6	0.0104991	4	2	0.0258293	6	0.00390193	5	0	7	0.0098697	12	0.00768846	0.0197884
fig|6666666.96096.peg.2319	A3193_11435	A3194_16815	A3195_05575	A3196_18265	A3197_10045	NODE_2_length_1715405_cov_43.4474_ID_3	NODE_2_length_1715405_cov_43.4474_ID_3_193784_195301	193784	195301	+	FIG00807778: hypothetical protein	FIG01743973	ff	37	42	79	0.0335999	26	22	0	0.0214162	48	0.0348776	14	0	10	0.0209289	24	0.0419962	10	28	0.0260847	38	0.0247122	40	0	42	0.0157815	82	0.0525378	0.0341394
fig|6666666.96096.peg.165	A3193_00800	A3194_06905	A3195_01255	A3196_07295	NA	NODE_1_length_2390107_cov_43.4093_ID_1	NODE_1_length_2390107_cov_43.4093_ID_1_169262_168567	169262	168567	-	Urea ABC transporter, ATPase protein UrtE	FIG00014348	icw(1);Urea_decomposition	6	30	36	0.0153113	4	2	0	0.0213019	6	0.0043597	12	0	2	0.00571029	14	0.0244978	2	2	0.0332126	4	0.00260129	2	0	2	0.00362599	4	0.00256282	0.00363499
fig|6666666.96096.peg.2542	A3193_12520	A3194_05460	A3195_04470	A3196_00550	NA	NODE_2_length_1715405_cov_43.4474_ID_3	NODE_2_length_1715405_cov_43.4474_ID_3_444853_443807	444853	443807	-	Ferredoxin	FIG00001676	idu(5);Soluble_cytochromes_and_functionally_related_electron_carriers idu(5);Inorganic_Sulfur_Assimilation	18	36	54	0.022967	16	7	0	0.0212306	23	0.0167122	12	0	4	0.0145441	16	0.0279975	2	2	0.0252202	4	0.00260129	28	0	18	0.00240924	46	0.0294724	0.027775
fig|6666666.96096.peg.2617	A3193_12890	A3194_05035	A3195_04095	A3196_00930	NA	NODE_2_length_1715405_cov_43.4474_ID_3	NODE_2_length_1715405_cov_43.4474_ID_3_520921_522066	520921	522066	+	Acetylornithine deacetylase (EC 3.5.1.16)	FIG00020897	isu;Arginine_Biosynthesis_--_gjo isu;Arginine_Biosynthesis_extended	24	35	59	0.0250936	16	19	0	0.0211908	35	0.0254316	6	0	8	0.0202187	14	0.0244978	18	25	0.0201596	43	0.0279638	8	0	8	0.02366	16	0.0102513	0.00882556
fig|6666666.96096.peg.3708	A3193_18350	A3194_20245	A3195_02105	A3196_06425	NA	NODE_2_length_1715405_cov_43.4474_ID_3	NODE_2_length_1715405_cov_43.4474_ID_3_1703773_1706595	1703773	1706595	+	Isoleucyl-tRNA synthetase (EC 6.1.1.5)	FIG00000085	isu;tRNA_aminoacylation,_Ile	56	89	145	0.0616706	28	53	0	0.0211306	81	0.058856	38	0	17	0.0189854	55	0.0962413	46	29	0.032134	75	0.0487741	75	3	48	0.0167439	126	0.0807289	0.0281995
fig|6666666.96096.peg.3432	A3193_16950	A3194_00940	A3195_06960	A3196_04975	NA	NODE_2_length_1715405_cov_43.4474_ID_3	NODE_2_length_1715405_cov_43.4474_ID_3_1400775_1401554	1400775	1401554	+	late embryogenesis abundant protein, putative / LEA protein, putative / similar to SP|P46518 Late embryogenesis abundant protein Lea14-A {Gossypium hirsutum}; contains Pfam profile PF03168: Late embryogenesis abundant protein; go_process: response to dessication [goid 0009269]; go_process: embryonic development (sensu Magnoliophyta) [goid 0009793]			20	20	40	0.0170126	22	35	4	0.0211165	61	0.0443237	9	0	4	0.0517945	13	0.022748	14	17	0.0275147	31	0.02016	30	0	10	0.0250712	40	0.0256282	0.0324303
fig|6666666.96096.peg.2425	A3193_11935	A3194_06085	A3195_05075	A3196_18765	NA	NODE_2_length_1715405_cov_43.4474_ID_3	NODE_2_length_1715405_cov_43.4474_ID_3_314320_313346	314320	313346	-	hypothetical protein			14	36	50	0.0212657	40	34	0	0.0211111	74	0.0537697	8	0	6	0.0502533	14	0.0244978	10	6	0.0236989	16	0.0104052	40	0	26	0.0103493	66	0.0422865	0.0427969
fig|6666666.96096.peg.3292	A3193_16265	A3194_01620	A3195_07640	A3196_04290	NA	NODE_2_length_1715405_cov_43.4474_ID_3	NODE_2_length_1715405_cov_43.4474_ID_3_1244183_1245217	1244183	1245217	+	Glycosyltransferase			23	30	53	0.0225417	19	23	2	0.0210793	44	0.0319712	2	0	0	0.0281464	2	0.00349969	22	23	0.00318911	45	0.0292645	9	0	17	0.0274185	26	0.0166583	0.0158811
fig|6666666.96096.peg.2304	A3193_11370	A3194_16750	A3195_05640	A3196_18200	NA	NODE_2_length_1715405_cov_43.4474_ID_3	NODE_2_length_1715405_cov_43.4474_ID_3_176331_175255	176331	175255	-	FIG070318: hypothetical protein	FIG00229400	isu;Cell_wall_related_cluster	24	31	55	0.0233923	10	4	0	0.0210209	14	0.0101726	6	0	14	0.00860612	20	0.0349969	6	8	0.0306462	14	0.00910451	10	0	10	0.00819723	20	0.0128141	0.0117394
fig|6666666.96096.peg.828	A3193_04070	A3194_10085	A3195_10255	A3196_10505	NA	NODE_1_length_2390107_cov_43.4093_ID_1	NODE_1_length_2390107_cov_43.4093_ID_1_894009_892753	894009	892753	-	lipase class 3 family protein			22	42	64	0.0272201	12	16	0	0.0209551	28	0.0203453	8	0	10	0.0147455	18	0.0314972	20	18	0.0236288	38	0.0247122	18	4	26	0.019061	48	0.0307539	0.0241368
fig|6666666.96096.peg.2763	A3193_13615	A3194_04310	A3195_03340	A3196_01655	A3197_07660	NODE_2_length_1715405_cov_43.4474_ID_3	NODE_2_length_1715405_cov_43.4474_ID_3_661415_660981	661415	660981	-	LSU ribosomal protein L11p (L12e)	FIG00000182	isu;Ribosome_LSU_bacterial icw(2);LSU_ribosomal_proteins_cluster	8	14	22	0.00935692	4	2	0	0.0208465	6	0.0043597	4	0	4	0.00914435	8	0.0139987	7	6	0.030392	13	0.00845418	4	0	12	0.0188714	16	0.0102513	0.023284
fig|6666666.96096.peg.1379	A3193_06845	A3194_13540	A3195_13055	A3196_13285	A3197_18810	NODE_1_length_2390107_cov_43.4093_ID_1	NODE_1_length_2390107_cov_43.4093_ID_1_1529786_1530871	1529786	1530871	+	Chorismate mutase I (EC 5.4.99.5) / Prephenate dehydratase (EC 4.2.1.51)	FIG00073905	icw(1);Chorismate_Synthesis icw(1);Chorismate_Synthesis isu;Phenylalanine_and_Tyrosine_Branches_from_Chorismate isu;Phenylalanine_and_Tyrosine_Branches_from_Chorismate	22	33	55	0.0233923	14	12	0	0.0208465	26	0.0188921	4	0	10	0.0158502	14	0.0244978	3	1	0.0212744	4	0.00260129	21	0	9	0.00232264	30	0.0192212	0.017463
fig|6666666.96096.peg.2738	A3193_13490	A3194_04435	A3195_03465	A3196_01530	A3197_07785	NODE_2_length_1715405_cov_43.4474_ID_3	NODE_2_length_1715405_cov_43.4474_ID_3_639159_638764	639159	638764	-	SSU ribosomal protein S8p (S15Ae)	FIG00000153	icw(4);Ribosome_SSU_bacterial	10	10	20	0.00850629	4	4	0	0.0208225	8	0.00581294	2	0	8	0.0133963	10	0.0174984	2	6	0.041741	8	0.00520258	4	0	3	0.0127598	7	0.00448494	0.0111925
fig|6666666.96096.peg.870	A3193_04270	A3194_10305	A3195_10465	A3196_10710	A3197_20265	NODE_1_length_2390107_cov_43.4093_ID_1	NODE_1_length_2390107_cov_43.4093_ID_1_938309_939001	938309	939001	+	Succinate dehydrogenase iron-sulfur protein (EC 1.3.99.1)	FIG00026006	icw(1);TCA_Cycle idu(1);Succinate_dehydrogenase idu(1);5-FCL-like_protein icw(1);Serine-glyoxylate_cycle	18	17	35	0.014886	24	10	0	0.0207999	34	0.024705	14	0	5	0.0324986	19	0.033247	33	14	0.0452696	47	0.0305651	16	0	19	0.0427901	35	0.0224247	0.031944
fig|6666666.96096.peg.48	A3193_00240	A3194_06345	A3195_01815	A3196_06740	A3197_01155	NODE_1_length_2390107_cov_43.4093_ID_1	NODE_1_length_2390107_cov_43.4093_ID_1_57952_58407	57952	58407	+	hypothetical protein			11	12	23	0.00978224	0	0	0	0.0207882	0	0	6	0	0	0	6	0.0104991	0	0	0.021742	0	0	2	0	10	0	12	0.00768846	0.016657
fig|6666666.96096.peg.1408	A3193_06985	A3194_13400	A3195_13195	A3196_13425	A3197_18950	NODE_1_length_2390107_cov_43.4093_ID_1	NODE_1_length_2390107_cov_43.4093_ID_1_1567530_1567051	1567530	1567051	-	Cytochrome c heme lyase subunit CcmL	FIG00138266	icw(4);Biogenesis_of_c-type_cytochromes	6	18	24	0.0102076	2	5	0	0.0206052	7	0.00508632	6	0	2	0.00966616	8	0.0139987	7	9	0.0275368	16	0.0104052	16	0	2	0.0210444	18	0.0115327	0.0237337
fig|6666666.96096.peg.2458	A3193_12100	A3194_05920	A3195_04890	A3196_00145	NA	NODE_2_length_1715405_cov_43.4474_ID_3	NODE_2_length_1715405_cov_43.4474_ID_3_352961_345927	352961	345927	-	Signal transduction histidine kinase CheA (EC 2.7.3.-)	FIG00000571	idu(2);Flagellar_motility idu(2);Two-component_regulatory_systems_in_Campylobacter idu(2);Bacterial_Chemotaxis	160	192	352	0.149711	110	138	0	0.0205798	248	0.180201	72	0	38	0.0233207	110	0.192483	140	210	0.025784	350	0.227613	138	2	158	0.0313485	298	0.19093	0.0267573
fig|6666666.96096.peg.2996	A3193_14780	A3194_03090	A3195_09120	A3196_02815	NA	NODE_2_length_1715405_cov_43.4474_ID_3	NODE_2_length_1715405_cov_43.4474_ID_3_919643_919080	919643	919080	-	Uncharacterized protein YrbK clustered with lipopolysaccharide transporters		icw(1);Lipopolysaccharide_assembly_cluster isu;Lipopolysaccharide_assembly	4	24	28	0.0119088	4	2	0	0.0204527	6	0.0043597	4	0	10	0.00704911	14	0.0244978	2	2	0.0409996	4	0.00260129	9	0	12	0.00447613	21	0.0134548	0.023558
fig|6666666.96096.peg.110	A3193_00530	A3194_06635	A3195_01525	A3196_07030	NA	NODE_1_length_2390107_cov_43.4093_ID_1	NODE_1_length_2390107_cov_43.4093_ID_1_121034_122206	121034	122206	+	Ammonium transporter	FIG00004764	idu(1);Ammonia_assimilation	16	42	58	0.0246683	22	40	0	0.0203517	62	0.0450503	17	0	20	0.0349909	37	0.0647442	26	18	0.0520515	44	0.0286142	30	0	34	0.0236525	64	0.0410051	0.034489
fig|6666666.96096.peg.3899	A3193_19305	A3194_17475	A3195_18720	A3196_18975	A3197_11785	NODE_3_length_256263_cov_43.4084_ID_5	NODE_3_length_256263_cov_43.4084_ID_5_204815_202992	204815	202992	-	Sulfate permease	FIG00005216	idu(2);Cysteine_Biosynthesis	32	58	90	0.0382783	30	24	0	0.0203028	54	0.0392373	16	0	12	0.0195929	28	0.0489956	18	34	0.0253239	52	0.0338167	56	4	46	0.0179708	106	0.0679148	0.0367237
fig|6666666.96096.peg.3189	A3193_15775	A3194_02110	A3195_08130	A3196_03800	A3197_16605	NODE_2_length_1715405_cov_43.4474_ID_3	NODE_2_length_1715405_cov_43.4474_ID_3_1136378_1135077	1136378	1135077	-	Citrate synthase (si) (EC 2.3.3.1)	FIG00130344	icw(1);TCA_Cycle isu;Glyoxylate_bypass isu;Serine-glyoxylate_cycle	28	36	64	0.0272201	34	36	0	0.0202303	70	0.0508632	22	0	16	0.0355887	38	0.066494	30	35	0.0481577	65	0.0422709	16	0	14	0.0314766	30	0.0192212	0.0145637
fig|6666666.96096.peg.2196	A3193_10880	A3194_16260	A3195_06135	A3196_17705	A3197_10675	NODE_2_length_1715405_cov_43.4474_ID_3	NODE_2_length_1715405_cov_43.4474_ID_3_55281_52069	55281	52069	-	Carbamoyl-phosphate synthase large chain (EC 6.3.5.5)	FIG00000111	icw(1);Macromolecular_synthesis_operon icw(1);De_Novo_Pyrimidine_Synthesis	78	80	158	0.0671997	54	72	0	0.0202293	126	0.0915538	46	0	26	0.025947	72	0.125989	72	62	0.0369587	134	0.0871431	52	0	38	0.0262833	90	0.0576635	0.0176968
fig|6666666.96096.peg.1630	A3193_08080	A3194_14825	A3195_14305	A3196_14640	A3197_13220	NODE_1_length_2390107_cov_43.4093_ID_1	NODE_1_length_2390107_cov_43.4093_ID_1_1805726_1808512	1805726	1808512	+	hypothetical protein			62	74	136	0.0578428	26	49	2	0.0200751	77	0.0559495	24	0	20	0.018281	44	0.0769931	22	21	0.0260394	43	0.0279638	43	2	46	0.00972386	91	0.0583042	0.0206295
fig|6666666.96096.peg.1816	A3193_08980	A3194_15725	A3195_15200	A3196_15685	A3197_14060	NODE_1_length_2390107_cov_43.4093_ID_1	NODE_1_length_2390107_cov_43.4093_ID_1_2008200_2007175	2008200	2007175	-	Flagellar motor switch protein FliG	FIG00000610	icw(7);Flagellum isu;Bacterial_Chemotaxis	24	26	50	0.0212657	10	10	0	0.0200607	20	0.0145323	4	0	2	0.0129062	6	0.0104991	18	18	0.00965132	36	0.0234116	24	0	22	0.0221274	46	0.0294724	0.028344
fig|6666666.96096.peg.1425	A3193_07060	A3194_13325	A3195_13270	A3196_13500	A3197_19025	NODE_1_length_2390107_cov_43.4093_ID_1	NODE_1_length_2390107_cov_43.4093_ID_1_1580967_1581545	1580967	1581545	+	MotA/TolQ/ExbB proton channel family protein	FIG00002161	icw(1);Ton_and_Tol_transport_systems	19	9	28	0.0119088	4	12	0	0.0199219	16	0.0116259	6	0	4	0.0183098	10	0.0174984	8	5	0.0285254	13	0.00845418	9	0	6	0.0141699	15	0.00961058	0.0163905
fig|6666666.96096.peg.2642	A3193_13010	NA	A3195_03975	A3196_01050	NA	NODE_2_length_1715405_cov_43.4474_ID_3	NODE_2_length_1715405_cov_43.4474_ID_3_545060_545680	545060	545680	+	hypothetical protein			13	17	30	0.0127594	4	1	0	0.0198989	5	0.00363309	0	0	0	0.00533421	0	0	2	3	0	5	0.00325161	14	0	14	0.00508077	28	0.0179397	0.0285229
fig|6666666.96096.peg.3497	A3193_17270	A3194_00620	A3195_06640	A3196_05295	A3197_15120	NODE_2_length_1715405_cov_43.4474_ID_3	NODE_2_length_1715405_cov_43.4474_ID_3_1471995_1473236	1471995	1473236	+	Ubiquinol--cytochrome c reductase, cytochrome B subunit (EC 1.10.2.2)	FIG00000754	icw(2);Ubiquinone_Menaquinone-cytochrome_c_reductase_complexes	24	36	60	0.0255189	24	23	0	0.0198829	47	0.034151	6	0	5	0.0250506	11	0.0192483	19	14	0.0146144	33	0.0214606	156	6	98	0.016753	260	0.166583	0.132321
fig|6666666.96096.peg.1942	A3193_09610	A3194_18845	A3195_15835	A3196_16330	A3197_14700	NODE_1_length_2390107_cov_43.4093_ID_1	NODE_1_length_2390107_cov_43.4093_ID_1_2152124_2150217	2152124	2150217	-	Chaperone protein HtpG	FIG00000594	isu;Protein_chaperones	40	52	92	0.039129	26	36	0	0.0198398	62	0.0450503	24	0	16	0.0215047	40	0.0699937	16	20	0.0345835	36	0.0234116	28	2	8	0.0118933	38	0.0243468	0.0125852
fig|6666666.96096.peg.3126	A3193_15420	A3194_02430	A3195_08480	A3196_03455	A3197_05815	NODE_2_length_1715405_cov_43.4474_ID_3	NODE_2_length_1715405_cov_43.4474_ID_3_1060067_1058985	1060067	1058985	-	FIG022606: AAA ATPase	FIG00229368	idu(2);Cell_wall_related_cluster	24	28	52	0.0221164	18	27	0	0.0197641	45	0.0326978	6	0	4	0.0275091	10	0.0174984	19	14	0.0152381	33	0.0214606	9	0	9	0.0192149	18	0.0115327	0.0105069
fig|6666666.96096.peg.2139	A3193_10570	A3194_19565	A3195_16815	A3196_17290	A3197_11410	NODE_1_length_2390107_cov_43.4093_ID_1	NODE_1_length_2390107_cov_43.4093_ID_1_2374782_2372986	2374782	2372986	-	Uptake hydrogenase large subunit (EC 1.12.99.6)	FIG00138205	icw(2);Hydrogenases	22	64	86	0.0365771	0	0	0	0.0196921	0	0	8	0	10	0	18	0.0314972	0	0	0.0165244	0	0	2	0	2	0	4	0.00256282	0.00140664
fig|6666666.96096.peg.133	A3193_00645	A3194_06750	A3195_01410	A3196_07140	NA	NODE_1_length_2390107_cov_43.4093_ID_1	NODE_1_length_2390107_cov_43.4093_ID_1_140581_141333	140581	141333	+	RND multidrug efflux membrane fusion protein MexE precursor			12	24	36	0.0153113	3	18	0	0.0196872	21	0.015259	11	0	4	0.0184711	15	0.0262476	27	17	0.0328877	44	0.0286142	18	0	10	0.0368626	28	0.0179397	0.0235162
fig|6666666.96096.peg.1691	A3193_08360	A3194_15105	A3195_14585	A3196_14920	A3197_13500	NODE_1_length_2390107_cov_43.4093_ID_1	NODE_1_length_2390107_cov_43.4093_ID_1_1874114_1873215	1874114	1873215	-	GTP-binding protein Era	FIG01304818	isu;Bacterial_Cell_Division icw(2);CBSS-176299.4.peg.1292 isu;Universal_GTPases isu;Glycyl-tRNA_synthetase_containing_cluster	8	35	43	0.0182885	2	10	0	0.0196702	12	0.00871941	2	0	2	0.00882903	4	0.00699937	3	0	0.00733601	3	0.00195097	14	4	8	0.00210239	26	0.0166583	0.0182659
fig|6666666.96096.peg.3919	A3193_19395	A3194_17380	A3195_18630	A3196_18885	A3197_11695	NODE_3_length_256263_cov_43.4084_ID_5	NODE_3_length_256263_cov_43.4084_ID_5_236000_237256	236000	237256	+	Isocitrate dehydrogenase [NADP] (EC 1.1.1.42)	FIG00000600	isu;TCA_Cycle isu;5-FCL-like_protein	30	30	60	0.0255189	14	32	0	0.0196454	46	0.0334244	16	0	20	0.0242248	36	0.0629943	8	14	0.0472577	22	0.0143071	44	2	30	0.0110353	76	0.0486936	0.0382166
fig|6666666.96096.peg.1153	A3193_05630	A3194_11690	A3195_11830	A3196_12070	A3197_19790	NODE_1_length_2390107_cov_43.4093_ID_1	NODE_1_length_2390107_cov_43.4093_ID_1_1246261_1246806	1246261	1246806	+	18K peptidoglycan-associated outer membrane lipoprotein; Peptidoglycan-associated lipoprotein precursor; Outer membrane protein P6; OmpA/MotB precursor	FIG00000810	icw(4);Ton_and_Tol_transport_systems	8	18	26	0.0110582	8	2	0	0.019619	10	0.00726617	7	0	2	0.0121365	9	0.0157486	12	13	0.0272274	25	0.016258	11	0	9	0.0288998	20	0.0128141	0.0231772
fig|6666666.96096.peg.1148	A3193_05605	A3194_11665	A3195_11805	A3196_12045	NA	NODE_1_length_2390107_cov_43.4093_ID_1	NODE_1_length_2390107_cov_43.4093_ID_1_1242526_1242948	1242526	1242948	+	4-hydroxybenzoyl-CoA thioesterase family active site	FIG00002515	icw(6);Ton_and_Tol_transport_systems	11	9	20	0.00850629	1	2	0	0.0194903	3	0.00217985	3	0	1	0.00470219	4	0.00699937	0	4	0.0156281	4	0.00260129	20	0	1	0.00597171	21	0.0134548	0.0314293
fig|6666666.96096.peg.1224	A3193_05990	A3194_12050	A3195_12195	A3196_12430	A3197_20145	NODE_1_length_2390107_cov_43.4093_ID_1	NODE_1_length_2390107_cov_43.4093_ID_1_1336597_1337274	1336597	1337274	+	Two-component system response regulator QseB		idu(1);Orphan_regulatory_proteins	16	16	32	0.0136101	18	16	0	0.0194384	34	0.024705	10	0	8	0.0332186	18	0.0314972	7	13	0.0438372	20	0.0130064	26	2	20	0.018612	48	0.0307539	0.0447796
fig|6666666.96096.peg.2168	A3193_10725	A3194_16105	A3195_06285	A3196_17555	A3197_10840	NODE_2_length_1715405_cov_43.4474_ID_3	NODE_2_length_1715405_cov_43.4474_ID_3_24452_23004	24452	23004	-	NADH-ubiquinone oxidoreductase chain N (EC 1.6.5.3)	FIG00000512	icw(2);Respiratory_Complex_I icw(2);NADH_ubiquinone_oxidoreductase	38	30	68	0.0289214	10	32	0	0.0193126	42	0.0305179	8	0	6	0.0191855	14	0.0244978	35	22	0.0159411	57	0.0370683	30	0	34	0.0248003	64	0.0410051	0.0279151
fig|6666666.96096.peg.350	A3193_01680	A3194_07795	A3195_00375	A3196_08180	A3197_03040	NODE_1_length_2390107_cov_43.4093_ID_1	NODE_1_length_2390107_cov_43.4093_ID_1_373300_373770	373300	373770	+	Rhodanese-related sulfurtransferase	FIG00432062	ff	10	12	22	0.00935692	4	10	0	0.0192497	14	0.0101726	0	0	2	0.0197025	2	0.00349969	6	4	0.00701603	10	0.00650322	8	2	1	0.0134046	11	0.00704776	0.0147816
fig|6666666.96096.peg.3414	A3193_16860	A3194_01025	A3195_07045	A3196_04885	A3197_15560	NODE_2_length_1715405_cov_43.4474_ID_3	NODE_2_length_1715405_cov_43.4474_ID_3_1386106_1386555	1386106	1386555	+	LPS-assembly lipoprotein RlpB precursor (Rare lipoprotein B)		isu;Lipopolysaccharide_assembly icw(1);CBSS-208964.1.peg.3988	4	17	21	0.00893161	0	0	0	0.0192342	0	0	2	0	0	0	2	0.00349969	4	2	0.00734418	6	0.00390193	6	1	2	0.00841892	9	0.00576635	0.0126597
fig|6666666.96096.peg.2987	A3193_14740	A3194_03130	A3195_09160	A3196_02775	NA	NODE_2_length_1715405_cov_43.4474_ID_3	NODE_2_length_1715405_cov_43.4474_ID_3_913364_912978	913364	912978	-	PTS system fructose subfamily IIA component			4	14	18	0.00765567	0	0	0	0.0191772	0	0	0	0	0	0	0	0	0	0	0	0	0	2	0	0	0	2	0.00128141	0.00327243
fig|6666666.96096.peg.684	A3193_03345	A3194_09415	A3195_18225	A3196_09760	A3197_04630	NODE_1_length_2390107_cov_43.4093_ID_1	NODE_1_length_2390107_cov_43.4093_ID_1_726892_727536	726892	727536	+	cAMP-binding proteins - catabolite gene activator and regulatory subunit of cAMP-dependent protein kinases	FIG00003090	idu(2);cAMP_signaling_in_bacteria	16	14	30	0.0127594	12	7	0	0.0191574	19	0.0138057	4	0	8	0.0195146	12	0.0209981	2	0	0.0307224	2	0.00130064	14	0	6	0.00195657	20	0.0128141	0.0196143
fig|6666666.96096.peg.1341	A3193_06655	A3194_13725	A3195_12870	A3196_13100	A3197_18625	NODE_1_length_2390107_cov_43.4093_ID_1	NODE_1_length_2390107_cov_43.4093_ID_1_1485046_1485240	1485046	1485240	+	ATP-dependent Clp protease adaptor protein ClpS	FIG00018741	icw(1);Proteolysis_in_bacteria,_ATP-dependent icw(1);ClpAS_cluster	2	7	9	0.00382783	1	1	0	0.0190784	2	0.00145323	1	0	0	0.00681899	1	0.00174984	2	2	0.0084988	4	0.00260129	1	0	2	0.01299	3	0.00192212	0.00976669
fig|6666666.96096.peg.698	A3193_03415	A3194_09485	A3195_18295	A3196_09830	NA	NODE_1_length_2390107_cov_43.4093_ID_1	NODE_1_length_2390107_cov_43.4093_ID_1_744309_742648	744309	742648	-	BatD		icw(1);Aerotolerance_operon_in_Bacteroides_and_potentially_orthologous_operons_in_other_organisms	22	55	77	0.0327492	8	10	0	0.0190643	18	0.0130791	6	0	6	0.00716794	12	0.0209981	8	20	0.0119116	28	0.018209	54	4	46	0.0106204	104	0.0666333	0.039545
fig|6666666.96096.peg.463	A3193_02280	A3194_08360	A3195_17165	A3196_08700	A3197_03590	NODE_1_length_2390107_cov_43.4093_ID_1	NODE_1_length_2390107_cov_43.4093_ID_1_504670_501809	504670	501809	-	2-oxoglutarate dehydrogenase E1 component (EC 1.2.4.2)	FIG00000541	icw(2);TCA_Cycle icw(1);Dehydrogenase_complexes	56	76	132	0.0561415	14	11	0	0.0189739	25	0.0181654	19	0	6	0.00577981	25	0.0437461	36	24	0.0144073	60	0.0390193	45	2	42	0.0132125	89	0.0570228	0.0196472
fig|6666666.96096.peg.2347	A3193_11560	A3194_16940	A3195_05450	A3196_18390	A3197_09910	NODE_2_length_1715405_cov_43.4474_ID_3	NODE_2_length_1715405_cov_43.4474_ID_3_225943_224594	225943	224594	-	Dihydrolipoamide acetyltransferase component of pyruvate dehydrogenase complex (EC 2.3.1.12)	FIG00136675	icw(1);Dehydrogenase_complexes icw(1);5-FCL-like_protein icw(1);Pyruvate_metabolism_II:_acetyl-CoA,_acetogenesis_from_pyruvate	34	28	62	0.0263695	28	42	0	0.0189008	70	0.0508632	18	0	16	0.0343224	34	0.0594946	20	20	0.0415553	40	0.0260129	14	0	26	0.018681	40	0.0256282	0.0187273
fig|6666666.96096.peg.2125	A3193_10500	A3194_19495	A3195_16745	A3196_17220	A3197_11340	NODE_1_length_2390107_cov_43.4093_ID_1	NODE_1_length_2390107_cov_43.4093_ID_1_2364517_2363468	2364517	2363468	-	[NiFe] hydrogenase metallocenter assembly protein HypE	FIG00003378	icw(4);NiFe_hydrogenase_maturation icw(2);G3E_family_of_P-loop_GTPases_(metallocenter_biosynthesis)	22	26	48	0.0204151	2	2	0	0.0188177	4	0.00290647	4	0	2	0.00252218	6	0.0104991	0	4	0.00943051	4	0.00260129	0	0	0	0.00240235	0	0	0
fig|6666666.96096.peg.1868	A3193_09230	A3194_15975	A3195_15450	A3196_15935	A3197_14325	NODE_1_length_2390107_cov_43.4093_ID_1	NODE_1_length_2390107_cov_43.4093_ID_1_2060657_2060460	2060657	2060460	-	LSU ribosomal protein L35p	FIG00000259	isu;Ribosome_LSU_bacterial isu;Mycobacterium_virulence_operon_involved_in_protein_synthesis_(LSU_ribosomal_proteins)	3	6	9	0.00382783	0	3	0	0.0187878	3	0.00217985	0	0	0	0.0100727	0	0	0	2	0	2	0.00130064	0	0	5	0.0063961	5	0.00320353	0.0160299
fig|6666666.96096.peg.1756	A3193_08680	A3194_15425	A3195_14900	A3196_15240	A3197_13755	NODE_1_length_2390107_cov_43.4093_ID_1	NODE_1_length_2390107_cov_43.4093_ID_1_1935823_1935560	1935823	1935560	-	COG1399 protein, clustered with ribosomal protein L32p			8	4	12	0.00510378	6	18	0	0.018764	24	0.0174388	4	0	0	0.0603597	4	0.00699937	2	4	0.0250763	6	0.00390193	6	0	4	0.014373	10	0.00640705	0.0240144
fig|6666666.96096.peg.3791	A3193_18795	A3194_17990	A3195_19420	A3196_19490	A3197_12230	NODE_3_length_256263_cov_43.4084_ID_5	NODE_3_length_256263_cov_43.4084_ID_5_86386_87264	86386	87264	+	Flagellar synthesis regulator FleN	FIG00001155	isu;Flagellar_motility isu;Flagellum	16	24	40	0.0170126	13	2	0	0.0187355	15	0.0108993	9	0	1	0.0113003	10	0.0174984	4	14	0.0187787	18	0.0117058	14	2	13	0.012916	29	0.0185805	0.0208608
fig|6666666.96096.peg.3177	A3193_15715	A3194_02170	A3195_08190	A3196_03740	A3197_16665	NODE_2_length_1715405_cov_43.4474_ID_3	NODE_2_length_1715405_cov_43.4474_ID_3_1118025_1116574	1118025	1116574	-	Glutamate synthase [NADPH] small chain (EC 1.4.1.13)	FIG00007957	icw(1);Glutamine,_Glutamate,_Aspartate_and_Asparagine_Biosynthesis icw(1);Ammonia_assimilation	26	40	66	0.0280708	19	28	0	0.0187058	47	0.034151	14	0	6	0.0214251	20	0.0349969	20	30	0.022726	50	0.0325161	27	0	8	0.0217097	35	0.0224247	0.0152345
fig|6666666.96096.peg.1640	A3193_08115	A3194_14860	A3195_14340	A3196_14675	A3197_13255	NODE_1_length_2390107_cov_43.4093_ID_1	NODE_1_length_2390107_cov_43.4093_ID_1_1819523_1818288	1819523	1818288	-	hypothetical protein			24	32	56	0.0238176	2	16	0	0.0186475	18	0.0130791	2	0	4	0.00964044	6	0.0104991	8	13	0.00801021	21	0.0136568	6	0	12	0.0107128	18	0.0115327	0.0092052
fig|6666666.96096.peg.2657	A3193_13090	A3194_04835	A3195_03865	A3196_01130	A3197_08195	NODE_2_length_1715405_cov_43.4474_ID_3	NODE_2_length_1715405_cov_43.4474_ID_3_560290_560733	560290	560733	+	FIG003551: hypothetical protein			10	10	20	0.00850629	4	14	0	0.0185663	18	0.0130791	2	0	4	0.0268757	6	0.0104991	6	4	0.0223309	10	0.00650322	2	0	12	0.0142216	14	0.00896987	0.0199596
fig|6666666.96096.peg.1150	A3193_05615	A3194_11675	A3195_11815	A3196_12055	A3197_19775	NODE_1_length_2390107_cov_43.4093_ID_1	NODE_1_length_2390107_cov_43.4093_ID_1_1243629_1244054	1243629	1244054	+	Tol biopolymer transport system, TolR protein		icw(3);Ton_and_Tol_transport_systems	10	9	19	0.00808098	5	5	0	0.018385	10	0.00726617	10	0	3	0.0155633	13	0.022748	4	1	0.0504329	5	0.00325161	24	0	13	0.00741195	37	0.0237061	0.0549845
fig|6666666.96096.peg.2955	A3193_14570	A3194_03300	A3195_09330	A3196_02605	A3197_06720	NODE_2_length_1715405_cov_43.4474_ID_3	NODE_2_length_1715405_cov_43.4474_ID_3_875224_875493	875224	875493	+	Acyl carrier protein (ACP2)		isu;Glycerolipid_and_Glycerophospholipid_Metabolism_in_Bacteria	5	7	12	0.00510378	0	0	0	0.0183455	0	0	1	0	0	0	1	0.00174984	0	2	0.00612925	2	0.00130064	4	0	3	0.00468413	7	0.00448494	0.0164351
fig|6666666.96096.peg.1696	A3193_08390	A3194_15135	A3195_14615	A3196_14955	A3197_13530	NODE_1_length_2390107_cov_43.4093_ID_1	NODE_1_length_2390107_cov_43.4093_ID_1_1880070_1878631	1880070	1878631	-	HtrA protease/chaperone protein	FIG00003002	icw(2);Periplasmic_Stress_Response isu;Scaffold_proteins_for_[4Fe-4S]_cluster_assembly_(MRP_family) isu;Lipopolysaccharide_assembly	32	32	64	0.0272201	14	22	0	0.0182902	36	0.0261582	14	0	4	0.0165475	18	0.0314972	8	12	0.0206239	20	0.0130064	45	0	30	0.0087563	75	0.0480529	0.0329176
fig|6666666.96096.peg.1146	A3193_05595	A3194_11655	A3195_11795	A3196_12035	NA	NODE_1_length_2390107_cov_43.4093_ID_1	NODE_1_length_2390107_cov_43.4093_ID_1_1240756_1241364	1240756	1241364	+	Holliday junction DNA helicase RuvA	FIG00000314	icw(2);RuvABC_plus_a_hypothetical	16	11	27	0.0114835	4	0	0	0.0182625	4	0.00290647	4	0	2	0.00435159	6	0.0104991	1	2	0.0162707	3	0.00195097	24	0	21	0.00310863	45	0.0288317	0.0467452
fig|6666666.96096.peg.2879	A3193_14210	A3194_03705	A3195_09690	A3196_02245	A3197_07070	NODE_2_length_1715405_cov_43.4474_ID_3	NODE_2_length_1715405_cov_43.4474_ID_3_786991_785951	786991	785951	-	Anthranilate phosphoribosyltransferase (EC 2.4.2.18)	FIG00062957	idu(2);Chorismate:_Intermediate_for_synthesis_of_Tryptophan,_PAPA_antibiotics,_PABA,_3-hydroxyanthranilate_and_more. idu(2);Tryptophan_synthesis idu(2);Auxin_biosynthesis	24	22	46	0.0195645	4	8	0	0.0181897	12	0.00871941	10	0	0	0.00763202	10	0.0174984	2	1	0.0158535	3	0.00195097	9	0	5	0.00181735	14	0.00896987	0.00850203
fig|6666666.96096.peg.47	A3193_00235	A3194_06340	A3195_01820	A3196_06735	A3197_01150	NODE_1_length_2390107_cov_43.4093_ID_1	NODE_1_length_2390107_cov_43.4093_ID_1_57669_57941	57669	57941	+	hypothetical protein			4	8	12	0.00510378	0	0	0	0.0181431	0	0	1	0	0	0	1	0.00174984	2	0	0.00606165	2	0.00130064	4	0	0	0.00463247	4	0.00256282	0.00928793
fig|6666666.96096.peg.3295	A3193_16280	A3194_01605	A3195_07625	A3196_04305	NA	NODE_2_length_1715405_cov_43.4474_ID_3	NODE_2_length_1715405_cov_43.4474_ID_3_1249515_1248268	1249515	1248268	-	HD-GYP domain (HD superfamily hydrolase)			35	20	55	0.0233923	8	4	0	0.0181383	12	0.00871941	10	0	14	0.00636512	24	0.0419962	2	14	0.0317325	16	0.0104052	14	2	14	0.0080836	30	0.0192212	0.0151944
fig|6666666.96096.peg.3230	A3193_15970	A3194_01915	A3195_07935	A3196_03995	A3197_16405	NODE_2_length_1715405_cov_43.4474_ID_3	NODE_2_length_1715405_cov_43.4474_ID_3_1177217_1180033	1177217	1180033	+	Phosphoenolpyruvate carboxylase (EC 4.1.1.31)	FIG00000711	isu;Fermentations:_Mixed_acid isu;Pyruvate_metabolism_I:_anaplerotic_reactions,_PEP	52	72	124	0.052739	26	24	0	0.0181088	50	0.0363309	22	0	20	0.0117443	42	0.0734934	22	30	0.024591	52	0.0338167	44	0	22	0.0116338	66	0.0422865	0.0148026
fig|6666666.96096.peg.2707	A3193_13350	A3194_04575	A3195_03605	A3196_01390	A3197_07930	NODE_2_length_1715405_cov_43.4474_ID_3	NODE_2_length_1715405_cov_43.4474_ID_3_618034_617216	618034	617216	-	Small-conductance mechanosensitive channel	FIG01341998	ff	18	18	36	0.0153113	8	0	0	0.0180988	8	0.00581294	16	0	2	0.00646887	18	0.0314972	12	14	0.036281	26	0.0169084	10	0	2	0.0200249	12	0.00768846	0.00926522
fig|6666666.96096.peg.987	A3193_04870	A3194_10930	A3195_11065	A3196_11310	A3197_21600	NODE_1_length_2390107_cov_43.4093_ID_1	NODE_1_length_2390107_cov_43.4093_ID_1_1075721_1076836	1075721	1076836	+	3,4-dihydroxy-2-butanone 4-phosphate synthase (EC 4.1.99.12) / GTP cyclohydrolase II (EC 3.5.4.25)		icw(1);Riboflavin,_FMN_and_FAD_metabolism_in_plants icw(1);Riboflavin,_FMN_and_FAD_metabolism_in_plants icw(1);Riboflavin,_FMN_and_FAD_metabolism icw(1);Riboflavin,_FMN_and_FAD_metabolism isu;riboflavin_to_FAD icw(2);Riboflavin_synthesis_cluster icw(2);Riboflavin_synthesis_cluster icw(2);Molybdenum_cofactor_biosynthesis	24	25	49	0.0208404	2	4	0	0.0180726	6	0.0043597	8	2	15	0.00355933	25	0.0437461	9	1	0.0369679	10	0.00650322	23	0	10	0.00565036	33	0.0211433	0.0186925
fig|6666666.96096.peg.2261	A3193_11175	A3194_16555	A3195_05835	A3196_18005	NA	NODE_2_length_1715405_cov_43.4474_ID_3	NODE_2_length_1715405_cov_43.4474_ID_3_124009_121595	124009	121595	-	hypothetical protein			48	58	106	0.0450834	10	12	0	0.018058	22	0.0159856	16	0	6	0.00602805	22	0.0384965	6	8	0.0150261	14	0.00910451	22	0	26	0.00365378	48	0.0307539	0.0125583
fig|6666666.96096.peg.825	A3193_04055	A3194_10070	A3195_10240	A3196_10490	A3197_05355	NODE_1_length_2390107_cov_43.4093_ID_1	NODE_1_length_2390107_cov_43.4093_ID_1_889268_890614	889268	890614	+	Outer membrane protein A precursor		idu(1);Osmoregulation	19	40	59	0.0250936	26	12	2	0.0180263	40	0.0290647	10	0	2	0.0196565	12	0.0209981	11	14	0.0146993	25	0.016258	56	2	30	0.0117016	88	0.0563821	0.0412919
fig|6666666.96096.peg.1738	A3193_08590	A3194_15335	A3195_14810	A3196_15150	A3197_13650	NODE_1_length_2390107_cov_43.4093_ID_1	NODE_1_length_2390107_cov_43.4093_ID_1_1916701_1919184	1916701	1919184	+	Butyryl-CoA dehydrogenase (EC 1.3.99.2)	FIG00009149	ff	60	48	108	0.045934	71	121	0	0.0178874	192	0.139511	35	0	39	0.0511465	74	0.129488	43	55	0.0491377	98	0.0637315	145	2	108	0.0248657	255	0.16338	0.0648621
fig|6666666.96096.peg.1677	A3193_08290	A3194_15035	A3195_14515	A3196_14850	A3197_13430	NODE_1_length_2390107_cov_43.4093_ID_1	NODE_1_length_2390107_cov_43.4093_ID_1_1861553_1860495	1861553	1860495	-	Beta N-acetyl-glucosaminidase (EC 3.2.1.52)	FIG00003166	isu;Murein_Hydrolases	16	30	46	0.0195645	8	0	0	0.0178802	8	0.00581294	6	0	6	0.00500145	12	0.0209981	10	4	0.0187006	14	0.00910451	14	0	10	0.00833669	24	0.0153769	0.0143269
fig|6666666.96096.peg.2258	A3193_11160	A3194_16540	A3195_05850	A3196_17990	NA	NODE_2_length_1715405_cov_43.4474_ID_3	NODE_2_length_1715405_cov_43.4474_ID_3_117794_117333	117794	117333	-	hypothetical protein			8	12	20	0.00850629	2	2	0	0.0178414	4	0.00290647	0	0	0	0.00573919	0	0	0	0	0	0	0	0	0	0	0	0	0	0
fig|6666666.96096.peg.1910	A3193_09440	A3194_19015	A3195_15665	A3196_16160	NA	NODE_1_length_2390107_cov_43.4093_ID_1	NODE_1_length_2390107_cov_43.4093_ID_1_2117398_2116475	2117398	2116475	-	Protein-tyrosine kinase (EC 2.7.1.112)	FIG00229332	icw(1);Cell_wall_related_cluster	15	25	40	0.0170126	5	15	0	0.0178221	20	0.0145323	7	0	2	0.0143324	9	0.0157486	8	10	0.0160768	18	0.0117058	29	0	17	0.0122863	46	0.0294724	0.0314763
fig|6666666.96096.peg.704	A3193_03445	A3194_09515	A3195_18325	A3196_09860	A3197_04775	NODE_1_length_2390107_cov_43.4093_ID_1	NODE_1_length_2390107_cov_43.4093_ID_1_749932_749054	749932	749054	-	MoxR-like ATPase in aerotolerance operon	FIG00002600	icw(1);Aerotolerance_operon_in_Bacteroides_and_potentially_orthologous_operons_in_other_organisms	24	14	38	0.016162	0	0	0	0.0177987	0	0	0	0	0	0	0	0	0	2	0	2	0.00130064	8	0	12	0.00143512	20	0.0128141	0.0143868
fig|6666666.96096.peg.3768	A3193_18670	A3194_18085	A3195_19305	A3196_20025	A3197_12360	NODE_3_length_256263_cov_43.4084_ID_5	NODE_3_length_256263_cov_43.4084_ID_5_61805_60141	61805	60141	-	ABC transporter, ATP-binding protein	FIG00744535	ff	30	42	72	0.0306227	2	4	0	0.0177942	6	0.0043597	14	0	8	0.00238501	22	0.0384965	12	16	0.0217986	28	0.018209	40	0	30	0.0106012	70	0.0448494	0.0265688
fig|6666666.96096.peg.962	A3193_04740	A3194_10795	A3195_10935	A3196_11180	NA	NODE_1_length_2390107_cov_43.4093_ID_1	NODE_1_length_2390107_cov_43.4093_ID_1_1046248_1045550	1046248	1045550	-	hypothetical protein			12	18	30	0.0127594	4	22	0	0.0176753	26	0.0188921	12	0	14	0.0246382	26	0.0454959	10	10	0.0614154	20	0.0130064	11	0	6	0.018052	17	0.010892	0.0153823
fig|6666666.96096.peg.26	A3193_00125	A3194_06225	A3195_01930	A3196_06595	NA	NODE_1_length_2390107_cov_43.4093_ID_1	NODE_1_length_2390107_cov_43.4093_ID_1_29793_30491	29793	30491	+	NrfJ-related protein			12	18	30	0.0127594	6	12	0	0.0176753	18	0.0130791	2	0	8	0.0170572	10	0.0174984	8	8	0.0236213	16	0.0104052	14	0	9	0.0144416	23	0.0147362	0.0208113
fig|6666666.96096.peg.3378	A3193_16680	A3194_01205	A3195_07225	A3196_04705	A3197_15740	NODE_2_length_1715405_cov_43.4474_ID_3	NODE_2_length_1715405_cov_43.4474_ID_3_1346297_1346764	1346297	1346764	+	General secretion pathway protein H		icw(7);General_Secretion_Pathway	8	12	20	0.00850629	3	15	0	0.0176122	18	0.0130791	4	0	3	0.0254945	7	0.0122489	8	10	0.0247139	18	0.0117058	22	1	18	0.0242833	41	0.0262689	0.0554491
fig|6666666.96096.peg.1284	A3193_06300	A3194_13970	A3195_12510	A3196_12740	A3197_18400	NODE_1_length_2390107_cov_43.4093_ID_1	NODE_1_length_2390107_cov_43.4093_ID_1_1406260_1407078	1406260	1407078	+	Segregation and condensation protein A	FIG00019652	icw(2);CBSS-314276.3.peg.1499 icw(2);Ribosome_post-transcriptional_modification_and_chromosomal_segregation_cluster	6	29	35	0.014886	6	2	0	0.017596	8	0.00581294	6	0	2	0.00646887	8	0.0139987	4	8	0.0161249	12	0.00780386	18	0	17	0.00924228	35	0.0224247	0.0270236
fig|6666666.96096.peg.2079	A3193_10275	A3194_19265	A3195_16500	A3196_16995	A3197_11040	NODE_1_length_2390107_cov_43.4093_ID_1	NODE_1_length_2390107_cov_43.4093_ID_1_2297149_2295416	2297149	2295416	-	TRAP-type uncharacterized transport system, fused permease component	FIG00016768	idu(1);TRAP_Transporter_unknown_substrate_9	34	40	74	0.0314733	27	41	0	0.0175604	68	0.04941	2	0	2	0.0259539	4	0.00699937	10	20	0.00380558	30	0.0195097	40	0	46	0.0109062	86	0.0551007	0.0313421
fig|6666666.96096.peg.2933	A3193_14460	A3194_03410	A3195_09440	A3196_02495	A3197_06830	NODE_2_length_1715405_cov_43.4474_ID_3	NODE_2_length_1715405_cov_43.4474_ID_3_852731_850899	852731	850899	-	Long-chain-fatty-acid--CoA ligase (EC 6.2.1.3)		idu(4);n-Phenylalkanoic_acid_degradation idu(4);Fatty_acid_metabolism_cluster idu(4);Biotin_synthesis_cluster idu(4);Biotin_biosynthesis	36	42	78	0.0331745	6	22	0	0.0175093	28	0.0203453	14	2	12	0.0101094	28	0.0489956	10	18	0.0251995	28	0.018209	22	0	16	0.00962906	38	0.0243468	0.0131004
fig|6666666.96096.peg.227	A3193_01105	A3194_07225	A3195_00950	A3196_07605	A3197_02380	NODE_1_length_2390107_cov_43.4093_ID_1	NODE_1_length_2390107_cov_43.4093_ID_1_241907_243484	241907	243484	+	GMP synthase [glutamine-hydrolyzing] (EC 6.3.5.2)	FIG00506451	isu;Purine_conversions isu;Staphylococcal_pathogenicity_islands_SaPI	34	33	67	0.0284961	33	54	2	0.017472	89	0.064669	14	0	6	0.0373293	20	0.0349969	43	46	0.0209102	89	0.0578786	40	0	32	0.0355557	72	0.0461308	0.0288356
fig|6666666.96096.peg.2118	A3193_10470	A3194_19465	A3195_16715	A3196_17190	NA	NODE_1_length_2390107_cov_43.4093_ID_1	NODE_1_length_2390107_cov_43.4093_ID_1_2355952_2352959	2355952	2352959	-	Chemotaxis protein methyltransferase CheR (EC 2.1.1.80)	FIG00000452	idu(3);Bacterial_Chemotaxis	47	80	127	0.054015	26	52	0	0.0174501	78	0.0566762	21	0	13	0.0172377	34	0.0594946	31	14	0.0187297	45	0.0292645	53	2	28	0.00947234	83	0.0531785	0.0175146
fig|6666666.96096.peg.2226	A3193_11005	A3194_16385	A3195_06010	A3196_17830	A3197_10540	NODE_2_length_1715405_cov_43.4474_ID_3	NODE_2_length_1715405_cov_43.4474_ID_3_82282_81245	82282	81245	-	UDP-3-O-[3-hydroxymyristoyl] glucosamine N-acyltransferase (EC 2.3.1.191)	FIG00138404	ff	14	30	44	0.0187138	18	12	0	0.0174491	30	0.0217985	4	0	6	0.0191352	10	0.0174984	12	14	0.0158994	26	0.0169084	28	0	28	0.015796	56	0.0358795	0.0341065
fig|6666666.96096.peg.2334	A3193_11505	A3194_16885	A3195_05505	A3196_18335	A3197_09975	NODE_2_length_1715405_cov_43.4474_ID_3	NODE_2_length_1715405_cov_43.4474_ID_3_208744_209028	208744	209028	+	hypothetical protein			3	9	12	0.00510378	1	0	0	0.0173765	1	0.000726617	5	0	0	0.00232902	5	0.00874921	1	1	0.0290276	2	0.00130064	3	0	2	0.00443673	5	0.00320353	0.0111194
fig|6666666.96096.peg.2728	A3193_13445	A3194_04480	A3195_03510	A3196_01485	A3197_07830	NODE_2_length_1715405_cov_43.4474_ID_3	NODE_2_length_1715405_cov_43.4474_ID_3_634201_633680	634201	633680	-	SSU ribosomal protein S4p (S9e)	FIG00000148	isu;CBSS-393130.3.peg.794 icw(2);Ribosome_SSU_bacterial	2	20	22	0.00935692	2	2	0	0.0173654	4	0.00290647	6	0	0	0.00507825	6	0.0104991	8	6	0.0189877	14	0.00910451	8	0	2	0.0169294	10	0.00640705	0.0121224
fig|6666666.96096.peg.1631	A3193_08085	A3194_14830	A3195_14310	A3196_14645	NA	NODE_1_length_2390107_cov_43.4093_ID_1	NODE_1_length_2390107_cov_43.4093_ID_1_1808878_1811418	1808878	1811418	+	hypothetical protein			42	64	106	0.0450834	24	33	0	0.0171622	57	0.0414172	28	0	16	0.0148434	44	0.0769931	22	17	0.0285613	39	0.0253626	65	0	42	0.00967347	107	0.0685555	0.0266059
fig|6666666.96096.peg.2364	A3193_11650	A3194_17035	A3195_05360	A3196_18480	A3197_09720	NODE_2_length_1715405_cov_43.4474_ID_3	NODE_2_length_1715405_cov_43.4474_ID_3_245969_244698	245969	244698	-	Histidyl-tRNA synthetase (EC 6.1.1.21)	FIG00000087	icw(6);CBSS-498211.3.peg.1415 isu;tRNA_aminoacylation,_His	20	33	53	0.0225417	20	15	0	0.0171487	35	0.0254316	4	0	6	0.0182144	10	0.0174984	10	14	0.0129722	24	0.0156077	28	0	26	0.0118964	54	0.0345981	0.0268334
fig|6666666.96096.peg.1144	A3193_05585	A3194_11645	A3195_11785	A3196_12025	A3197_19745	NODE_1_length_2390107_cov_43.4093_ID_1	NODE_1_length_2390107_cov_43.4093_ID_1_1239500_1240246	1239500	1240246	+	FIG000859: hypothetical protein YebC	FIG00000859	isu;Riboflavin,_FMN_and_FAD_metabolism_in_plants isu;RuvABC_plus_a_hypothetical	12	19	31	0.0131848	11	27	0	0.0170892	38	0.0276115	1	0	2	0.0336927	3	0.00524953	8	17	0.00663043	25	0.016258	32	0	14	0.0211131	46	0.0294724	0.0389446
fig|6666666.96096.peg.1489	A3193_07385	A3194_12995	A3195_13595	A3196_13825	NA	NODE_1_length_2390107_cov_43.4093_ID_1	NODE_1_length_2390107_cov_43.4093_ID_1_1667169_1667867	1667169	1667867	+	Copper resistance protein B	FIG00002010	icw(1);Copper_homeostasis	6	23	29	0.0123341	0	1	0	0.0170861	1	0.000726617	2	0	0	0.000947624	2	0.00349969	0	1	0.00472426	1	0.000650322	16	0	9	0.000902601	25	0.0160176	0.022621
fig|6666666.96096.peg.2028	A3193_10030	A3194_18420	A3195_16255	A3196_16750	NA	NODE_1_length_2390107_cov_43.4093_ID_1	NODE_1_length_2390107_cov_43.4093_ID_1_2237949_2237323	2237949	2237323	-	Phosphoribosylanthranilate isomerase (EC 5.3.1.24)	FIG00069722	icw(2);Chorismate:_Intermediate_for_synthesis_of_Tryptophan,_PAPA_antibiotics,_PABA,_3-hydroxyanthranilate_and_more. icw(2);Tryptophan_synthesis icw(2);Auxin_biosynthesis	14	12	26	0.0110582	16	16	0	0.0170804	32	0.0232518	8	0	2	0.0338117	10	0.0174984	4	0	0.0263381	4	0.00260129	32	0	28	0.00402566	60	0.0384423	0.0605347
fig|6666666.96096.peg.516	A3193_02545	A3194_08620	A3195_17430	A3196_08965	NA	NODE_1_length_2390107_cov_43.4093_ID_1	NODE_1_length_2390107_cov_43.4093_ID_1_551556_552038	551556	552038	+	16S rRNA processing protein RimM	FIG00000312	isu;Ribosome_biogenesis_bacterial isu;KH_domain_RNA_binding_protein_YlqC	6	14	20	0.00850629	5	11	0	0.0170641	16	0.0116259	3	0	6	0.0219566	9	0.0157486	3	4	0.0307861	7	0.00455225	26	0	21	0.0091496	47	0.0301131	0.0615855
fig|6666666.96096.peg.1847	A3193_09120	A3194_15865	A3195_15340	A3196_15825	A3197_14210	NODE_1_length_2390107_cov_43.4093_ID_1	NODE_1_length_2390107_cov_43.4093_ID_1_2038878_2041337	2038878	2041337	+	FIG035830: Two-component system regulatory protein			40	62	102	0.0433821	28	44	0	0.0170585	72	0.0523165	8	0	16	0.0193671	24	0.0419962	34	26	0.0160921	60	0.0390193	40	4	16	0.0153725	60	0.0384423	0.0154106
fig|6666666.96096.peg.846	A3193_04160	A3194_10190	A3195_10350	A3196_10600	A3197_05505	NODE_1_length_2390107_cov_43.4093_ID_1	NODE_1_length_2390107_cov_43.4093_ID_1_912649_913302	912649	913302	+	hypothetical protein			10	17	27	0.0114835	12	12	0	0.017004	24	0.0174388	0	0	0	0.0243103	0	0	8	8	0	16	0.0104052	10	0	26	0.0154368	36	0.0230654	0.0348191
fig|6666666.96096.peg.2342	A3193_11540	A3194_16920	A3195_05470	A3196_18370	A3197_09930	NODE_2_length_1715405_cov_43.4474_ID_3	NODE_2_length_1715405_cov_43.4474_ID_3_219020_217296	219020	217296	-	Dihydrolipoamide dehydrogenase of pyruvate dehydrogenase complex (EC 1.8.1.4)	FIG01303880	isu;TCA_Cycle isu;Pyruvate_metabolism_II:_acetyl-CoA,_acetogenesis_from_pyruvate	24	47	71	0.0301973	16	22	0	0.0169364	38	0.0276115	2	0	8	0.0145793	10	0.0174984	4	16	0.00956362	20	0.0130064	24	0	16	0.00730877	40	0.0256282	0.0146538
fig|6666666.96096.peg.1185	A3193_05795	A3194_11860	A3195_12000	A3196_12240	A3197_19950	NODE_1_length_2390107_cov_43.4093_ID_1	NODE_1_length_2390107_cov_43.4093_ID_1_1284715_1283936	1284715	1283936	-	Outer membrane lipoprotein-sorting protein	FIG01184534	ff	20	12	32	0.0136101	0	10	0	0.0168932	10	0.00726617	2	0	4	0.00849091	6	0.0104991	4	8	0.0126991	12	0.00780386	8	0	6	0.00970499	14	0.00896987	0.0113506
fig|6666666.96096.peg.1145	A3193_05590	A3194_11650	A3195_11790	A3196_12030	A3197_19750	NODE_1_length_2390107_cov_43.4093_ID_1	NODE_1_length_2390107_cov_43.4093_ID_1_1240247_1240759	1240247	1240759	+	Crossover junction endodeoxyribonuclease RuvC (EC 3.1.22.4)	FIG00095112	icw(1);RuvABC_plus_a_hypothetical	10	11	21	0.00893161	9	9	0	0.0168675	18	0.0130791	5	0	2	0.0232538	7	0.0122489	7	10	0.0225417	17	0.0110555	21	0	17	0.0209185	38	0.0243468	0.046875
fig|6666666.96096.peg.1694	A3193_08380	A3194_15125	A3195_14605	A3196_14945	A3197_13520	NODE_1_length_2390107_cov_43.4093_ID_1	NODE_1_length_2390107_cov_43.4093_ID_1_1878301_1876496	1878301	1876496	-	Translation elongation factor LepA	FIG00000165	isu;Heat_shock_dnaK_gene_cluster_extended icw(1);Universal_GTPases isu;Translation_elongation_factors_bacterial	36	38	74	0.0314733	6	4	0	0.0168599	10	0.00726617	2	0	4	0.0036645	6	0.0104991	2	12	0.00548067	14	0.00910451	26	0	20	0.00488655	46	0.0294724	0.0160956
fig|6666666.96096.peg.1652	A3193_08175	A3194_14920	A3195_14400	A3196_14735	A3197_13315	NODE_1_length_2390107_cov_43.4093_ID_1	NODE_1_length_2390107_cov_43.4093_ID_1_1832587_1835319	1832587	1835319	+	ClpB protein	FIG00025216	idu(1);Proteolysis_in_bacteria,_ATP-dependent icw(3);Type_VI_secretion_systems icw(3);USS-DB-7 idu(1);Protein_chaperones	41	71	112	0.0476353	12	17	0	0.0168592	29	0.0210719	18	0	6	0.00702116	24	0.0419962	31	16	0.014484	47	0.0305651	43	0	27	0.0108385	70	0.0448494	0.0161825
fig|6666666.96096.peg.3825	A3193_18945	A3194_17840	A3195_19085	A3196_19340	NA	NODE_3_length_256263_cov_43.4084_ID_5	NODE_3_length_256263_cov_43.4084_ID_5_118104_116857	118104	116857	-	hypothetical protein			12	39	51	0.0216911	44	80	0	0.0168191	124	0.0901006	16	0	6	0.0657729	22	0.0384965	36	64	0.0290881	100	0.0650322	32	2	26	0.0505225	60	0.0384423	0.0303887
fig|6666666.96096.peg.3208	A3193_15870	A3194_02015	A3195_08035	A3196_03895	A3197_16510	NODE_2_length_1715405_cov_43.4474_ID_3	NODE_2_length_1715405_cov_43.4474_ID_3_1157721_1155565	1157721	1155565	-	ATP-dependent DNA helicase UvrD/PcrA	FIG00000372	isu;DNA_repair,_bacterial_UvrD_and_related_helicases isu;CBSS-393121.3.peg.1913	22	66	88	0.0374277	16	40	2	0.0167855	58	0.0421438	20	0	8	0.0177939	28	0.0489956	22	34	0.0214126	56	0.036418	32	0	30	0.016364	62	0.0397237	0.0181623
fig|6666666.96096.peg.2998	A3193_14790	A3194_03080	A3195_09110	A3196_02825	A3197_06495	NODE_2_length_1715405_cov_43.4474_ID_3	NODE_2_length_1715405_cov_43.4474_ID_3_921236_920253	921236	920253	-	Arabinose 5-phosphate isomerase (EC 5.3.1.13)	FIG00000743	isu;Lipopolysaccharide_assembly_cluster	22	18	40	0.0170126	0	2	0	0.0167343	2	0.00145323	4	0	2	0.00134576	6	0.0104991	4	4	0.0100637	8	0.00520258	14	0	14	0.00512729	28	0.0179397	0.01799
fig|6666666.96096.peg.1385	A3193_06875	A3194_13510	A3195_13085	A3196_13315	A3197_18840	NODE_1_length_2390107_cov_43.4093_ID_1	NODE_1_length_2390107_cov_43.4093_ID_1_1536848_1537168	1536848	1537168	+	Integration host factor beta subunit	FIG00001021	isu;DNA_structural_proteins,_bacterial	3	10	13	0.00552909	4	9	0	0.0167068	13	0.00944603	0	0	0	0.0268711	0	0	6	4	0	10	0.00650322	6	1	12	0.019688	19	0.0121734	0.0375
fig|6666666.96096.peg.1356	A3193_06725	A3194_13655	A3195_12940	A3196_13170	NA	NODE_1_length_2390107_cov_43.4093_ID_1	NODE_1_length_2390107_cov_43.4093_ID_1_1501203_1500709	1501203	1500709	-	hypothetical protein			12	8	20	0.00850629	6	13	0	0.0166496	19	0.0138057	0	0	1	0.0254401	1	0.00174984	2	4	0.00333759	6	0.00390193	12	0	8	0.00765201	20	0.0128141	0.02557
fig|6666666.96096.peg.3617	A3193_17855	A3194_00050	A3195_02595	A3196_05865	NA	NODE_2_length_1715405_cov_43.4474_ID_3	NODE_2_length_1715405_cov_43.4474_ID_3_1600224_1600916	1600224	1600916	+	hypothetical protein			22	6	28	0.0119088	10	10	0	0.01664	20	0.0145323	2	0	0	0.0191168	2	0.00349969	10	18	0.00476522	28	0.018209	16	0	10	0.025492	26	0.0166583	0.0237299
fig|6666666.96096.peg.3933	A3193_19460	A3194_17315	A3195_18565	A3196_18820	NA	NODE_3_length_256263_cov_43.4084_ID_5	NODE_3_length_256263_cov_43.4084_ID_5_248829_249944	248829	249944	+	hypothetical protein			13	32	45	0.0191392	0	0	0	0.0165973	0	0	19	0	23	0	42	0.0734934	1	2	0.062106	3	0.00195097	0	0	0	0.00169511	0	0	0
fig|6666666.96096.peg.3770	A3193_18680	A3194_18075	A3195_19315	A3196_20035	A3197_12350	NODE_3_length_256263_cov_43.4084_ID_5	NODE_3_length_256263_cov_43.4084_ID_5_65263_63050	65263	63050	-	diguanylate cyclase/phosphodiesterase (GGDEF & EAL domains) with PAS/PAC sensor(s)	FIG00561534	idu(65);Bacterial_hemoglobins	34	55	89	0.037853	16	16	0	0.016539	32	0.0232518	12	0	8	0.00956445	20	0.0349969	12	8	0.0149007	20	0.0130064	22	0	31	0.00569377	53	0.0339574	0.0151259
fig|6666666.96096.peg.798	A3193_03920	A3194_09935	A3195_10105	A3196_10355	NA	NODE_1_length_2390107_cov_43.4093_ID_1	NODE_1_length_2390107_cov_43.4093_ID_1_862635_861889	862635	861889	-	Protein-L-isoaspartate O-methyltransferase (EC 2.1.1.77)	FIG00069725	idu(3);Stationary_phase_repair_cluster idu(3);Protein-L-isoaspartate_O-methyltransferase idu(3);Ton_and_Tol_transport_systems idu(3);Lanthionine_Synthetases	14	16	30	0.0127594	18	26	0	0.016538	44	0.0319712	4	0	6	0.0390126	10	0.0174984	2	0	0.0221014	2	0.00130064	4	0	6	0.00168905	10	0.00640705	0.00846621
fig|6666666.96096.peg.1109	A3193_05415	A3194_11475	A3195_11615	A3196_11855	A3197_19575	NODE_1_length_2390107_cov_43.4093_ID_1	NODE_1_length_2390107_cov_43.4093_ID_1_1198686_1200080	1198686	1200080	+	diguanylate cyclase/phosphodiesterase (GGDEF & EAL domains) with PAS/PAC sensor(s)	FIG00561534	idu(65);Bacterial_hemoglobins	26	30	56	0.0238176	10	2	0	0.0165206	12	0.00871941	2	0	2	0.0056939	4	0.00699937	10	8	0.00473104	18	0.0117058	20	0	8	0.00813507	28	0.0179397	0.012686
fig|6666666.96096.peg.631	A3193_03100	A3194_09175	A3195_17985	A3196_09520	A3197_04410	NODE_1_length_2390107_cov_43.4093_ID_1	NODE_1_length_2390107_cov_43.4093_ID_1_667647_668648	667647	668648	+	RNA polymerase sigma factor RpoS	FIG00001197	isu;Stationary_phase_repair_cluster isu;Transcription_initiation,_bacterial_sigma_factors	19	21	40	0.0170126	8	6	0	0.0164333	14	0.0101726	8	0	4	0.00925093	12	0.0209981	7	16	0.0197654	23	0.0149574	13	0	13	0.0144759	26	0.0166583	0.0164047
fig|6666666.96096.peg.1692	A3193_08365	A3194_15110	A3195_14590	A3196_14925	NA	NODE_1_length_2390107_cov_43.4093_ID_1	NODE_1_length_2390107_cov_43.4093_ID_1_1874784_1874107	1874784	1874107	-	Ribonuclease III (EC 3.1.26.3)	FIG00000208	isu;RNA_processing_and_degradation,_bacterial icw(1);CBSS-176299.4.peg.1292	14	13	27	0.0114835	2	4	0	0.0164012	6	0.0043597	0	0	8	0.00586211	8	0.0139987	1	4	0.0194832	5	0.00325161	6	0	2	0.004653	8	0.00512564	0.00746327
fig|6666666.96096.peg.566	A3193_02810	A3194_08885	A3195_17695	A3196_09230	A3197_04120	NODE_1_length_2390107_cov_43.4093_ID_1	NODE_1_length_2390107_cov_43.4093_ID_1_614160_614993	614160	614993	+	2-Keto-3-deoxy-D-manno-octulosonate-8-phosphate synthase (EC 2.5.1.55)	FIG00000556	isu;A_Gammaproteobacteria_Cluster_Relating_to_Translation	13	20	33	0.0140354	6	7	0	0.0162918	13	0.00944603	10	0	7	0.0103226	17	0.0297473	18	9	0.0336483	27	0.0175587	12	0	13	0.0204207	25	0.0160176	0.018955
fig|6666666.96096.peg.2462	A3193_12120	A3194_05900	A3195_04870	A3196_00165	A3197_09235	NODE_2_length_1715405_cov_43.4474_ID_3	NODE_2_length_1715405_cov_43.4474_ID_3_356677_356273	356677	356273	-	twitching motility protein PilG	FIG00008557	ff	8	8	16	0.00680504	2	0	0	0.0162869	2	0.00145323	4	0	0	0.00327446	4	0.00699937	2	4	0.0163244	6	0.00390193	6	0	4	0.00935667	10	0.00640705	0.0156331
fig|6666666.96096.peg.625	A3193_03070	A3194_09145	A3195_17955	A3196_09490	NA	NODE_1_length_2390107_cov_43.4093_ID_1	NODE_1_length_2390107_cov_43.4093_ID_1_663720_663163	663720	663163	-	hypothetical protein			10	12	22	0.00935692	4	16	0	0.0162431	20	0.0145323	10	0	7	0.0237501	17	0.0297473	6	2	0.0503215	8	0.00520258	32	2	6	0.0090487	40	0.0256282	0.0453558
fig|6666666.96096.peg.2447	A3193_12050	A3194_05970	A3195_04940	A3196_00095	A3197_09305	NODE_2_length_1715405_cov_43.4474_ID_3	NODE_2_length_1715405_cov_43.4474_ID_3_336802_337359	336802	337359	+	Electron transport complex protein RnfB	FIG00133292	icw(4);Na(+)-translocating_NADH-quinone_oxidoreductase_and_rnf-like_group_of_electron_transport_complexes	8	14	22	0.00935692	5	1	0	0.0162431	6	0.0043597	1	0	2	0.00712504	3	0.00524953	2	2	0.00888026	4	0.00260129	6	0	3	0.00452435	9	0.00576635	0.010205
fig|6666666.96096.peg.1454	A3193_07205	A3194_13180	A3195_13415	A3196_13645	A3197_19155	NODE_1_length_2390107_cov_43.4093_ID_1	NODE_1_length_2390107_cov_43.4093_ID_1_1625237_1626985	1625237	1626985	+	Type IV fimbrial assembly, ATPase PilB	FIG00001326	idu(1);CBSS-562.2.peg.633 idu(1);Type_IV_pilus	26	43	69	0.0293467	8	10	0	0.0162333	18	0.0130791	30	0	28	0.00681118	58	0.101491	21	23	0.0547074	44	0.0286142	24	2	18	0.0158585	44	0.028191	0.0158979
fig|6666666.96096.peg.3467	A3193_17125	A3194_00765	A3195_06785	A3196_05150	NA	NODE_2_length_1715405_cov_43.4474_ID_3	NODE_2_length_1715405_cov_43.4474_ID_3_1439279_1438617	1439279	1438617	-	hypothetical protein			9	17	26	0.0110582	9	11	0	0.0161516	20	0.0145323	5	0	0	0.0199831	5	0.00874921	4	7	0.0124529	11	0.00715354	8	0	3	0.0104685	11	0.00704776	0.0104945
fig|6666666.96096.peg.1496	A3193_07410	A3194_12970	A3195_13620	A3196_13850	A3197_17970	NODE_1_length_2390107_cov_43.4093_ID_1	NODE_1_length_2390107_cov_43.4093_ID_1_1671598_1670807	1671598	1670807	-	Phosphate transport ATP-binding protein PstB (TC 3.A.1.7.1)	FIG00011114	icw(2);High_affinity_phosphate_transporter_and_control_of_PHO_regulon icw(4);Phosphate_metabolism	13	18	31	0.0131848	4	2	0	0.016117	6	0.0043597	0	0	0	0.00501726	0	0	0	12	0	12	0.00780386	3	0	0	0.00955776	3	0.00192212	0.00239537
fig|6666666.96096.peg.3282	A3193_16215	A3194_01670	A3195_07690	A3196_04240	A3197_16170	NODE_2_length_1715405_cov_43.4474_ID_3	NODE_2_length_1715405_cov_43.4474_ID_3_1234405_1234635	1234405	1234635	+	ATP synthase F0 sector subunit c	FIG00017607	ff	4	5	9	0.00382783	4	1	0	0.0160922	5	0.00363309	1	0	1	0.0143792	2	0.00349969	7	6	0.0143371	13	0.00845418	2	0	3	0.0356096	5	0.00320353	0.01373
fig|6666666.96096.peg.1539	A3193_07625	A3194_14415	A3195_13845	A3196_14185	A3197_16885	NODE_1_length_2390107_cov_43.4093_ID_1	NODE_1_length_2390107_cov_43.4093_ID_1_1718765_1721176	1718765	1721176	+	ATP-dependent RNA helicase	FIG01231651	ff	38	56	94	0.0399796	12	12	0	0.0160336	24	0.0174388	16	0	20	0.00658424	36	0.0629943	12	16	0.0246187	28	0.018209	18	0	10	0.00731665	28	0.0179397	0.00733481
fig|6666666.96096.peg.2227	A3193_11010	A3194_16390	A3195_06005	A3196_17835	A3197_10535	NODE_2_length_1715405_cov_43.4474_ID_3	NODE_2_length_1715405_cov_43.4474_ID_3_82813_82298	82813	82298	-	Outer membrane protein H precursor	FIG00089707	isu;Periplasmic_Stress_Response icw(3);Llipid_A_biosynthesis_cluster icw(1);Lipopolysaccharide_assembly	6	14	20	0.00850629	2	10	0	0.0159707	12	0.00871941	0	0	0	0.0154122	0	0	4	14	0	18	0.0117058	6	0	6	0.02202	12	0.00768846	0.0147164
fig|6666666.96096.peg.2198	A3193_10890	A3194_16270	A3195_06125	A3196_17715	A3197_10665	NODE_2_length_1715405_cov_43.4474_ID_3	NODE_2_length_1715405_cov_43.4474_ID_3_56883_55747	56883	55747	-	Carbamoyl-phosphate synthase small chain (EC 6.3.5.5)	FIG00000130	isu;Macromolecular_synthesis_operon isu;De_Novo_Pyrimidine_Synthesis	22	22	44	0.0187138	10	16	2	0.0159285	28	0.0203453	2	0	2	0.0163031	4	0.00699937	2	6	0.00580552	8	0.00520258	10	0	8	0.00443673	18	0.0115327	0.0100074
fig|6666666.96096.peg.1019	A3193_05015	A3194_11075	A3195_11210	A3196_11455	A3197_20955	NODE_1_length_2390107_cov_43.4093_ID_1	NODE_1_length_2390107_cov_43.4093_ID_1_1105408_1107294	1105408	1107294	+	Topoisomerase IV subunit B (EC 5.99.1.-)	FIG00000439	isu;CBSS-342610.3.peg.1794 isu;DNA_topoisomerases,_Type_II,_ATP-dependent isu;Resistance_to_fluoroquinolones	30	43	73	0.031048	18	17	0	0.0159177	35	0.0254316	18	2	14	0.0122749	34	0.0594946	20	12	0.0297233	32	0.0208103	19	2	14	0.0106896	35	0.0224247	0.0117207
fig|6666666.96096.peg.53	A3193_00260	A3194_06365	A3195_01795	A3196_06760	A3197_01175	NODE_1_length_2390107_cov_43.4093_ID_1	NODE_1_length_2390107_cov_43.4093_ID_1_61168_63339	61168	63339	+	GTP pyrophosphokinase (EC 2.7.6.5), (p)ppGpp synthetase II / Guanosine-3',5'-bis(diphosphate) 3'-pyrophosphohydrolase (EC 3.1.7.2)	FIG01258918	idu(1);Stringent_Response,_(p)ppGpp_metabolism idu(1);Stringent_Response,_(p)ppGpp_metabolism idu(1);CBSS-176299.4.peg.1292 idu(1);CBSS-176299.4.peg.1292	33	51	84	0.0357264	12	22	2	0.0159118	36	0.0261582	10	0	6	0.0109682	16	0.0279975	32	30	0.0121512	62	0.04032	41	0	12	0.0179922	53	0.0339574	0.0154186
fig|6666666.96096.peg.3129	A3193_15435	A3194_02415	A3195_08465	A3196_03470	A3197_05800	NODE_2_length_1715405_cov_43.4474_ID_3	NODE_2_length_1715405_cov_43.4474_ID_3_1063513_1064292	1063513	1064292	+	Response regulator			9	21	30	0.0127594	3	10	0	0.0158374	13	0.00944603	4	0	4	0.0110382	8	0.0139987	7	5	0.0169321	12	0.00780386	13	0	7	0.00970499	20	0.0128141	0.0162151
fig|6666666.96096.peg.1285	A3193_06305	A3194_13965	A3195_12515	A3196_12745	NA	NODE_1_length_2390107_cov_43.4093_ID_1	NODE_1_length_2390107_cov_43.4093_ID_1_1407080_1408042	1407080	1408042	+	Segregation and condensation protein B	FIG00133569	icw(1);CBSS-314276.3.peg.1499 icw(1);Ribosome_post-transcriptional_modification_and_chromosomal_segregation_cluster	19	18	37	0.0157366	6	12	2	0.0158171	20	0.0145323	4	0	5	0.0137514	9	0.0157486	5	1	0.0154251	6	0.00390193	9	0	17	0.00392941	26	0.0166583	0.0170697
fig|6666666.96096.peg.3861	A3193_19120	A3194_17660	A3195_18905	A3196_19160	A3197_11905	NODE_3_length_256263_cov_43.4084_ID_5	NODE_3_length_256263_cov_43.4084_ID_5_162645_164258	162645	164258	+	Malate synthase (EC 2.3.3.9)	FIG00001217	icw(1);Glyoxylate_bypass icw(1);Glyoxylate_bypass_cluster isu;Photorespiration_(oxidative_C2_cycle)	34	28	62	0.0263695	10	4	0	0.0158073	14	0.0101726	2	0	10	0.00574097	12	0.0209981	4	8	0.0122661	12	0.00780386	29	0	26	0.00468704	55	0.0352388	0.0215356
fig|6666666.96096.peg.3306	A3193_16335	A3194_01550	A3195_07570	A3196_04360	A3197_16065	NODE_2_length_1715405_cov_43.4474_ID_3	NODE_2_length_1715405_cov_43.4474_ID_3_1259433_1259981	1259433	1259981	+	DJ-1/YajL/PfpI superfamily, includes chaperone protein YajL (former ThiJ), parkinsonism-associated protein DJ-1, peptidases PfpI, Hsp31	FIG00002967	ff	10	11	21	0.00893161	10	14	2	0.0157594	26	0.0188921	6	0	4	0.0313823	10	0.0174984	0	4	0.030087	4	0.00260129	5	0	7	0.00459865	12	0.00768846	0.0138302
fig|6666666.96096.peg.3141	A3193_15490	A3194_02360	A3195_08410	A3196_03525	A3197_05745	NODE_2_length_1715405_cov_43.4474_ID_3	NODE_2_length_1715405_cov_43.4474_ID_3_1075629_1072966	1075629	1072966	-	Glycogen phosphorylase (EC 2.4.1.1)	FIG00000476	idu(1);Glycogen_metabolism idu(1);Maltose_and_Maltodextrin_Utilization	38	64	102	0.0433821	18	28	0	0.0157518	46	0.0334244	14	0	12	0.0114256	26	0.0454959	46	66	0.0160976	112	0.0728361	32	0	32	0.0264971	64	0.0410051	0.0151788
fig|6666666.96096.peg.1749	A3193_08645	A3194_15390	A3195_14865	A3196_15205	A3197_13720	NODE_1_length_2390107_cov_43.4093_ID_1	NODE_1_length_2390107_cov_43.4093_ID_1_1930997_1929795	1930997	1929795	-	3-oxoacyl-[acyl-carrier-protein] synthase, KASII (EC 2.3.1.41)		icw(1);Fatty_Acid_Biosynthesis_FASII	16	30	46	0.0195645	10	6	0	0.0157381	16	0.0116259	4	0	0	0.00880455	4	0.00699937	8	10	0.00548675	18	0.0117058	22	2	12	0.00943451	36	0.0230654	0.0189158
fig|6666666.96096.peg.3683	A3193_18220	A3194_20065	A3195_02235	A3196_06235	NA	NODE_2_length_1715405_cov_43.4474_ID_3	NODE_2_length_1715405_cov_43.4474_ID_3_1672902_1673897	1672902	1673897	+	Biotin operon repressor / Biotin-protein ligase (EC 6.3.4.15)		isu;Biotin_synthesis_cluster isu;Biotin_synthesis_cluster isu;Biotin_biosynthesis isu;Biotin_biosynthesis	21	17	38	0.016162	3	4	0	0.0157058	7	0.00508632	3	0	0	0.00465336	3	0.00524953	12	18	0.00497116	30	0.0195097	9	1	14	0.0189954	24	0.0153769	0.0152341
fig|6666666.96096.peg.2694	A3193_13285	NA	A3195_03670	A3196_01325	NA	NODE_2_length_1715405_cov_43.4474_ID_3	NODE_2_length_1715405_cov_43.4474_ID_3_600343_601260	600343	601260	+	Type IV fimbrial assembly protein PilC	FIG00001244	icw(2);CBSS-562.2.peg.633 icw(3);Type_IV_pilus	17	18	35	0.014886	6	4	0	0.0156964	10	0.00726617	1	0	2	0.0072131	3	0.00524953	5	2	0.00539401	7	0.00455225	2	0	4	0.00480928	6	0.00384423	0.00413247
fig|6666666.96096.peg.2770	A3193_13675	A3194_04250	A3195_03280	A3196_01715	A3197_07600	NODE_2_length_1715405_cov_43.4474_ID_3	NODE_2_length_1715405_cov_43.4474_ID_3_668639_669271	668639	669271	+	LSU ribosomal protein L25p	FIG00001896	isu;Ribosome_LSU_bacterial icw(2);Transcription_repair_cluster	14	10	24	0.0102076	2	4	0	0.0156169	6	0.0043597	10	0	6	0.00627951	16	0.0279975	2	0	0.041741	2	0.00130064	22	0	8	0.00199372	30	0.0192212	0.02998
fig|6666666.96096.peg.1195	A3193_05840	A3194_11905	A3195_12045	A3196_12285	A3197_19995	NODE_1_length_2390107_cov_43.4093_ID_1	NODE_1_length_2390107_cov_43.4093_ID_1_1299334_1300179	1299334	1300179	+	ATPases of the AAA+ class	FIG01362209	ff	15	17	32	0.0136101	2	0	0	0.0155738	2	0.00145323	1	0	1	0.00156554	2	0.00349969	12	12	0.00390241	24	0.0156077	7	0	11	0.0178939	18	0.0115327	0.0134538
fig|6666666.96096.peg.1059	A3193_05185	A3194_11245	A3195_11380	A3196_11625	NA	NODE_1_length_2390107_cov_43.4093_ID_1	NODE_1_length_2390107_cov_43.4093_ID_1_1148793_1148263	1148793	1148263	-	FIG026291: Hypothetical periplasmic protein		icw(2);CBSS-291331.3.peg.3674	4	16	20	0.00850629	19	10	4	0.0155187	33	0.0239784	0	0	2	0.0411841	2	0.00349969	28	34	0.00622176	62	0.04032	2	0	2	0.0736999	4	0.00256282	0.00476664
fig|6666666.96096.peg.3618	A3193_17865	A3194_00040	A3195_02585	A3196_05875	NA	NODE_2_length_1715405_cov_43.4474_ID_3	NODE_2_length_1715405_cov_43.4474_ID_3_1601385_1601915	1601385	1601915	+	Cytochrome c551/c552	FIG00066414	idu(2);Soluble_cytochromes_and_functionally_related_electron_carriers	8	12	20	0.00850629	10	8	0	0.0155187	18	0.0130791	4	0	4	0.0224641	8	0.0139987	0	4	0.0248871	4	0.00260129	6	0	2	0.00475484	8	0.00512564	0.00953327
fig|6666666.96096.peg.2387	A3193_11755	A3194_17140	A3195_05255	A3196_18585	A3197_09615	NODE_2_length_1715405_cov_43.4474_ID_3	NODE_2_length_1715405_cov_43.4474_ID_3_267966_269372	267966	269372	+	Adenosylhomocysteinase (EC 3.3.1.1)	FIG00000858	icw(1);Methionine_Degradation icw(2);Methionine_Biosynthesis	18	35	53	0.0225417	23	31	0	0.0155021	54	0.0392373	14	0	7	0.0254039	21	0.0367467	38	29	0.024626	67	0.0435716	19	0	26	0.0300221	45	0.0288317	0.0202141
fig|6666666.96096.peg.1751	A3193_08655	A3194_15400	A3195_14875	A3196_15215	A3197_13730	NODE_1_length_2390107_cov_43.4093_ID_1	NODE_1_length_2390107_cov_43.4093_ID_1_1932309_1931566	1932309	1931566	-	3-oxoacyl-[acyl-carrier protein] reductase (EC 1.1.1.100)	FIG00621114	idu(1);CBSS-246196.1.peg.364 idu(1);Fatty_Acid_Biosynthesis_FASII	12	16	28	0.0119088	6	4	0	0.0154978	10	0.00726617	0	0	0	0.00890231	0	0	4	6	0	10	0.00650322	7	0	2	0.00847935	9	0.00576635	0.00765035
fig|6666666.96096.peg.2068	A3193_10210	A3194_18245	A3195_16435	A3196_16930	A3197_10985	NODE_1_length_2390107_cov_43.4093_ID_1	NODE_1_length_2390107_cov_43.4093_ID_1_2277511_2279106	2277511	2279106	+	hypothetical protein			24	36	60	0.0255189	2	8	0	0.01547	10	0.00726617	4	0	6	0.00414697	10	0.0174984	14	16	0.0103371	30	0.0195097	8	0	14	0.0118498	22	0.0140955	0.00871144
fig|6666666.96096.peg.2188	A3193_10835	A3194_16215	A3195_06180	A3196_17660	A3197_10720	NODE_2_length_1715405_cov_43.4474_ID_3	NODE_2_length_1715405_cov_43.4474_ID_3_44456_45655	44456	45655	+	Protein RtcB	FIG00000997	ff	12	33	45	0.0191392	4	10	0	0.0154345	14	0.0101726	0	0	4	0.00772325	4	0.00699937	2	2	0.00550048	4	0.00260129	4	0	7	0.0021018	11	0.00704776	0.0057943
fig|6666666.96096.peg.869	A3193_04265	A3194_10300	A3195_10460	A3196_10705	A3197_20260	NODE_1_length_2390107_cov_43.4093_ID_1	NODE_1_length_2390107_cov_43.4093_ID_1_936464_938224	936464	938224	+	Succinate dehydrogenase flavoprotein subunit (EC 1.3.99.1)	FIG00136922	idu(1);TCA_Cycle icw(3);Succinate_dehydrogenase idu(1);Serine-glyoxylate_cycle	32	34	66	0.0280708	15	24	0	0.0154217	39	0.0283381	22	0	9	0.0146569	31	0.0542451	30	32	0.0290408	62	0.04032	26	0	23	0.0221937	49	0.0313946	0.0175837
fig|6666666.96096.peg.3659	A3193_18080	A3194_19925	A3195_02370	A3196_06095	NA	NODE_2_length_1715405_cov_43.4474_ID_3	NODE_2_length_1715405_cov_43.4474_ID_3_1645206_1643470	1645206	1643470	-	Formate hydrogenlyase transcriptional activator		idu(1);Formate_hydrogenase	28	37	65	0.0276455	10	12	2	0.015398	24	0.0174388	6	0	10	0.00914435	16	0.0279975	2	14	0.015196	16	0.0104052	52	0	40	0.0058066	92	0.0589449	0.0334708
fig|6666666.96096.peg.3971	A3193_19635	A3194_20445	A3195_19700	A3196_19690	NA	NODE_4_length_73793_cov_47.1748_ID_7	NODE_4_length_73793_cov_47.1748_ID_7_35147_35788	35147	35788	+	Protein DVU_0532 (HMC operon ORF 5)			14	10	24	0.0102076	2	4	0	0.0153976	6	0.0043597	6	0	1	0.00619134	7	0.0122489	0	2	0.0180053	2	0.00130064	1	0	4	0.00196573	5	0.00320353	0.00492651
fig|6666666.96096.peg.579	A3193_02865	A3194_08940	A3195_17750	A3196_09285	A3197_04175	NODE_1_length_2390107_cov_43.4093_ID_1	NODE_1_length_2390107_cov_43.4093_ID_1_623530_623904	623530	623904	+	hypothetical protein			4	10	14	0.00595441	11	10	0	0.0153942	21	0.015259	0	0	0	0.0371398	0	0	6	6	0	12	0.00780386	0	0	3	0.0202144	3	0.00192212	0.00506614
fig|6666666.96096.peg.3379	A3193_16685	A3194_01200	A3195_07220	A3196_04710	NA	NODE_2_length_1715405_cov_43.4474_ID_3	NODE_2_length_1715405_cov_43.4474_ID_3_1346754_1347128	1346754	1347128	+	General secretion pathway protein I		icw(2);General_Secretion_Pathway	9	5	14	0.00595441	4	6	0	0.0153942	10	0.00726617	2	0	3	0.0176856	5	0.00874921	2	2	0.0220423	4	0.00260129	14	0	5	0.00673814	19	0.0121734	0.0320856
fig|6666666.96096.peg.3343	A3193_16515	A3194_01370	A3195_07390	A3196_04540	A3197_15910	NODE_2_length_1715405_cov_43.4474_ID_3	NODE_2_length_1715405_cov_43.4474_ID_3_1300456_1298798	1300456	1298798	-	Ubiquinone biosynthesis monooxygenase UbiB	FIG00000320	idu(1);Ubiquinone_Biosynthesis idu(1);Ubiquinone_Biosynthesis_-_gjo	22	40	62	0.0263695	26	40	0	0.0153783	66	0.0479568	4	0	2	0.02633	6	0.0104991	20	18	0.00596659	38	0.0247122	80	2	56	0.0144394	138	0.0884173	0.0525681
fig|6666666.96096.peg.2468	A3193_12150	A3194_05870	A3195_04840	A3196_00195	A3197_09205	NODE_2_length_1715405_cov_43.4474_ID_3	NODE_2_length_1715405_cov_43.4474_ID_3_360773_361201	360773	361201	+	Putative Holliday junction resolvase YqgF	FIG00010099	ff	6	10	16	0.00680504	7	6	0	0.0153736	13	0.00944603	0	2	2	0.0200905	4	0.00699937	0	2	0.015409	2	0.00130064	18	0	7	0.002944	25	0.0160176	0.0368913
fig|6666666.96096.peg.1024	A3193_05040	A3194_11100	A3195_11235	A3196_11480	A3197_20930	NODE_1_length_2390107_cov_43.4093_ID_1	NODE_1_length_2390107_cov_43.4093_ID_1_1111740_1110991	1111740	1110991	-	hypothetical protein			9	19	28	0.0119088	3	4	0	0.0153736	7	0.00508632	3	0	4	0.0061817	7	0.0122489	8	2	0.015409	10	0.00650322	0	0	0	0.00841142	0	0	0
fig|6666666.96096.peg.3013	A3193_14875	A3194_03000	A3195_09025	A3196_02910	A3197_06420	NODE_2_length_1715405_cov_43.4474_ID_3	NODE_2_length_1715405_cov_43.4474_ID_3_933972_932578	933972	932578	-	Anthranilate synthase, aminase component (EC 4.1.3.27)	FIG01960111	icw(3);Chorismate:_Intermediate_for_synthesis_of_Tryptophan,_PAPA_antibiotics,_PABA,_3-hydroxyanthranilate_and_more. icw(3);Tryptophan_synthesis	22	30	52	0.0221164	14	22	0	0.0153405	36	0.0261582	22	0	12	0.0170817	34	0.0594946	40	32	0.0402138	72	0.0468232	28	0	22	0.0325403	50	0.0320353	0.0226535
fig|6666666.96096.peg.874	A3193_04290	A3194_10325	A3195_10485	A3196_10730	A3197_20300	NODE_1_length_2390107_cov_43.4093_ID_1	NODE_1_length_2390107_cov_43.4093_ID_1_941981_942304	941981	942304	+	FIG000557: hypothetical protein co-occurring with RecR	FIG00000557	isu;DNA_processing_cluster	4	8	12	0.00510378	2	5	0	0.0152784	7	0.00508632	3	0	1	0.0143346	4	0.00699937	2	6	0.0204182	8	0.00520258	1	0	0	0.0156041	1	0.000640705	0.00195535
fig|6666666.96096.peg.1558	A3193_07720	A3194_14510	A3195_13940	A3196_14280	NA	NODE_1_length_2390107_cov_43.4093_ID_1	NODE_1_length_2390107_cov_43.4093_ID_1_1736023_1735484	1736023	1735484	-	hypothetical protein			6	14	20	0.00850629	0	0	0	0.0152595	0	0	2	0	2	0	4	0.00699937	0	0	0.0122358	0	0	0	0	0	0	0	0	0
fig|6666666.96096.peg.2564	A3193_12620	A3194_05355	A3195_04370	A3196_00650	A3197_08750	NODE_2_length_1715405_cov_43.4474_ID_3	NODE_2_length_1715405_cov_43.4474_ID_3_467734_468300	467734	468300	+	Cytochrome c-type protein NapC	FIG00004707	idu(3);Nitrate_and_nitrite_ammonification idu(3);trimethylamine_N-oxide_(TMAO)_reductase	13	8	21	0.00893161	4	14	0	0.0152582	18	0.0130791	1	0	2	0.0210352	3	0.00524953	2	0	0.00873905	2	0.00130064	13	0	8	0.0022262	21	0.0134548	0.0234331
fig|6666666.96096.peg.2891	A3193_14265	A3194_03650	A3195_09635	A3196_02300	NA	NODE_2_length_1715405_cov_43.4474_ID_3	NODE_2_length_1715405_cov_43.4474_ID_3_803860_801968	803860	801968	-	General secretion pathway protein A	FIG00022606	idu(2);General_Secretion_Pathway	24	46	70	0.029772	10	16	0	0.0152152	26	0.0188921	12	0	4	0.00908958	16	0.0279975	12	18	0.0139431	30	0.0195097	16	0	13	0.00998968	29	0.0185805	0.00968065
fig|6666666.96096.peg.1656	A3193_08190	A3194_14935	A3195_14415	A3196_14750	A3197_13330	NODE_1_length_2390107_cov_43.4093_ID_1	NODE_1_length_2390107_cov_43.4093_ID_1_1837380_1838678	1837380	1838678	+	Uncharacterized protein ImpJ/VasE	FIG00008560	icw(4);Type_VI_secretion_systems icw(3);USS-DB-7	30	18	48	0.0204151	18	22	0	0.0152078	40	0.0290647	9	0	7	0.0203834	16	0.0279975	10	5	0.0203238	15	0.00975483	30	1	40	0.00728061	71	0.0454901	0.0345471
fig|6666666.96096.peg.465	A3193_02290	A3194_08370	A3195_17175	A3196_08710	NA	NODE_1_length_2390107_cov_43.4093_ID_1	NODE_1_length_2390107_cov_43.4093_ID_1_505761_505489	505761	505489	-	hypothetical protein			2	8	10	0.00425315	4	0	3	0.0151193	7	0.00508632	2	0	4	0.0170224	6	0.0104991	0	0	0.0363699	0	0	1	0	1	0	2	0.00128141	0.00464396
fig|6666666.96096.peg.1355	A3193_06720	A3194_13660	A3195_12935	A3196_13165	NA	NODE_1_length_2390107_cov_43.4093_ID_1	NODE_1_length_2390107_cov_43.4093_ID_1_1497541_1500372	1497541	1500372	+	Ca ion P-type ATPase	FIG01335789	ff	44	60	104	0.0442327	24	27	0	0.0151075	51	0.0370575	12	0	13	0.0119158	25	0.0437461	14	20	0.0145599	34	0.0221109	36	4	18	0.00756642	58	0.0371609	0.0129395
fig|6666666.96096.peg.55	A3193_00270	A3194_06375	A3195_01785	A3196_06770	A3197_01185	NODE_1_length_2390107_cov_43.4093_ID_1	NODE_1_length_2390107_cov_43.4093_ID_1_63907_64671	63907	64671	+	hypothetical protein			8	20	28	0.0119088	4	16	0	0.0150718	20	0.0145323	4	0	2	0.0173152	6	0.0104991	1	6	0.0129484	7	0.00455225	12	0	8	0.00577239	20	0.0128141	0.0165335
fig|6666666.96096.peg.1342	A3193_06660	A3194_13720	A3195_12875	A3196_13105	A3197_18630	NODE_1_length_2390107_cov_43.4093_ID_1	NODE_1_length_2390107_cov_43.4093_ID_1_1485263_1487536	1485263	1487536	+	ATP-dependent Clp protease ATP-binding subunit ClpA	FIG00014000	isu;Proteolysis_in_bacteria,_ATP-dependent isu;ClpAS_cluster isu;Ribosome_recycling_related_cluster	22	61	83	0.0353011	41	63	0	0.0150168	104	0.0755682	21	0	16	0.0302639	37	0.0647442	26	42	0.0268387	68	0.0442219	46	2	40	0.0188478	88	0.0563821	0.0244518
fig|6666666.96096.peg.3179	A3193_15725	A3194_02160	A3195_08180	A3196_03750	NA	NODE_2_length_1715405_cov_43.4474_ID_3	NODE_2_length_1715405_cov_43.4474_ID_3_1124713_1123007	1124713	1123007	-	MSHA biogenesis protein MshM			30	32	62	0.0263695	18	16	0	0.0149456	34	0.024705	16	0	2	0.0131823	18	0.0314972	11	10	0.0173961	21	0.0136568	22	0	16	0.00775518	38	0.0243468	0.014068
fig|6666666.96096.peg.2654	A3193_13075	A3194_04850	A3195_03880	A3196_01115	NA	NODE_2_length_1715405_cov_43.4474_ID_3	NODE_2_length_1715405_cov_43.4474_ID_3_557032_557610	557032	557610	+	Integral membrane protein YggT, involved in response to extracytoplasmic stress (osmotic shock)	FIG00005898	icw(3);CBSS-630.2.peg.3360	10	11	21	0.00893161	3	13	0	0.0149414	16	0.0116259	0	0	0	0.0183098	0	0	5	4	0	9	0.0058529	11	0	20	0.00980993	31	0.0198619	0.0338736
fig|6666666.96096.peg.2027	A3193_10025	A3194_18425	A3195_16250	A3196_16745	A3197_21275	NODE_1_length_2390107_cov_43.4093_ID_1	NODE_1_length_2390107_cov_43.4093_ID_1_2237336_2236122	2237336	2236122	-	Tryptophan synthase beta chain (EC 4.2.1.20)	FIG00116323	icw(1);Chorismate:_Intermediate_for_synthesis_of_Tryptophan,_PAPA_antibiotics,_PABA,_3-hydroxyanthranilate_and_more. icw(1);Tryptophan_synthesis icw(1);Auxin_biosynthesis	20	24	44	0.0187138	14	8	0	0.0149051	22	0.0159856	12	0	6	0.0119866	18	0.0314972	12	6	0.0244463	18	0.0117058	52	0	34	0.00934125	86	0.0551007	0.0447412
fig|6666666.96096.peg.3419	A3193_16885	A3194_01000	A3195_07020	A3196_04910	A3197_15535	NODE_2_length_1715405_cov_43.4474_ID_3	NODE_2_length_1715405_cov_43.4474_ID_3_1389302_1390573	1389302	1390573	+	Gamma-glutamyl phosphate reductase (EC 1.2.1.41)	FIG00000365	isu;Proline_Synthesis	8	38	46	0.0195645	14	10	0	0.0148838	24	0.0174388	14	0	4	0.0124898	18	0.0314972	12	16	0.02335	28	0.018209	12	0	16	0.0138792	28	0.0179397	0.0139136
fig|6666666.96096.peg.3108	A3193_15330	A3194_02520	A3195_08570	A3196_03365	NA	NODE_2_length_1715405_cov_43.4474_ID_3	NODE_2_length_1715405_cov_43.4474_ID_3_1041264_1040545	1041264	1040545	-	Cytochrome c4		idu(8);Soluble_cytochromes_and_functionally_related_electron_carriers	12	14	26	0.0110582	8	9	0	0.0148712	17	0.0123525	1	0	2	0.0156391	3	0.00524953	5	6	0.00687942	11	0.00715354	28	0	8	0.00963863	36	0.0230654	0.0316229
fig|6666666.96096.peg.147	A3193_00720	A3194_06825	A3195_01335	A3196_07215	A3197_02030	NODE_1_length_2390107_cov_43.4093_ID_1	NODE_1_length_2390107_cov_43.4093_ID_1_154350_156068	154350	156068	+	Acetolactate synthase large subunit (EC 2.2.1.6)	FIG00136692	idu(1);Acetolactate_synthase_subunits icw(1);Branched-Chain_Amino_Acid_Biosynthesis idu(1);Acetoin,_butanediol_metabolism	22	40	62	0.0263695	14	30	0	0.0148412	44	0.0319712	9	0	2	0.0169403	11	0.0192483	22	21	0.0105567	43	0.0279638	54	0	26	0.0157687	80	0.0512564	0.02941
fig|6666666.96096.peg.2235	A3193_11050	A3194_16430	A3195_05965	A3196_17875	A3197_10495	NODE_2_length_1715405_cov_43.4474_ID_3	NODE_2_length_1715405_cov_43.4474_ID_3_91773_90886	91773	90886	-	Translation elongation factor Ts	FIG00000191	icw(3);CBSS-312309.3.peg.1965 isu;Translation_elongation_factors_bacterial icw(2);Ribosome_recycling_related_cluster	16	16	32	0.0136101	4	6	0	0.0148363	10	0.00726617	4	0	4	0.00745706	8	0.0139987	8	10	0.0148705	18	0.0117058	12	0	8	0.012785	20	0.0128141	0.0142408
fig|6666666.96096.peg.1775	A3193_08780	A3194_15525	A3195_15000	A3196_15345	NA	NODE_1_length_2390107_cov_43.4093_ID_1	NODE_1_length_2390107_cov_43.4093_ID_1_1957601_1956378	1957601	1956378	-	Fructose-bisphosphate aldolase class II (EC 4.1.2.13)	FIG00000370	idu(1);Glycolysis_and_Gluconeogenesis	18	26	44	0.0187138	58	82	4	0.0147954	144	0.104633	8	0	8	0.0778803	16	0.0279975	4	12	0.0215701	16	0.0104052	40	0	42	0.00824223	82	0.0525378	0.0423463
fig|6666666.96096.peg.3827	A3193_18955	A3194_17830	A3195_19075	A3196_19330	NA	NODE_3_length_256263_cov_43.4084_ID_5	NODE_3_length_256263_cov_43.4084_ID_5_118426_119316	118426	119316	+	hypothetical protein			9	23	32	0.0136101	12	25	0	0.0147863	37	0.0268848	5	0	2	0.0274981	7	0.0122489	2	3	0.0129678	5	0.00325161	12	0	10	0.00353941	22	0.0140955	0.0156121
fig|6666666.96096.peg.917	A3193_04525	A3194_10580	A3195_10720	A3196_10965	A3197_20545	NODE_1_length_2390107_cov_43.4093_ID_1	NODE_1_length_2390107_cov_43.4093_ID_1_996561_997619	996561	997619	+	Heat-inducible transcription repressor HrcA	FIG00000544	isu;Heat_shock_dnaK_gene_cluster_extended icw(1);GroEL_GroES	10	28	38	0.016162	32	18	2	0.0147706	52	0.0377841	2	0	1	0.0325094	3	0.00524953	6	9	0.00467514	15	0.00975483	37	0	23	0.00893217	60	0.0384423	0.0358173
fig|6666666.96096.peg.3130	A3193_15440	A3194_02410	A3195_08460	A3196_03475	A3197_05795	NODE_2_length_1715405_cov_43.4474_ID_3	NODE_2_length_1715405_cov_43.4474_ID_3_1064295_1064630	1064295	1064630	+	Transcriptional regulator, ArsR family	FIG00003845	idu(1);CBSS-1085.1.peg.1363	4	8	12	0.00510378	5	11	1	0.0147311	17	0.0123525	5	0	2	0.0335657	7	0.0122489	2	3	0.0344519	5	0.00325161	6	1	5	0.00940322	12	0.00768846	0.0226237
fig|6666666.96096.peg.2972	A3193_14655	A3194_03215	A3195_09245	A3196_02690	A3197_06630	NODE_2_length_1715405_cov_43.4474_ID_3	NODE_2_length_1715405_cov_43.4474_ID_3_892661_894001	892661	894001	+	Biotin carboxylase of acetyl-CoA carboxylase (EC 6.3.4.14)	FIG00000420	icw(1);Fatty_Acid_Biosynthesis_FASII	23	25	48	0.0204151	0	1	0	0.0147311	1	0.000726617	8	0	2	0.000493613	10	0.0174984	0	4	0.0123042	4	0.00260129	9	0	1	0.00188064	10	0.00640705	0.00471328
fig|6666666.96096.peg.2664	A3193_13125	A3194_04800	A3195_03830	A3196_01165	A3197_08160	NODE_2_length_1715405_cov_43.4474_ID_3	NODE_2_length_1715405_cov_43.4474_ID_3_567380_566484	567380	566484	-	Acetylglutamate kinase (EC 2.7.2.8)	FIG00000383	isu;Arginine_Biosynthesis_--_gjo isu;Arginine_Biosynthesis_extended	14	18	32	0.0136101	8	0	0	0.0146873	8	0.00581294	2	0	4	0.00590573	6	0.0104991	14	6	0.0110409	20	0.0130064	22	0	16	0.0140628	38	0.0243468	0.0267857
fig|6666666.96096.peg.2644	A3193_13020	NA	A3195_03965	A3196_01060	NA	NODE_2_length_1715405_cov_43.4474_ID_3	NODE_2_length_1715405_cov_43.4474_ID_3_546229_549060	546229	549060	+	Type IV fimbrial biogenesis protein PilY1	FIG00007479	icw(1);Type_IV_pilus	49	52	101	0.0429568	22	44	2	0.0146717	68	0.04941	17	0	9	0.0158877	26	0.0454959	18	32	0.0151423	50	0.0325161	46	4	41	0.0111271	91	0.0583042	0.0203016
fig|6666666.96096.peg.2650	A3193_13055	A3194_04870	A3195_03900	A3196_01095	A3197_08230	NODE_2_length_1715405_cov_43.4474_ID_3	NODE_2_length_1715405_cov_43.4474_ID_3_553962_552838	553962	552838	-	Twitching motility protein PilT	FIG00034926	icw(2);Type_IV_pilus	20	20	40	0.0170126	14	28	0	0.014635	42	0.0305179	22	0	9	0.0247158	31	0.0542451	21	22	0.0454731	43	0.0279638	12	0	19	0.024102	31	0.0198619	0.017419
fig|6666666.96096.peg.2565	A3193_12625	A3194_05350	A3195_04365	A3196_00655	NA	NODE_2_length_1715405_cov_43.4474_ID_3	NODE_2_length_1715405_cov_43.4474_ID_3_468353_469285	468353	469285	+	Ankyrin			15	18	33	0.0140354	6	13	0	0.0145612	19	0.0138057	3	0	4	0.0134843	7	0.0122489	1	4	0.0123834	5	0.00325161	41	0	28	0.00337991	69	0.0442087	0.0467585
fig|6666666.96096.peg.2237	A3193_11060	A3194_16440	A3195_05955	A3196_17885	A3197_10485	NODE_2_length_1715405_cov_43.4474_ID_3	NODE_2_length_1715405_cov_43.4474_ID_3_93113_93850	93113	93850	+	Methionine aminopeptidase (EC 3.4.11.18)	FIG00000036	icw(2);CBSS-312309.3.peg.1965 icw(1);Translation_termination_factors_bacterial	14	12	26	0.0110582	0	0	0	0.0145079	0	0	0	0	2	0	2	0.00349969	2	3	0.00447427	5	0.00325161	3	0	6	0.00427419	9	0.00576635	0.00771264
fig|6666666.96096.peg.3580	A3193_17675	A3194_00230	A3195_02775	A3196_05680	A3197_00200	NODE_2_length_1715405_cov_43.4474_ID_3	NODE_2_length_1715405_cov_43.4474_ID_3_1559285_1558461	1559285	1558461	-	Putative mannosyl-3-phosphoglycerate phosphatase (EC 3.1.3.70)			8	21	29	0.0123341	0	6	0	0.0144734	6	0.0043597	4	0	4	0.00481632	8	0.0139987	6	4	0.0160075	10	0.00650322	0	0	2	0.00764582	2	0.00128141	0.00153296
fig|6666666.96096.peg.1885	A3193_09310	A3194_19190	A3195_15530	A3196_16015	A3197_14410	NODE_1_length_2390107_cov_43.4093_ID_1	NODE_1_length_2390107_cov_43.4093_ID_1_2076549_2075467	2076549	2075467	-	COG1180: Radical SAM, Pyruvate-formate lyase-activating enzyme like	FIG00004134	ff	20	18	38	0.016162	38	34	0	0.014443	72	0.0523165	22	0	12	0.0440146	34	0.0594946	24	26	0.0518097	50	0.0325161	32	0	10	0.0291135	42	0.0269096	0.024516
fig|6666666.96096.peg.3693	A3193_18275	A3194_20170	A3195_02180	A3196_06350	A3197_00785	NODE_2_length_1715405_cov_43.4474_ID_3	NODE_2_length_1715405_cov_43.4474_ID_3_1684034_1684291	1684034	1684291	+	LSU ribosomal protein L27p	FIG00000189	icw(1);Ribosome_LSU_bacterial icw(1);CBSS-176279.3.peg.868	6	3	9	0.00382783	5	6	0	0.0144016	11	0.00799279	0	0	1	0.0283107	1	0.00174984	5	2	0.00641544	7	0.00455225	8	0	10	0.01716	18	0.0115327	0.0442351
fig|6666666.96096.peg.2055	A3193_10150	A3194_18305	A3195_16375	A3196_16870	NA	NODE_1_length_2390107_cov_43.4093_ID_1	NODE_1_length_2390107_cov_43.4093_ID_1_2263527_2263784	2263527	2263784	+	cytochrome c554			1	8	9	0.00382783	0	3	0	0.0144016	3	0.00217985	1	0	0	0.00772111	1	0.00174984	2	9	0.00641544	11	0.00715354	8	0	6	0.0269657	14	0.00896987	0.0344051
fig|6666666.96096.peg.1903	A3193_09405	A3194_19050	A3195_15630	A3196_16125	NA	NODE_1_length_2390107_cov_43.4093_ID_1	NODE_1_length_2390107_cov_43.4093_ID_1_2106930_2107274	2106930	2107274	+	hypothetical protein			5	7	12	0.00510378	3	6	0	0.0143457	9	0.00653956	4	0	0	0.0173052	4	0.00699937	2	8	0.0191717	10	0.00650322	3	0	0	0.0183144	3	0.00192212	0.00550796
fig|6666666.96096.peg.1102	A3193_05380	A3194_11440	A3195_11575	A3196_11820	A3197_19540	NODE_1_length_2390107_cov_43.4093_ID_1	NODE_1_length_2390107_cov_43.4093_ID_1_1190611_1190036	1190611	1190036	-	hypothetical protein			8	12	20	0.00850629	4	10	0	0.0143042	14	0.0101726	2	0	0	0.0161047	2	0.00349969	0	2	0.00573484	2	0.00130064	5	0	6	0.00219136	11	0.00704776	0.0120824
fig|6666666.96096.peg.1661	A3193_08215	A3194_14960	A3195_14440	A3196_14775	NA	NODE_1_length_2390107_cov_43.4093_ID_1	NODE_1_length_2390107_cov_43.4093_ID_1_1845190_1846545	1845190	1846545	+	hypothetical secreted protein			21	26	47	0.0199898	0	6	0	0.0142646	6	0.0043597	6	0	4	0.00292889	10	0.0174984	2	10	0.012168	12	0.00780386	8	0	4	0.00557947	12	0.00768846	0.00559332
fig|6666666.96096.peg.2837	A3193_14000	A3194_03920	A3195_02955	A3196_02040	A3197_07275	NODE_2_length_1715405_cov_43.4474_ID_3	NODE_2_length_1715405_cov_43.4474_ID_3_736685_735474	736685	735474	-	2-octaprenyl-3-methyl-6-methoxy-1,4-benzoquinol hydroxylase (EC 1.14.13.-)	FIG01954514	icw(1);Ubiquinone_Biosynthesis icw(1);Ubiquinone_Biosynthesis_-_gjo icw(1);CBSS-87626.3.peg.3639	18	24	42	0.0178632	16	16	0	0.0142628	32	0.0232518	20	0	12	0.0174782	32	0.055995	16	26	0.0435678	42	0.0273135	22	0	16	0.0218503	38	0.0243468	0.0198183
fig|6666666.96096.peg.333	A3193_01595	A3194_07710	A3195_00460	A3196_08095	NA	NODE_1_length_2390107_cov_43.4093_ID_1	NODE_1_length_2390107_cov_43.4093_ID_1_350925_351533	350925	351533	+	CTP:molybdopterin cytidylyltransferase	FIG00007638	isu;Molybdopterin_cytosine_dinucleotide isu;Putative_diaminopropionate_ammonia-lyase_cluster icw(1);Carbon_monoxide_oxidation	4	17	21	0.00893161	3	10	0	0.0142042	13	0.00944603	0	0	1	0.0141427	1	0.00174984	2	10	0.00271179	12	0.00780386	1	0	3	0.0124345	4	0.00256282	0.00415513
fig|6666666.96096.peg.890	A3193_04375	A3194_10410	A3195_10570	A3196_10815	A3197_20385	NODE_1_length_2390107_cov_43.4093_ID_1	NODE_1_length_2390107_cov_43.4093_ID_1_960527_962740	960527	962740	+	FIG022606: AAA ATPase		idu(2);Cell_wall_related_cluster	28	48	76	0.0323239	4	10	0	0.0141232	14	0.0101726	4	0	4	0.00418445	8	0.0139987	6	14	0.0059603	20	0.0130064	22	0	32	0.00569377	54	0.0345981	0.0154113
fig|6666666.96096.peg.4028	A3193_19910	A3194_19655	A3195_19950	A3196_17390	A3197_11505	NODE_5_length_22016_cov_43.1758_ID_9	NODE_5_length_22016_cov_43.1758_ID_9_19784_21007	19784	21007	+	Aspartokinase (EC 2.7.2.4)	FIG00000132	isu;CBSS-216591.1.peg.168 isu;Lysine_Biosynthesis_DAP_Pathway isu;Lysine_Biosynthesis_DAP_Pathway,_GJO_scratch isu;Threonine_and_Homoserine_Biosynthesis	18	24	42	0.0178632	14	8	0	0.0141229	22	0.0159856	6	0	6	0.0118984	12	0.0209981	2	6	0.0161776	8	0.00520258	17	2	6	0.00412112	25	0.0160176	0.0129104
fig|6666666.96096.peg.343	A3193_01645	A3194_07760	A3195_00410	A3196_08145	A3197_03005	NODE_1_length_2390107_cov_43.4093_ID_1	NODE_1_length_2390107_cov_43.4093_ID_1_365898_365665	365898	365665	-	hypothetical protein			6	2	8	0.00340252	2	14	0	0.01412	16	0.0116259	0	0	0	0.0454209	0	0	0	0	0	0	0	0	0	6	0	6	0.00384423	0.0162638
fig|6666666.96096.peg.567	A3193_02815	A3194_08890	A3195_17700	A3196_09235	A3197_04125	NODE_1_length_2390107_cov_43.4093_ID_1	NODE_1_length_2390107_cov_43.4093_ID_1_615077_616360	615077	616360	+	Enolase (EC 4.2.1.11)	FIG00000118	isu;Serine-glyoxylate_cycle isu;Glycolysis_and_Gluconeogenesis	12	32	44	0.0187138	8	8	0	0.0141035	16	0.0116259	8	0	4	0.00824869	12	0.0209981	8	2	0.0154211	10	0.00650322	10	0	5	0.00491049	15	0.00961058	0.00738401
fig|6666666.96096.peg.2349	A3193_11570	A3194_16950	A3195_05440	A3196_18400	A3197_09900	NODE_2_length_1715405_cov_43.4474_ID_3	NODE_2_length_1715405_cov_43.4474_ID_3_229684_229013	229684	229013	-	hypothetical protein			9	14	23	0.00978224	28	58	2	0.0140963	88	0.0639423	2	0	3	0.0867464	5	0.00874921	30	37	0.0122859	67	0.0435716	10	0	13	0.0629077	23	0.0147362	0.0216488
fig|6666666.96096.peg.1060	A3193_05190	A3194_11250	A3195_11385	A3196_11630	NA	NODE_1_length_2390107_cov_43.4093_ID_1	NODE_1_length_2390107_cov_43.4093_ID_1_1149306_1148839	1149306	1148839	-	FIG002577: Putative lipoprotein precursor			3	13	16	0.00680504	6	14	2	0.0140897	22	0.0159856	2	0	0	0.03116	2	0.00349969	27	22	0.0070611	49	0.0318658	0	0	0	0.0661044	0	0	0
fig|6666666.96096.peg.2692	A3193_13270	A3194_04655	A3195_03685	A3196_01310	A3197_08015	NODE_2_length_1715405_cov_43.4474_ID_3	NODE_2_length_1715405_cov_43.4474_ID_3_595846_597192	595846	597192	+	Type IV fimbriae expression regulatory protein PilR	FIG00229329	icw(1);Type_IV_pilus	18	28	46	0.0195645	27	21	0	0.0140544	48	0.0348776	16	0	6	0.0235878	22	0.0384965	18	15	0.0269487	33	0.0214606	9	4	17	0.0154461	30	0.0192212	0.0140768
fig|6666666.96096.peg.460	A3193_02270	A3194_08350	A3195_17155	A3196_08690	A3197_03580	NODE_1_length_2390107_cov_43.4093_ID_1	NODE_1_length_2390107_cov_43.4093_ID_1_500257_498734	500257	498734	-	Fumarate hydratase class I, aerobic (EC 4.2.1.2)	FIG00132768	icw(1);TCA_Cycle isu;Serine-glyoxylate_cycle	18	34	52	0.0221164	8	8	0	0.0140412	16	0.0116259	8	0	2	0.00694883	10	0.0174984	2	10	0.0108258	12	0.00780386	16	0	4	0.00496401	20	0.0128141	0.00829388
fig|6666666.96096.peg.511	A3193_02520	A3194_08595	A3195_17405	A3196_08940	NA	NODE_1_length_2390107_cov_43.4093_ID_1	NODE_1_length_2390107_cov_43.4093_ID_1_546628_545510	546628	545510	-	Aminotransferase, DegT/DnrJ/EryC1/StrS family	FIG00452841	ff	12	26	38	0.016162	6	10	0	0.0139779	16	0.0116259	6	0	2	0.00946607	8	0.0139987	16	6	0.011798	22	0.0143071	8	0	4	0.0123974	12	0.00768846	0.00677902
fig|6666666.96096.peg.3439	A3193_16985	A3194_00905	A3195_06925	A3196_05010	NA	NODE_2_length_1715405_cov_43.4474_ID_3	NODE_2_length_1715405_cov_43.4474_ID_3_1411032_1412033	1411032	1412033	+	Bifunctional protein: zinc-containing alcohol dehydrogenase; quinone oxidoreductase ( NADPH:quinone reductase) (EC 1.1.1.-); Similar to arginate lyase	FIG01393346	ff	18	16	34	0.0144607	24	18	0	0.0139683	42	0.0305179	12	0	4	0.0277528	16	0.0279975	20	22	0.0263539	42	0.0273135	19	2	6	0.0264342	27	0.017299	0.0170356
fig|6666666.96096.peg.1368	A3193_06790	A3194_13595	A3195_13000	A3196_13230	A3197_18755	NODE_1_length_2390107_cov_43.4093_ID_1	NODE_1_length_2390107_cov_43.4093_ID_1_1516633_1516397	1516633	1516397	-	hypothetical protein			6	2	8	0.00340252	4	2	0	0.0139405	6	0.0043597	0	0	0	0.0168163	0	0	1	0	0	1	0.000650322	0	0	0	0.00266956	0	0	0
fig|6666666.96096.peg.3094	A3193_15265	A3194_02590	A3195_08635	A3196_03300	NA	NODE_2_length_1715405_cov_43.4474_ID_3	NODE_2_length_1715405_cov_43.4474_ID_3_1025571_1022680	1025571	1022680	-	diguanylate cyclase/phosphodiesterase (GGDEF & EAL domains) with PAS/PAC sensor(s)	FIG00561534	idu(65);Bacterial_hemoglobins	40	58	98	0.0416808	38	50	0	0.0139405	88	0.0639423	31	0	20	0.0201338	51	0.089242	18	40	0.0290858	58	0.0377187	38	0	18	0.0126395	56	0.0358795	0.012234
fig|6666666.96096.peg.3925	A3193_19425	A3194_17350	A3195_18600	A3196_18855	NA	NODE_3_length_256263_cov_43.4084_ID_5	NODE_3_length_256263_cov_43.4084_ID_5_241610_242407	241610	242407	+	Thiol:disulfide interchange protein DsbC	FIG00000919	isu;Periplasmic_disulfide_interchange	2	25	27	0.0114835	7	13	0	0.0139317	20	0.0145323	0	0	2	0.0165983	2	0.00349969	5	3	0.00413743	8	0.00520258	8	0	2	0.00632387	10	0.00640705	0.00792446
fig|6666666.96096.peg.121	A3193_00585	A3194_06690	A3195_01470	A3196_07080	A3197_01905	NODE_1_length_2390107_cov_43.4093_ID_1	NODE_1_length_2390107_cov_43.4093_ID_1_130191_129895	130191	129895	-	hypothetical protein			2	8	10	0.00425315	0	8	0	0.0138934	8	0.00581294	4	0	6	0.0178768	10	0.0174984	0	2	0.0557016	2	0.00130064	4	0	2	0.00425686	6	0.00384423	0.0128023
fig|6666666.96096.peg.3259	A3193_16110	A3194_01775	A3195_07795	A3196_04135	A3197_16270	NODE_2_length_1715405_cov_43.4474_ID_3	NODE_2_length_1715405_cov_43.4474_ID_3_1212608_1210203	1212608	1210203	-	DNA gyrase subunit B (EC 5.99.1.3)	FIG00028203	isu;DNA_gyrase_subunits isu;Cell_Division_Subsystem_including_YidCD isu;DNA_topoisomerases,_Type_II,_ATP-dependent isu;DNA_replication_cluster_1 isu;Resistance_to_fluoroquinolones	38	43	81	0.0344505	8	14	0	0.0138506	22	0.0159856	4	0	8	0.00605061	12	0.0209981	18	15	0.0082267	33	0.0214606	20	0	14	0.00864471	34	0.021784	0.00892877
fig|6666666.96096.peg.2568	A3193_12640	A3194_05335	A3195_04350	A3196_00670	NA	NODE_2_length_1715405_cov_43.4474_ID_3	NODE_2_length_1715405_cov_43.4474_ID_3_472367_471594	472367	471594	-	Cytochrome c4		icw(1);Soluble_cytochromes_and_functionally_related_electron_carriers	8	18	26	0.0110582	5	1	0	0.0138323	6	0.0043597	2	0	2	0.00513409	4	0.00699937	6	15	0.00853179	21	0.0136568	11	0	10	0.0171156	21	0.0134548	0.017158
fig|6666666.96096.peg.3085	A3193_15220	A3194_02635	A3195_08680	A3196_03255	A3197_06015	NODE_2_length_1715405_cov_43.4474_ID_3	NODE_2_length_1715405_cov_43.4474_ID_3_1012498_1012974	1012498	1012974	+	Protein of unknown function Smg	FIG00001493	icw(1);Conserved_gene_cluster_associated_with_Met-tRNA_formyltransferase	2	14	16	0.00680504	9	8	0	0.0138233	17	0.0123525	6	0	3	0.0236229	9	0.0157486	7	3	0.0311742	10	0.00650322	14	0	7	0.0132356	21	0.0134548	0.0278638
fig|6666666.96096.peg.2122	A3193_10485	A3194_19480	A3195_16730	A3196_17205	A3197_11325	NODE_1_length_2390107_cov_43.4093_ID_1	NODE_1_length_2390107_cov_43.4093_ID_1_2360156_2358786	2360156	2358786	-	Signal transduction histidine kinase HoxJ (hydrogenase regulation)	FIG00093957	idu(1);Hydrogenases	18	28	46	0.0195645	4	2	0	0.0138082	6	0.0043597	8	0	6	0.00289682	14	0.0244978	8	16	0.0168487	24	0.0156077	10	0	6	0.0110368	16	0.0102513	0.00737611
fig|6666666.96096.peg.4027	A3193_19905	A3194_19660	A3195_19945	A3196_17395	A3197_11510	NODE_5_length_22016_cov_43.1758_ID_9	NODE_5_length_22016_cov_43.1758_ID_9_16983_19610	16983	19610	+	Alanyl-tRNA synthetase (EC 6.1.1.7)	FIG00000139	isu;Cluster_containing_Alanyl-tRNA_synthetase isu;tRNA_aminoacylation,_Ala	30	58	88	0.0374277	28	42	0	0.013776	70	0.0508632	12	0	22	0.017625	34	0.0594946	36	28	0.0213392	64	0.0416206	77	6	60	0.0153487	143	0.0916209	0.0343798
fig|6666666.96096.peg.3593	A3193_17740	A3194_00165	A3195_02710	A3196_05750	A3197_00270	NODE_2_length_1715405_cov_43.4474_ID_3	NODE_2_length_1715405_cov_43.4474_ID_3_1574336_1575712	1574336	1575712	+	L-serine dehydratase (EC 4.3.1.17)	FIG01970551	isu;Glycine_and_Serine_Utilization isu;Pyruvate_Alanine_Serine_Interconversions	20	26	46	0.0195645	8	14	0	0.013748	22	0.0159856	47	0	14	0.0105754	61	0.10674	13	20	0.0730922	33	0.0214606	62	4	46	0.0151094	112	0.071759	0.0514076
fig|6666666.96096.peg.1460	A3193_07235	A3194_13150	A3195_13445	A3196_13675	A3197_19185	NODE_1_length_2390107_cov_43.4093_ID_1	NODE_1_length_2390107_cov_43.4093_ID_1_1630656_1631735	1630656	1631735	+	General secretion pathway protein L		icw(1);General_Secretion_Pathway	13	23	36	0.0153113	8	2	0	0.0137209	10	0.00726617	3	0	3	0.00613013	6	0.0104991	9	13	0.00916831	22	0.0143071	7	0	15	0.0128455	22	0.0140955	0.0128774
fig|6666666.96096.peg.3949	A3193_19535	A3194_20345	A3195_19800	A3196_19790	A3197_12940	NODE_4_length_73793_cov_47.1748_ID_7	NODE_4_length_73793_cov_47.1748_ID_7_14736_14134	14736	14134	-	Molybdopterin-guanine dinucleotide biosynthesis protein MobA	FIG00000902	isu;ar-431-EC_Molybdopterin-guanine_dinucleotide_biosynthesis icw(2);Molybdenum_cofactor_biosynthesis	10	10	20	0.00850629	2	2	0	0.0136626	4	0.00290647	2	0	6	0.00439496	8	0.0139987	4	6	0.0219105	10	0.00650322	2	0	6	0.0104654	8	0.00512564	0.00839308
fig|6666666.96096.peg.2263	A3193_11185	A3194_16565	A3195_05825	A3196_18015	NA	NODE_2_length_1715405_cov_43.4474_ID_3	NODE_2_length_1715405_cov_43.4474_ID_3_125748_126290	125748	126290	+	hypothetical protein			8	10	18	0.00765567	2	6	0	0.0136576	8	0.00581294	2	0	0	0.00976297	2	0.00349969	2	6	0.00608401	8	0.00520258	14	2	4	0.00929912	20	0.0128141	0.0233055
fig|6666666.96096.peg.220	A3193_01070	A3194_07190	A3195_00985	A3196_07570	NA	NODE_1_length_2390107_cov_43.4093_ID_1	NODE_1_length_2390107_cov_43.4093_ID_1_232368_232820	232368	232820	+	putative exported protein			5	10	15	0.00637972	9	22	0	0.0136475	31	0.0225251	1	0	5	0.0453644	6	0.0104991	9	12	0.0218863	21	0.0136568	24	0	14	0.0292706	38	0.0243468	0.0530974
fig|6666666.96096.peg.1364	A3193_06770	A3194_13615	A3195_12980	A3196_13210	NA	NODE_1_length_2390107_cov_43.4093_ID_1	NODE_1_length_2390107_cov_43.4093_ID_1_1512425_1513933	1512425	1513933	+	Small GTP-binding protein domain			20	30	50	0.0212657	8	4	0	0.0136354	12	0.00871941	0	0	2	0.00526346	2	0.00349969	10	8	0.00218669	18	0.0117058	21	0	16	0.00752008	37	0.0237061	0.0154963
fig|6666666.96096.peg.1378	A3193_06840	A3194_13545	A3195_13050	A3196_13280	A3197_18805	NODE_1_length_2390107_cov_43.4093_ID_1	NODE_1_length_2390107_cov_43.4093_ID_1_1528592_1529770	1528592	1529770	+	D-3-phosphoglycerate dehydrogenase (EC 1.1.1.95)	FIG00031250	isu;Pyridoxin_(Vitamin_B6)_Biosynthesis isu;Glycine_and_Serine_Utilization isu;Serine_Biosynthesis	13	26	39	0.0165873	6	6	0	0.0136151	12	0.00871941	6	0	2	0.00673794	8	0.0139987	5	7	0.0111971	12	0.00780386	8	0	11	0.00641782	19	0.0121734	0.0101868
fig|6666666.96096.peg.4025	A3193_19895	A3194_19670	A3195_19935	A3196_17405	A3197_11520	NODE_5_length_22016_cov_43.1758_ID_9	NODE_5_length_22016_cov_43.1758_ID_9_14962_15990	14962	15990	+	RecA protein	FIG00000234	isu;DNA_repair_system_including_RecA,_MutS_and_a_hypothetical_protein isu;RecA_and_RecX isu;DNA_repair,_bacterial isu;DNA_repair,_bacterial_UmuCD_system isu;DNA_repair,_bacterial_RecFOR_pathway	16	18	34	0.0144607	9	7	0	0.0136015	16	0.0116259	1	0	0	0.0102948	1	0.00174984	7	11	0.00160386	18	0.0117058	23	0	10	0.0110314	33	0.0211433	0.0202744
fig|6666666.96096.peg.1478	A3193_07325	A3194_13060	A3195_13535	A3196_13765	A3197_19325	NODE_1_length_2390107_cov_43.4093_ID_1	NODE_1_length_2390107_cov_43.4093_ID_1_1651811_1651206	1651811	1651206	-	NADH dehydrogenase (EC 1.6.99.3)	FIG00008708	idu(2);Respiratory_dehydrogenases_1 idu(2);Riboflavin_synthesis_cluster	9	11	20	0.00850629	18	29	0	0.0135949	47	0.034151	0	0	0	0.0513847	0	0	4	8	0	12	0.00780386	2	0	3	0.0124962	5	0.00320353	0.00521966
fig|6666666.96096.peg.3635	A3193_17945	A3194_19795	A3195_02505	A3196_05955	A3197_00475	NODE_2_length_1715405_cov_43.4474_ID_3	NODE_2_length_1715405_cov_43.4474_ID_3_1616868_1615960	1616868	1615960	-	Serine/threonine protein kinase (EC 2.7.11.1)			8	22	30	0.0127594	2	0	0	0.0135874	2	0.00145323	4	0	2	0.00145692	6	0.0104991	2	6	0.0108949	8	0.00520258	2	0	0	0.0055508	2	0.00128141	0.00139114
fig|6666666.96096.peg.2858	A3193_14115	A3194_03800	A3195_09785	A3196_02150	A3197_07165	NODE_2_length_1715405_cov_43.4474_ID_3	NODE_2_length_1715405_cov_43.4474_ID_3_768527_767073	768527	767073	-	Cytoplasmic axial filament protein CafA and Ribonuclease G (EC 3.1.4.-)	FIG00059426	isu;RNA_processing_and_degradation,_bacterial isu;Bacterial_Cell_Division isu;CBSS-354.1.peg.2917	24	24	48	0.0204151	10	4	0	0.0135762	14	0.0101726	6	0	0	0.00636876	6	0.0104991	18	8	0.00680372	26	0.0169084	10	0	14	0.0112658	24	0.0153769	0.010425
fig|6666666.96096.peg.550	A3193_02730	A3194_08805	A3195_17615	A3196_09150	A3197_04040	NODE_1_length_2390107_cov_43.4093_ID_1	NODE_1_length_2390107_cov_43.4093_ID_1_594518_596194	594518	596194	+	Ferric iron ABC transporter, permease protein	FIG00006997	icw(2);Iron_acquisition_in_Streptococcus icw(1);Campylobacter_Iron_Metabolism	15	40	55	0.0233923	20	33	0	0.0134955	53	0.0385107	10	0	10	0.0209167	20	0.0349969	12	21	0.019675	33	0.0214606	5	0	2	0.0124048	7	0.00448494	0.00263786
fig|6666666.96096.peg.3753	NA	NA	NA	NA	NA	NODE_3_length_256263_cov_43.4084_ID_5	NODE_3_length_256263_cov_43.4084_ID_5_46848_46970	46848	46970	+	hypothetical protein			1	3	4	0.00170126	1	1	0	0.0134834	2	0.00145323	0	1	1	0.0108433	2	0.00349969	0	2	0.027029	2	0.00130064	1	0	0	0.0103281	1	0.000640705	0.00517688
fig|6666666.96096.peg.2995	A3193_14775	A3194_03095	A3195_09125	A3196_02810	A3197_06510	NODE_2_length_1715405_cov_43.4474_ID_3	NODE_2_length_1715405_cov_43.4474_ID_3_919069_918581	919069	918581	-	LptA, protein essential for LPS transport across the periplasm		icw(7);Lipopolysaccharide_assembly_cluster icw(2);Lipopolysaccharide_assembly	6	10	16	0.00680504	4	4	0	0.0134834	8	0.00581294	0	0	0	0.0108433	0	0	0	0	0	0	0	2	0	4	0	6	0.00384423	0.00776532
fig|6666666.96096.peg.2779	A3193_13715	A3194_04210	A3195_03240	A3196_01755	A3197_07560	NODE_2_length_1715405_cov_43.4474_ID_3	NODE_2_length_1715405_cov_43.4474_ID_3_680570_679593	680570	679593	-	hyopothetical protein			6	26	32	0.0136101	4	6	0	0.0134696	10	0.00726617	2	0	0	0.00677013	2	0.00349969	10	2	0.00337516	12	0.00780386	2	0	4	0.00773817	6	0.00384423	0.00387868
fig|6666666.96096.peg.1659	A3193_08205	A3194_14950	A3195_14430	A3196_14765	A3197_13345	NODE_1_length_2390107_cov_43.4093_ID_1	NODE_1_length_2390107_cov_43.4093_ID_1_1843578_1844372	1843578	1844372	+	Protein phosphatase ImpM	FIG00019954	icw(2);Type_VI_secretion_systems icw(1);USS-DB-7	16	10	26	0.0110582	2	11	0	0.0134664	13	0.00944603	0	0	1	0.0108296	1	0.00174984	3	2	0.00207653	5	0.00325161	12	1	9	0.00396735	22	0.0140955	0.0174997
fig|6666666.96096.peg.2869	A3193_14165	A3194_03750	A3195_09735	A3196_02200	NA	NODE_2_length_1715405_cov_43.4474_ID_3	NODE_2_length_1715405_cov_43.4474_ID_3_776593_776042	776593	776042	-	hypothetical protein			8	10	18	0.00765567	18	26	0	0.0134345	44	0.0319712	2	0	2	0.0528193	4	0.00699937	4	10	0.0119693	14	0.00910451	6	0	4	0.0160077	10	0.00640705	0.0114624
fig|6666666.96096.peg.2164	A3193_10700	A3194_16080	A3195_06310	A3196_17530	NA	NODE_2_length_1715405_cov_43.4474_ID_3	NODE_2_length_1715405_cov_43.4474_ID_3_14706_17045	14706	17045	+	Two component sensory transduction transcriptional regulatory protein MtrA			34	42	76	0.0323239	6	2	0	0.0133624	8	0.00581294	2	0	4	0.00226231	6	0.0104991	6	4	0.00422942	10	0.00650322	20	2	18	0.00269353	40	0.0256282	0.0108008
fig|6666666.96096.peg.680	A3193_03330	A3194_09400	A3195_18210	A3196_09745	NA	NODE_1_length_2390107_cov_43.4093_ID_1	NODE_1_length_2390107_cov_43.4093_ID_1_723587_720324	723587	720324	-	hypothetical protein			46	60	106	0.0450834	14	16	0	0.0133595	30	0.0217985	2	0	2	0.00608129	4	0.00699937	6	6	0.00202117	12	0.00780386	22	0	12	0.00231694	34	0.021784	0.00658097
fig|6666666.96096.peg.1413	A3193_07010	A3194_13375	A3195_13220	A3196_13450	A3197_18975	NODE_1_length_2390107_cov_43.4093_ID_1	NODE_1_length_2390107_cov_43.4093_ID_1_1571449_1570703	1571449	1570703	-	Cytochrome c-type biogenesis protein CcmC, putative heme lyase for CcmE	FIG00000815	icw(1);Biogenesis_of_c-type_cytochromes	14	10	24	0.0102076	8	14	0	0.0132304	22	0.0159856	4	0	0	0.0195063	4	0.00699937	4	6	0.00884058	10	0.00650322	8	0	3	0.00844525	11	0.00704776	0.00931283
fig|6666666.96096.peg.1177	A3193_05755	A3194_11820	A3195_11960	A3196_12200	NA	NODE_1_length_2390107_cov_43.4093_ID_1	NODE_1_length_2390107_cov_43.4093_ID_1_1273714_1272716	1273714	1272716	-	Folate-dependent protein for Fe/S cluster synthesis/repair in oxidative stress	FIG00043717	isu;Iron-sulfur_cluster_assembly	22	10	32	0.0136101	14	22	0	0.0131862	36	0.0261582	8	0	6	0.0238596	14	0.0244978	10	10	0.023129	20	0.0130064	12	0	10	0.0126256	22	0.0140955	0.0139226
fig|6666666.96096.peg.1092	A3193_05340	A3194_11400	A3195_11535	A3196_11780	NA	NODE_1_length_2390107_cov_43.4093_ID_1	NODE_1_length_2390107_cov_43.4093_ID_1_1182734_1185331	1182734	1185331	+	Protease			40	43	83	0.0353011	13	16	0	0.0131434	29	0.0210719	9	0	2	0.00738614	11	0.0192483	30	43	0.00698361	73	0.0474735	36	0	30	0.0177093	66	0.0422865	0.0160509
fig|6666666.96096.peg.206	A3193_01000	A3194_07120	A3195_01055	A3196_07500	A3197_02275	NODE_1_length_2390107_cov_43.4093_ID_1	NODE_1_length_2390107_cov_43.4093_ID_1_219313_217934	219313	217934	-	V-type ATP synthase subunit B (EC 3.6.3.14)	FIG00134167	icw(1);V-Type_ATP_synthase	22	22	44	0.0187138	32	48	0	0.0131217	80	0.0581294	32	0	18	0.0383722	50	0.0874921	14	22	0.0597813	36	0.0234116	18	0	6	0.0164471	24	0.0153769	0.010992
fig|6666666.96096.peg.3963	A3193_19600	A3194_20410	A3195_19735	A3196_19725	NA	NODE_4_length_73793_cov_47.1748_ID_7	NODE_4_length_73793_cov_47.1748_ID_7_26954_27487	26954	27487	+	hypothetical protein			7	10	17	0.00723035	4	2	0	0.0131166	6	0.0043597	6	0	9	0.00744587	15	0.0262476	7	9	0.0464006	16	0.0104052	9	0	3	0.0189123	12	0.00768846	0.0142194
fig|6666666.96096.peg.131	A3193_00635	A3194_06740	A3195_01420	A3196_07130	A3197_01955	NODE_1_length_2390107_cov_43.4093_ID_1	NODE_1_length_2390107_cov_43.4093_ID_1_138536_139069	138536	139069	+	thioredoxin SoxW	FIG00122445	idu(3);Sulfur_oxidation	8	9	17	0.00723035	8	2	0	0.0131166	10	0.00726617	3	0	4	0.0124098	7	0.0122489	5	7	0.0216536	12	0.00780386	9	0	9	0.0141842	18	0.0115327	0.0213291
fig|6666666.96096.peg.756	A3193_03710	A3194_09725	A3195_09885	A3196_10135	A3197_05000	NODE_1_length_2390107_cov_43.4093_ID_1	NODE_1_length_2390107_cov_43.4093_ID_1_816516_814759	816516	814759	-	DNA primase (EC 2.7.7.-)	FIG00019251	icw(1);CBSS-349161.4.peg.2417 icw(2);Macromolecular_synthesis_operon	22	34	56	0.0238176	0	2	0	0.0131074	2	0.00145323	0	0	0	0.000752922	0	0	18	12	0	30	0.0195097	10	0	12	0.0107572	22	0.0140955	0.00790822
fig|6666666.96096.peg.2423	A3193_11925	A3194_06095	A3195_05085	A3196_18755	A3197_09450	NODE_2_length_1715405_cov_43.4474_ID_3	NODE_2_length_1715405_cov_43.4474_ID_3_311639_310068	311639	310068	-	DNA recombination protein RmuC	FIG00000595	isu;DNA_repair,_bacterial	18	32	50	0.0212657	26	28	0	0.0130886	54	0.0392373	20	0	14	0.0227357	34	0.0594946	16	18	0.0356831	34	0.0221109	86	0	74	0.013635	160	0.102513	0.0643238
fig|6666666.96096.peg.1675	A3193_08280	A3194_15025	A3195_14505	A3196_14840	A3197_13420	NODE_1_length_2390107_cov_43.4093_ID_1	NODE_1_length_2390107_cov_43.4093_ID_1_1859727_1859287	1859727	1859287	-	hypothetical protein			2	12	14	0.00595441	22	28	0	0.0130851	50	0.0363309	12	0	4	0.0751638	16	0.0279975	13	18	0.0599552	31	0.02016	36	2	20	0.0443875	58	0.0371609	0.0832536
fig|6666666.96096.peg.3248	A3193_16055	A3194_01830	A3195_07850	A3196_04080	NA	NODE_2_length_1715405_cov_43.4474_ID_3	NODE_2_length_1715405_cov_43.4474_ID_3_1200416_1199913	1200416	1199913	-	hypothetical protein			4	12	16	0.00680504	1	6	0	0.0130813	7	0.00508632	14	0	4	0.00920495	18	0.0314972	5	4	0.0590016	9	0.0058529	8	0	2	0.0112726	10	0.00640705	0.0125562
fig|6666666.96096.peg.1235	A3193_06045	A3194_12105	A3195_12250	A3196_12485	A3197_18090	NODE_1_length_2390107_cov_43.4093_ID_1	NODE_1_length_2390107_cov_43.4093_ID_1_1350040_1349537	1350040	1349537	-	Rubrerythrin		idu(1);Oxidative_stress idu(1);Rubrerythrin	4	12	16	0.00680504	6	2	0	0.0130813	8	0.00581294	8	0	6	0.0105199	14	0.0244978	2	2	0.0458902	4	0.00260129	0	0	0	0.00501006	0	0	0
fig|6666666.96096.peg.2833	A3193_13980	A3194_03940	A3195_02975	A3196_02020	A3197_07295	NODE_2_length_1715405_cov_43.4474_ID_3	NODE_2_length_1715405_cov_43.4474_ID_3_732121_730673	732121	730673	-	Glycine dehydrogenase [decarboxylating] (glycine cleavage system P2 protein) (EC 1.4.4.2)	FIG00001328	isu;Glycine_and_Serine_Utilization icw(2);Photorespiration_(oxidative_C2_cycle) icw(1);Glycine_cleavage_system	22	24	46	0.0195645	19	29	0	0.0130644	48	0.0348776	8	0	6	0.0219262	14	0.0244978	14	14	0.0159411	28	0.018209	26	0	36	0.0121826	62	0.0397237	0.0270428
fig|6666666.96096.peg.3558	A3193_17565	A3194_00340	A3195_02885	A3196_05570	A3197_00070	NODE_2_length_1715405_cov_43.4474_ID_3	NODE_2_length_1715405_cov_43.4474_ID_3_1533155_1531263	1533155	1531263	-	Acetyl-coenzyme A synthetase (EC 6.2.1.1)	FIG00022631	idu(1);Pyruvate_metabolism_II:_acetyl-CoA,_acetogenesis_from_pyruvate idu(1);Ketoisovalerate_oxidoreductase	26	34	60	0.0255189	26	16	0	0.0130416	42	0.0305179	8	0	16	0.0146832	24	0.0419962	8	10	0.0209146	18	0.0117058	14	0	6	0.00599381	20	0.0128141	0.00667631
fig|6666666.96096.peg.1440	A3193_07135	A3194_13250	A3195_13345	A3196_13575	NA	NODE_1_length_2390107_cov_43.4093_ID_1	NODE_1_length_2390107_cov_43.4093_ID_1_1605056_1606444	1605056	1606444	+	Two component sensor histidine kinase			10	34	44	0.0187138	18	29	0	0.0130366	47	0.034151	10	0	2	0.0223975	12	0.0209981	15	19	0.0142545	34	0.0221109	26	2	50	0.0154327	78	0.049975	0.0354922
fig|6666666.96096.peg.2443	A3193_12030	A3194_05990	A3195_04970	A3196_00075	A3197_09340	NODE_2_length_1715405_cov_43.4474_ID_3	NODE_2_length_1715405_cov_43.4474_ID_3_332244_333635	332244	333635	+	Metallo-beta-lactamase family protein, RNA-specific	FIG00036983	isu;Bacterial_RNA-metabolizing_Zn-dependent_hydrolases isu;Ribonucleases_in_Bacillus	20	24	44	0.0187138	6	8	0	0.0130085	14	0.0101726	6	0	0	0.00665721	6	0.0104991	8	12	0.00711187	20	0.0130064	10	0	2	0.00905846	12	0.00768846	0.00544856
fig|6666666.96096.peg.2732	A3193_13460	A3194_04465	A3195_03495	A3196_01500	A3197_07815	NODE_2_length_1715405_cov_43.4474_ID_3	NODE_2_length_1715405_cov_43.4474_ID_3_636680_635352	636680	635352	-	Preprotein translocase secY subunit (TC 3.A.5.1.1)	FIG00937056	ff	16	26	42	0.0178632	6	16	0	0.0130062	22	0.0159856	8	0	6	0.0109576	14	0.0244978	16	16	0.0173816	32	0.0208103	14	0	16	0.0151811	30	0.0192212	0.0142676
fig|6666666.96096.peg.2149	A3193_10630	A3194_19620	A3195_16880	A3196_17355	A3197_11465	NODE_1_length_2390107_cov_43.4093_ID_1	NODE_1_length_2390107_cov_43.4093_ID_1_2386759_2387076	2386759	2387076	+	Glutaredoxin-related protein	FIG00001495	idu(1);Glutaredoxins	2	8	10	0.00425315	0	0	0	0.012973	0	0	2	0	0	0	2	0.00349969	1	0	0.0104023	1	0.000650322	0	0	0	0.00198743	0	0	0
fig|6666666.96096.peg.3330	A3193_16450	A3194_01435	A3195_07455	A3196_04475	A3197_15980	NODE_2_length_1715405_cov_43.4474_ID_3	NODE_2_length_1715405_cov_43.4474_ID_3_1285847_1285308	1285847	1285308	-	Conserved protein			7	10	17	0.00723035	3	0	0	0.0129706	3	0.00217985	4	0	4	0.00368149	8	0.0139987	2	1	0.0244715	3	0.00195097	3	0	2	0.00350658	5	0.00320353	0.0058588
fig|6666666.96096.peg.838	A3193_04125	A3194_10150	A3195_10310	A3196_10560	A3197_05470	NODE_1_length_2390107_cov_43.4093_ID_1	NODE_1_length_2390107_cov_43.4093_ID_1_903100_903927	903100	903927	+	2-oxoglutarate oxidoreductase, beta subunit (EC 1.2.7.3)	FIG00049580	ff	10	16	26	0.0110582	9	11	0	0.0129291	20	0.0145323	4	0	6	0.0159962	10	0.0174984	8	8	0.0199367	16	0.0104052	12	0	11	0.0121889	23	0.0147362	0.0175651
fig|6666666.96096.peg.352	A3193_01690	A3194_07805	A3195_00365	A3196_08190	A3197_03050	NODE_1_length_2390107_cov_43.4093_ID_1	NODE_1_length_2390107_cov_43.4093_ID_1_375437_375724	375437	375724	+	Rhodanese-like domain protein			4	5	9	0.00382783	12	12	0	0.0128962	24	0.0174388	1	0	5	0.0553122	6	0.0104991	0	0	0.034469	0	0	38	0	49	0	87	0.0557414	0.191454
fig|6666666.96096.peg.3633	A3193_17935	A3194_19785	A3195_02515	A3196_05945	A3197_00465	NODE_2_length_1715405_cov_43.4474_ID_3	NODE_2_length_1715405_cov_43.4474_ID_3_1614756_1615043	1614756	1615043	+	Transglycosylase associated protein	FIG01342347	ff	3	6	9	0.00382783	0	2	0	0.0128962	2	0.00145323	2	0	2	0.00460935	4	0.00699937	4	2	0.0229793	6	0.00390193	1	0	1	0.0131711	2	0.00128141	0.00440125
fig|6666666.96096.peg.4018	A3193_19860	A3194_19705	A3195_19900	A3196_17440	A3197_11555	NODE_5_length_22016_cov_43.1758_ID_9	NODE_5_length_22016_cov_43.1758_ID_9_8796_9500	8796	9500	+	hypothetical protein			13	9	22	0.00935692	2	10	0	0.0128514	12	0.00871941	0	0	0	0.0112746	0	0	6	5	0	11	0.00715354	13	0	11	0.00984399	24	0.0153769	0.0215311
fig|6666666.96096.peg.3926	A3193_19430	A3194_17345	A3195_18595	A3196_18850	A3197_11665	NODE_3_length_256263_cov_43.4084_ID_5	NODE_3_length_256263_cov_43.4084_ID_5_242788_243525	242788	243525	+	Protein serine/threonine phosphatase PrpC, regulation of stationary phase	FIG00134722	idu(2);Conserved_gene_cluster_associated_with_Met-tRNA_formyltransferase	13	10	23	0.00978224	4	4	0	0.012834	8	0.00581294	2	0	2	0.00717983	4	0.00699937	4	9	0.00894854	13	0.00845418	16	0	6	0.0111129	22	0.0140955	0.0188531
fig|6666666.96096.peg.632	A3193_03105	A3194_09180	A3195_17990	A3196_09525	NA	NODE_1_length_2390107_cov_43.4093_ID_1	NODE_1_length_2390107_cov_43.4093_ID_1_668660_669397	668660	669397	+	transcriptional regulator, Crp/Fnr family	FIG00007339	idu(2);Oxidative_stress	12	11	23	0.00978224	4	4	0	0.012834	8	0.00581294	4	0	2	0.00717983	6	0.0104991	9	8	0.0134228	17	0.0110555	0	0	1	0.0145322	1	0.000640705	0.000856959
fig|6666666.96096.peg.3856	A3193_19095	A3194_17685	A3195_18930	A3196_19185	A3197_11930	NODE_3_length_256263_cov_43.4084_ID_5	NODE_3_length_256263_cov_43.4084_ID_5_154547_155188	154547	155188	+	Adenylate kinase (EC 2.7.4.3)	FIG00000089	idu(2);Purine_conversions	6	14	20	0.00850629	2	16	0	0.0128313	18	0.0130791	2	0	0	0.018574	2	0.00349969	0	0	0.00514436	0	0	8	0	4	0	12	0.00768846	0.0118236
fig|6666666.96096.peg.2966	A3193_14625	A3194_03245	A3195_09275	A3196_02660	A3197_06665	NODE_2_length_1715405_cov_43.4474_ID_3	NODE_2_length_1715405_cov_43.4474_ID_3_887685_887236	887685	887236	-	FxsA protein	FIG01200084	ff	8	6	14	0.00595441	2	6	0	0.0128228	8	0.00581294	3	0	0	0.0117852	3	0.00524953	4	2	0.0110163	6	0.00390193	2	0	2	0.00841892	4	0.00256282	0.00562654
fig|6666666.96096.peg.4029	A3193_19930	A3194_20665	A3195_19975	A3196_20125	A3197_12610	NODE_757_length_862_cov_183.639_ID_1513	NODE_757_length_862_cov_183.639_ID_1513_1_837	1	837	+	Mobile element protein	FIG01306568	ff	10	16	26	0.0110582	2	4	0	0.0127899	6	0.0043597	6	0	0	0.00474719	6	0.0104991	2	0	0.0118333	2	0.00130064	2	0	2	0.00150721	4	0.00256282	0.00302191
fig|6666666.96096.peg.3300	A3193_16305	A3194_01580	A3195_07600	A3196_04330	A3197_16095	NODE_2_length_1715405_cov_43.4474_ID_3	NODE_2_length_1715405_cov_43.4474_ID_3_1253014_1252724	1253014	1252724	-	FIG136845: Rhodanese-related sulfurtransferase		isu;Glutaredoxin_3_containing_cluster	5	4	9	0.00382783	6	8	0	0.0127628	14	0.0101726	0	0	2	0.0319317	2	0.00349969	0	2	0.0113708	2	0.00130064	4	0	3	0.00434494	7	0.00448494	0.015245
fig|6666666.96096.peg.999	A3193_04925	A3194_10985	A3195_11120	A3196_11365	A3197_21050	NODE_1_length_2390107_cov_43.4093_ID_1	NODE_1_length_2390107_cov_43.4093_ID_1_1087570_1085312	1087570	1085312	-	Superfamily I DNA and RNA helicases and helicase subunits			32	38	70	0.029772	48	72	4	0.0127489	124	0.0901006	20	0	18	0.0363236	38	0.066494	14	8	0.0277472	22	0.0143071	28	0	20	0.00613833	48	0.0307539	0.013426
fig|6666666.96096.peg.3328	A3193_16440	A3194_01445	A3195_07465	A3196_04465	A3197_15990	NODE_2_length_1715405_cov_43.4474_ID_3	NODE_2_length_1715405_cov_43.4474_ID_3_1284715_1284263	1284715	1284263	-	hemerythrin sipunculid			6	8	14	0.00595441	9	10	0	0.0127377	19	0.0138057	2	0	6	0.027804	8	0.0139987	4	3	0.0291817	7	0.00455225	6	0	4	0.00975688	10	0.00640705	0.013973
fig|6666666.96096.peg.537	A3193_02670	A3194_08745	A3195_17555	A3196_09090	A3197_03980	NODE_1_length_2390107_cov_43.4093_ID_1	NODE_1_length_2390107_cov_43.4093_ID_1_581523_580747	581523	580747	-	Enoyl-[acyl-carrier-protein] reductase [NADH] (EC 1.3.1.9)	FIG00000524	isu;Fatty_Acid_Biosynthesis_FASII	12	12	24	0.0102076	4	6	0	0.0127189	10	0.00726617	2	0	0	0.00852373	2	0.00349969	4	0	0.0042494	4	0.00260129	6	0	8	0.0032475	14	0.00896987	0.0113945
fig|6666666.96096.peg.671	A3193_03285	A3194_09355	A3195_18165	A3196_09700	A3197_04570	NODE_1_length_2390107_cov_43.4093_ID_1	NODE_1_length_2390107_cov_43.4093_ID_1_709217_711127	709217	711127	+	1-deoxy-D-xylulose 5-phosphate synthase (EC 2.2.1.7)	FIG00000343	isu;Pyridoxin_(Vitamin_B6)_Biosynthesis isu;Isoprenoid_Biosynthesis isu;Thiamin_biosynthesis isu;Nonmevalonate_Branch_of_Isoprenoid_Biosynthesis	21	38	59	0.0250936	6	27	0	0.0127034	33	0.0239784	7	0	8	0.011428	15	0.0262476	11	17	0.0129484	28	0.018209	12	0	14	0.00923583	26	0.0166583	0.00859741
fig|6666666.96096.peg.1913	A3193_09455	A3194_19000	A3195_15680	A3196_16175	A3197_14540	NODE_1_length_2390107_cov_43.4093_ID_1	NODE_1_length_2390107_cov_43.4093_ID_1_2122559_2121198	2122559	2121198	-	Response regulatory protein	FIG00680744	ff	14	28	42	0.0178632	2	8	0	0.0126909	10	0.00726617	0	0	8	0.00485997	8	0.0139987	8	10	0.00969151	18	0.0117058	18	0	22	0.00833232	40	0.0256282	0.0185622
fig|6666666.96096.peg.2929	A3193_14435	A3194_03435	A3195_09465	A3196_02470	NA	NODE_2_length_1715405_cov_43.4474_ID_3	NODE_2_length_1715405_cov_43.4474_ID_3_849291_847147	849291	847147	-	A/G-specific adenine glycosylase (EC 3.2.2.-)	FIG00000395	icw(1);DNA_repair,_bacterial	26	40	66	0.0280708	18	32	0	0.0126596	50	0.0363309	16	0	10	0.0154254	26	0.0454959	22	8	0.0199944	30	0.0195097	90	0	60	0.00881552	150	0.0961058	0.044187
fig|6666666.96096.peg.4013	A3193_19835	A3194_19730	A3195_19875	A3196_17465	NA	NODE_5_length_22016_cov_43.1758_ID_9	NODE_5_length_22016_cov_43.1758_ID_9_3528_4016	3528	4016	+	mutT/NUDIX family protein			6	9	15	0.00637972	17	9	0	0.0126407	26	0.0188921	6	0	2	0.0352407	8	0.0139987	10	2	0.027029	12	0.00780386	13	0	7	0.0154922	20	0.0128141	0.0258844
fig|6666666.96096.peg.2495	A3193_12285	A3194_05695	A3195_04705	A3196_00310	A3197_09090	NODE_2_length_1715405_cov_43.4474_ID_3	NODE_2_length_1715405_cov_43.4474_ID_3_389323_387884	389323	387884	-	Pyruvate kinase (EC 2.7.1.40)	FIG00000043	idu(2);Glycerate_metabolism idu(2);Glycolysis_and_Gluconeogenesis idu(2);Pyruvate_metabolism_I:_anaplerotic_reactions,_PEP	20	24	44	0.0187138	2	16	0	0.0125745	18	0.0130791	6	0	12	0.00827376	18	0.0314972	7	9	0.0206239	16	0.0104052	12	0	6	0.00700504	18	0.0115327	0.00790023
fig|6666666.96096.peg.2394	A3193_11790	A3194_17175	A3195_05220	A3196_18620	A3197_09585	NODE_2_length_1715405_cov_43.4474_ID_3	NODE_2_length_1715405_cov_43.4474_ID_3_280604_277791	280604	277791	-	Protein export cytoplasm protein SecA ATPase RNA helicase (TC 3.A.5.1.1)	FIG00034293	ff	30	56	86	0.0365771	16	36	0	0.0125727	52	0.0377841	8	0	4	0.0122271	12	0.0209981	12	8	0.00703349	20	0.0130064	30	0	24	0.00447932	54	0.0345981	0.0121242
fig|6666666.96096.peg.3867	A3193_19150	A3194_17630	A3195_18875	A3196_19130	NA	NODE_3_length_256263_cov_43.4084_ID_5	NODE_3_length_256263_cov_43.4084_ID_5_170191_169667	170191	169667	-	Arsenate reductase (EC 1.20.4.1)	FIG00000770	idu(1);Transcription_repair_cluster idu(1);CBSS-315749.4.peg.3658 icw(2);Arsenic_resistance idu(1);Anaerobic_respiratory_reductases	6	10	16	0.00680504	0	0	0	0.0125571	0	0	0	0	2	0	2	0.00349969	2	0	0.00629301	2	0.00130064	4	0	6	0.00240464	10	0.00640705	0.012053
fig|6666666.96096.peg.1465	A3193_07255	A3194_13130	A3195_13465	A3196_13695	NA	NODE_1_length_2390107_cov_43.4093_ID_1	NODE_1_length_2390107_cov_43.4093_ID_1_1636769_1633755	1636769	1633755	-	Ribonuclease E (EC 3.1.26.12)	FIG00000913	isu;RNA_processing_and_degradation,_bacterial icw(1);Ribosome_biogenesis_bacterial	38	54	92	0.039129	14	26	0	0.0125529	40	0.0290647	14	0	10	0.00877826	24	0.0419962	24	22	0.0131289	46	0.0299148	80	0	62	0.00961537	142	0.0909802	0.0297559
fig|6666666.96096.peg.2124	A3193_10495	A3194_19490	A3195_16740	A3196_17215	A3197_11335	NODE_1_length_2390107_cov_43.4093_ID_1	NODE_1_length_2390107_cov_43.4093_ID_1_2363455_2361749	2363455	2361749	-	Methionyl-tRNA formyltransferase (EC 2.1.2.9)	FIG00000112	idu(1);Translation_initiation_factors_bacterial idu(1);Conserved_gene_cluster_associated_with_Met-tRNA_formyltransferase idu(1);CBSS-89187.3.peg.2957	18	34	52	0.0221164	2	4	0	0.012535	6	0.0043597	8	0	2	0.00232629	10	0.0174984	2	0	0.00966452	2	0.00130064	0	0	6	0.000738588	6	0.00384423	0.00222126
fig|6666666.96096.peg.3672	A3193_18140	A3194_19985	A3195_02315	A3196_06155	A3197_00660	NODE_2_length_1715405_cov_43.4474_ID_3	NODE_2_length_1715405_cov_43.4474_ID_3_1655471_1656193	1655471	1656193	+	hypothetical protein			7	15	22	0.00935692	12	5	0	0.012531	17	0.0123525	2	0	2	0.0155741	4	0.00699937	0	5	0.00913445	5	0.00325161	11	0	15	0.00436299	26	0.0166583	0.0227438
fig|6666666.96096.peg.2049	A3193_10125	A3194_18330	A3195_16350	A3196_16845	NA	NODE_1_length_2390107_cov_43.4093_ID_1	NODE_1_length_2390107_cov_43.4093_ID_1_2259072_2257954	2259072	2257954	-	hypothetical protein			14	20	34	0.0144607	22	20	0	0.0125065	42	0.0305179	10	0	8	0.0248484	18	0.0314972	18	8	0.0265455	26	0.0169084	46	0	21	0.0146515	67	0.0429273	0.0378496
fig|6666666.96096.peg.2386	A3193_11750	A3194_17135	A3195_05260	A3196_18580	A3197_09620	NODE_2_length_1715405_cov_43.4474_ID_3	NODE_2_length_1715405_cov_43.4474_ID_3_266652_267836	266652	267836	+	S-adenosylmethionine synthetase (EC 2.5.1.6)	FIG00000329	isu;Methionine_Degradation isu;Methionine_Biosynthesis	12	24	36	0.0153113	16	26	0	0.0125041	42	0.0305179	22	2	10	0.0234633	34	0.0594946	8	6	0.0473464	14	0.00910451	11	0	8	0.00744951	19	0.0121734	0.0101351
fig|6666666.96096.peg.2976	A3193_14675	A3194_03195	A3195_09225	A3196_02710	A3197_06610	NODE_2_length_1715405_cov_43.4474_ID_3	NODE_2_length_1715405_cov_43.4474_ID_3_897577_897873	897577	897873	+	DNA-binding protein Fis	FIG00001634	isu;DNA_structural_proteins,_bacterial	4	5	9	0.00382783	5	11	0	0.0125041	16	0.0116259	0	0	0	0.0357536	0	0	2	1	0	3	0.00195097	4	0	4	0.00638529	8	0.00512564	0.0170697
fig|6666666.96096.peg.2968	A3193_14635	A3194_03235	A3195_09265	A3196_02670	A3197_06650	NODE_2_length_1715405_cov_43.4474_ID_3	NODE_2_length_1715405_cov_43.4474_ID_3_888876_889205	888876	889205	+	Periplasmic divalent cation tolerance protein CutA		isu;Copper_homeostasis:_copper_tolerance	5	5	10	0.00425315	2	5	0	0.0124998	7	0.00508632	7	0	5	0.0140732	12	0.0209981	1	1	0.0601374	2	0.00130064	3	0	2	0.00382988	5	0.00320353	0.00959847
fig|6666666.96096.peg.3754	A3193_18615	A3194_18140	A3195_19250	A3196_19970	A3197_12480	NODE_3_length_256263_cov_43.4084_ID_5	NODE_3_length_256263_cov_43.4084_ID_5_47069_47761	47069	47761	+	partition protein			12	9	21	0.00893161	1	9	0	0.01248	10	0.00726617	4	0	3	0.0095584	7	0.0122489	0	2	0.0166783	2	0.00130064	0	0	0	0.00182085	0	0	0
fig|6666666.96096.peg.755	A3193_03705	A3194_09720	A3195_09880	A3196_10130	A3197_04995	NODE_1_length_2390107_cov_43.4093_ID_1	NODE_1_length_2390107_cov_43.4093_ID_1_814655_812805	814655	812805	-	RNA polymerase sigma factor RpoD	FIG00038814	isu;CBSS-349161.4.peg.2417 icw(1);Macromolecular_synthesis_operon isu;Flagellum isu;Transcription_initiation,_bacterial_sigma_factors	16	40	56	0.0238176	6	8	0	0.0124485	14	0.0101726	4	0	2	0.0050055	6	0.0104991	2	2	0.00534735	4	0.00260129	32	0	14	0.0013622	46	0.0294724	0.0157041
fig|6666666.96096.peg.1461	A3193_07240	A3194_13145	A3195_13450	A3196_13680	A3197_19190	NODE_1_length_2390107_cov_43.4093_ID_1	NODE_1_length_2390107_cov_43.4093_ID_1_1631777_1632373	1631777	1632373	+	General secretion pathway protein M		idu(2);General_Secretion_Pathway	1	17	18	0.00765567	0	0	0	0.0124201	0	0	1	0	0	0	1	0.00174984	0	3	0.00276639	3	0.00195097	5	0	5	0.00317122	10	0.00640705	0.010597
fig|6666666.96096.peg.1644	A3193_08135	A3194_14880	A3195_14360	A3196_14695	A3197_13275	NODE_1_length_2390107_cov_43.4093_ID_1	NODE_1_length_2390107_cov_43.4093_ID_1_1824446_1825474	1824446	1825474	+	Uncharacterized protein ImpA	FIG00003132	icw(3);Type_VI_secretion_systems icw(4);USS-DB-7	17	14	31	0.0131848	4	4	0	0.0124013	8	0.00581294	0	0	0	0.00514741	0	0	9	2	0	11	0.00715354	34	2	25	0.00674141	61	0.039083	0.037477
fig|6666666.96096.peg.3175	A3193_15660	A3194_02195	A3195_08245	A3196_03695	NA	NODE_2_length_1715405_cov_43.4474_ID_3	NODE_2_length_1715405_cov_43.4474_ID_3_1110876_1109848	1110876	1109848	-	Transposase and inactivated derivatives			10	21	31	0.0131848	2	0	0	0.0124013	2	0.00145323	0	0	0	0.00128685	0	0	0	0	0	0	0	0	0	0	0	0	0	0
fig|6666666.96096.peg.2845	A3193_14050	A3194_03870	A3195_02905	A3196_02085	A3197_07230	NODE_2_length_1715405_cov_43.4474_ID_3	NODE_2_length_1715405_cov_43.4474_ID_3_744684_743224	744684	743224	-	Threonine dehydratase biosynthetic (EC 4.3.1.19)	FIG00001004	isu;Branched-Chain_Amino_Acid_Biosynthesis	22	22	44	0.0187138	5	2	0	0.0123937	7	0.00508632	16	0	8	0.0031713	24	0.0419962	1	3	0.027103	4	0.00260129	7	0	6	0.00172607	13	0.00832917	0.00562365
fig|6666666.96096.peg.3396	A3193_16770	A3194_01115	A3195_07135	A3196_04795	A3197_15650	NODE_2_length_1715405_cov_43.4474_ID_3	NODE_2_length_1715405_cov_43.4474_ID_3_1364418_1365614	1364418	1365614	+	Teichoic acid export ATP-binding protein TagH (EC 3.6.3.40)	FIG00001824	isu;Rhamnose_containing_glycans	18	18	36	0.0153113	4	3	0	0.0123786	7	0.00508632	2	0	0	0.00387131	2	0.00349969	18	16	0.00275714	34	0.0221109	22	0	6	0.0179101	28	0.0179397	0.0147861
fig|6666666.96096.peg.512	A3193_02525	A3194_08600	A3195_17410	A3196_08945	NA	NODE_1_length_2390107_cov_43.4093_ID_1	NODE_1_length_2390107_cov_43.4093_ID_1_548553_546688	548553	546688	-	TPR Domain containing protein			28	28	56	0.0238176	4	16	0	0.0123484	20	0.0145323	6	0	2	0.00709321	8	0.0139987	8	26	0.00707246	34	0.0221109	27	0	26	0.0114855	53	0.0339574	0.0179484
fig|6666666.96096.peg.2988	A3193_14745	A3194_03125	A3195_09155	A3196_02780	A3197_06540	NODE_2_length_1715405_cov_43.4474_ID_3	NODE_2_length_1715405_cov_43.4474_ID_3_914239_913373	914239	913373	-	FIG000506: Predicted P-loop-containing kinase	FIG01305003	isu;Lipopolysaccharide_assembly_cluster	12	14	26	0.0110582	4	6	0	0.0123468	10	0.00726617	0	0	0	0.00763789	0	0	0	2	0	2	0.00130064	18	0	4	0.001455	22	0.0140955	0.0160447
fig|6666666.96096.peg.1438	A3193_07125	A3194_13260	A3195_13335	A3196_13565	NA	NODE_1_length_2390107_cov_43.4093_ID_1	NODE_1_length_2390107_cov_43.4093_ID_1_1602578_1603378	1602578	1603378	+	Cytochrome oxidase biogenesis protein Sco1/SenC/PrrC, putative copper metallochaperone	FIG00064434	idu(6);Biogenesis_of_cytochrome_c_oxidases	8	16	24	0.0102076	19	24	0	0.0123373	43	0.0312446	3	1	3	0.0355525	7	0.0122489	18	19	0.0144267	37	0.0240619	10	0	29	0.0291382	39	0.0249875	0.0307895
fig|6666666.96096.peg.3225	A3193_15950	A3194_01935	A3195_07955	A3196_03975	NA	NODE_2_length_1715405_cov_43.4474_ID_3	NODE_2_length_1715405_cov_43.4474_ID_3_1171445_1170978	1171445	1170978	-	hypothetical protein			4	10	14	0.00595441	12	14	0	0.0123285	26	0.0188921	6	0	0	0.0368254	6	0.0104991	2	0	0.0211833	2	0.00130064	18	2	8	0.00269814	28	0.0179397	0.0378677
fig|6666666.96096.peg.3250	A3193_16065	A3194_01820	A3195_07840	A3196_04090	A3197_16315	NODE_2_length_1715405_cov_43.4474_ID_3	NODE_2_length_1715405_cov_43.4474_ID_3_1203310_1202174	1203310	1202174	-	Cobalt-zinc-cadmium resistance protein	FIG00000207	isu;Cobalt-zinc-cadmium_resistance	12	22	34	0.0144607	2	2	0	0.0123084	4	0.00290647	2	0	10	0.00232902	12	0.0209981	8	0	0.0174166	8	0.00520258	18	0	10	0.00443673	28	0.0179397	0.0155671
fig|6666666.96096.peg.1046	A3193_05140	A3194_11200	A3195_11335	A3196_11580	A3197_20820	NODE_1_length_2390107_cov_43.4093_ID_1	NODE_1_length_2390107_cov_43.4093_ID_1_1138926_1139996	1138926	1139996	+	Polyhydroxyalkanoic acid synthase	FIG00000970	icw(1);Polyhydroxybutyrate_metabolism	8	24	32	0.0136101	10	20	0	0.0122989	30	0.0217985	11	0	6	0.0185451	17	0.0297473	12	8	0.0261954	20	0.0130064	22	0	15	0.011776	37	0.0237061	0.0218397
fig|6666666.96096.peg.3694	A3193_18280	A3194_20175	A3195_02175	A3196_06355	A3197_00790	NODE_2_length_1715405_cov_43.4474_ID_3	NODE_2_length_1715405_cov_43.4474_ID_3_1684355_1685425	1684355	1685425	+	GTP-binding protein Obg	FIG00000169	isu;Universal_GTPases icw(2);CBSS-176279.3.peg.868	13	19	32	0.0136101	2	10	0	0.0122989	12	0.00871941	8	0	0	0.00741804	8	0.0139987	7	12	0.0123272	19	0.0123561	11	2	7	0.0111872	20	0.0128141	0.0118052
fig|6666666.96096.peg.322	A3193_01550	A3194_07665	A3195_00505	A3196_08050	NA	NODE_1_length_2390107_cov_43.4093_ID_1	NODE_1_length_2390107_cov_43.4093_ID_1_340402_339599	340402	339599	-	cytochrome c oxidase subunit I			10	14	24	0.0102076	8	4	0	0.0122912	12	0.00871941	2	2	0	0.00988456	4	0.00699937	9	10	0.00821304	19	0.0123561	12	0	2	0.014907	14	0.00896987	0.0110113
fig|6666666.96096.peg.3682	A3193_18215	A3194_20060	A3195_02240	A3196_06230	NA	NODE_2_length_1715405_cov_43.4474_ID_3	NODE_2_length_1715405_cov_43.4474_ID_3_1671101_1672909	1671101	1672909	+	protease, putative	FIG00932717	ff	19	35	54	0.022967	8	16	0	0.0122827	24	0.0174388	8	0	0	0.0087802	8	0.0139987	26	46	0.00729543	72	0.0468232	14	1	11	0.0250891	26	0.0166583	0.00908244
fig|6666666.96096.peg.2078	A3193_10270	A3194_19260	A3195_16495	A3196_16990	NA	NODE_1_length_2390107_cov_43.4093_ID_1	NODE_1_length_2390107_cov_43.4093_ID_1_2295408_2294872	2295408	2294872	-	Arsenical-resistance protein ACR3		idu(1);Arsenic_resistance	6	10	16	0.00680504	6	14	0	0.012276	20	0.0145323	4	0	2	0.0246807	6	0.0104991	0	6	0.0184564	6	0.00390193	8	0	4	0.00705241	12	0.00768846	0.0141398
fig|6666666.96096.peg.13	A3193_00055	A3194_06150	A3195_02005	A3196_06525	A3197_00955	NODE_1_length_2390107_cov_43.4093_ID_1	NODE_1_length_2390107_cov_43.4093_ID_1_16838_14457	16838	14457	-	ATP-dependent protease La (EC 3.4.21.53) Type I	FIG00132617	idu(1);Proteolysis_in_bacteria,_ATP-dependent idu(1);Proteasome_bacterial	32	39	71	0.0301973	34	26	0	0.0122631	60	0.043597	6	0	2	0.016668	8	0.0139987	8	4	0.00553975	12	0.00780386	19	2	8	0.00317522	29	0.0185805	0.00769248
fig|6666666.96096.peg.1864	A3193_09210	A3194_15955	A3195_15430	A3196_15915	A3197_14305	NODE_1_length_2390107_cov_43.4093_ID_1	NODE_1_length_2390107_cov_43.4093_ID_1_2056421_2056119	2056421	2056119	-	Integration host factor alpha subunit	FIG00085723	isu;DNA_structural_proteins,_bacterial	6	3	9	0.00382783	7	3	0	0.0122556	10	0.00726617	5	0	2	0.021902	7	0.0122489	4	4	0.0382165	8	0.00520258	19	0	7	0.0166892	26	0.0166583	0.0543744
fig|6666666.96096.peg.3345	A3193_16525	A3194_01360	A3195_07380	A3196_04550	A3197_15900	NODE_2_length_1715405_cov_43.4474_ID_3	NODE_2_length_1715405_cov_43.4474_ID_3_1301860_1301087	1301860	1301087	-	Ubiquinone/menaquinone biosynthesis methyltransferase UbiE (EC 2.1.1.-)	FIG01303154	icw(1);Menaquinone_and_Phylloquinone_Biosynthesis icw(2);Ubiquinone_Biosynthesis icw(2);Menaquinone_Biosynthesis_via_Futalosine icw(2);Ubiquinone_Biosynthesis_-_gjo	13	10	23	0.00978224	6	14	0	0.0122363	20	0.0145323	2	0	0	0.0171136	2	0.00349969	4	2	0.00426589	6	0.00390193	4	0	0	0.00489016	4	0.00256282	0.0032682
fig|6666666.96096.peg.2513	A3193_12375	A3194_05605	A3195_04615	A3196_00400	A3197_09000	NODE_2_length_1715405_cov_43.4474_ID_3	NODE_2_length_1715405_cov_43.4474_ID_3_408115_408687	408115	408687	+	Cytochrome c-type protein NapC	FIG00004707	icw(2);Nitrate_and_nitrite_ammonification idu(3);trimethylamine_N-oxide_(TMAO)_reductase	8	9	17	0.00723035	2	0	0	0.0122223	2	0.00145323	0	0	0	0.00231273	0	0	4	1	0	5	0.00325161	5	0	5	0.00550713	10	0.00640705	0.0110416
fig|6666666.96096.peg.1381	A3193_06855	A3194_13530	A3195_13065	A3196_13295	A3197_18820	NODE_1_length_2390107_cov_43.4093_ID_1	NODE_1_length_2390107_cov_43.4093_ID_1_1532011_1532889	1532011	1532889	+	Cyclohexadienyl dehydrogenase (EC 1.3.1.12)(EC 1.3.1.43)	FIG00018141	icw(2);Chorismate_Synthesis icw(2);Phenylalanine_and_Tyrosine_Branches_from_Chorismate	9	17	26	0.0110582	8	4	0	0.0121781	12	0.00871941	5	0	4	0.0090402	9	0.0157486	14	15	0.0169008	29	0.0188593	1	0	4	0.0208092	5	0.00320353	0.00359669
fig|6666666.96096.peg.3526	A3193_17395	A3194_00495	A3195_06515	A3196_05420	NA	NODE_2_length_1715405_cov_43.4474_ID_3	NODE_2_length_1715405_cov_43.4474_ID_3_1496212_1496685	1496212	1496685	+	hypothetical protein			6	8	14	0.00595441	2	7	0	0.0121721	9	0.00653956	0	0	2	0.0125856	2	0.00349969	3	1	0.00697153	4	0.00260129	0	0	2	0.00532783	2	0.00128141	0.00267052
fig|6666666.96096.peg.2662	A3193_13115	A3194_04810	A3195_03840	A3196_01155	NA	NODE_2_length_1715405_cov_43.4474_ID_3	NODE_2_length_1715405_cov_43.4474_ID_3_564851_565831	564851	565831	+	hypothetical protein			11	18	29	0.0123341	4	6	0	0.0121695	10	0.00726617	6	0	6	0.0067494	12	0.0209981	2	8	0.020189	10	0.00650322	12	0	10	0.00642873	22	0.0140955	0.0141783
fig|6666666.96096.peg.2022	A3193_10000	A3194_18450	A3195_16225	A3196_16720	A3197_21300	NODE_1_length_2390107_cov_43.4093_ID_1	NODE_1_length_2390107_cov_43.4093_ID_1_2232204_2231254	2232204	2231254	-	General secretion pathway protein C		isu;General_Secretion_Pathway	6	22	28	0.0119088	2	6	0	0.0121209	8	0.00581294	4	0	6	0.00557003	10	0.0174984	0	6	0.0173554	6	0.00390193	22	0	10	0.00397905	32	0.0205026	0.0212742
fig|6666666.96096.peg.1747	A3193_08635	A3194_15380	A3195_14855	A3196_15195	NA	NODE_1_length_2390107_cov_43.4093_ID_1	NODE_1_length_2390107_cov_43.4093_ID_1_1928881_1927931	1928881	1927931	-	FIG004453: protein YceG like	FIG00004453	isu;Cluster_containing_Alanyl-tRNA_synthetase isu;tRNA_modification_Bacteria isu;CBSS-323097.3.peg.2594	10	18	28	0.0119088	0	4	0	0.0121209	4	0.00290647	4	0	2	0.00278502	6	0.0104991	6	8	0.0104133	14	0.00910451	12	0	10	0.00928444	22	0.0140955	0.014626
fig|6666666.96096.peg.3555	A3193_17550	A3194_00360	A3195_06360	A3196_05550	A3197_00055	NODE_2_length_1715405_cov_43.4474_ID_3	NODE_2_length_1715405_cov_43.4474_ID_3_1527525_1526371	1527525	1526371	-	2-methylcitrate synthase (EC 2.3.3.5)	FIG00001030	ff	16	18	34	0.0144607	28	29	0	0.0121164	57	0.0414172	10	0	13	0.0326709	23	0.0402464	4	12	0.0328611	16	0.0104052	10	0	4	0.00873505	14	0.00896987	0.00766214
fig|6666666.96096.peg.3972	A3193_19640	A3194_20450	A3195_19695	A3196_19685	A3197_12830	NODE_4_length_73793_cov_47.1748_ID_7	NODE_4_length_73793_cov_47.1748_ID_7_35807_37063	35807	37063	+	heterodisulfide reductase	FIG01631015	ff	14	23	37	0.0157366	6	6	0	0.0121147	12	0.00871941	0	0	1	0.00631951	1	0.00174984	2	0	0.00131271	2	0.00130064	2	2	0	0.00100321	4	0.00256282	0.0020114
fig|6666666.96096.peg.46	A3193_00230	A3194_06335	A3195_01825	A3196_06730	A3197_01145	NODE_1_length_2390107_cov_43.4093_ID_1	NODE_1_length_2390107_cov_43.4093_ID_1_56726_57541	56726	57541	+	Possible sterol desaturase			9	15	24	0.0102076	0	2	0	0.0121103	2	0.00145323	2	0	6	0.00162317	8	0.0139987	0	0	0.0161842	0	0	14	0	6	0	20	0.0128141	0.0154989
fig|6666666.96096.peg.1966	A3193_09730	A3194_18725	A3195_15955	A3196_16450	A3197_14820	NODE_1_length_2390107_cov_43.4093_ID_1	NODE_1_length_2390107_cov_43.4093_ID_1_2179813_2178521	2179813	2178521	-	Adenylosuccinate synthetase (EC 6.3.4.4)	FIG00000107	isu;Purine_conversions	12	26	38	0.016162	8	6	0	0.0120954	14	0.0101726	0	0	6	0.00716732	6	0.0104991	4	8	0.00765682	12	0.00780386	14	4	16	0.00585154	34	0.021784	0.0166205
fig|6666666.96096.peg.2748	A3193_13540	A3194_04385	A3195_03415	A3196_01580	A3197_07735	NODE_2_length_1715405_cov_43.4474_ID_3	NODE_2_length_1715405_cov_43.4474_ID_3_643066_642794	643066	642794	-	SSU ribosomal protein S19p (S15e)	FIG00000199	icw(3);Ribosome_SSU_bacterial	2	6	8	0.00340252	0	0	0	0.0120954	0	0	2	0	0	0	2	0.00349969	0	2	0.0121233	2	0.00130064	4	0	2	0.00463247	6	0.00384423	0.0139319
fig|6666666.96096.peg.93	A3193_00450	A3194_06555	A3195_01605	A3196_06950	A3197_01385	NODE_1_length_2390107_cov_43.4093_ID_1	NODE_1_length_2390107_cov_43.4093_ID_1_104521_105885	104521	105885	+	FIG015547: peptidase, M16 family	FIG00894879	ff	17	23	40	0.0170126	16	31	0	0.01206	47	0.034151	8	0	2	0.0227916	10	0.0174984	8	18	0.0120877	26	0.0169084	45	0	23	0.0120091	68	0.043568	0.0314864
fig|6666666.96096.peg.720	A3193_03520	A3194_09590	A3195_18400	A3196_09935	A3197_04850	NODE_1_length_2390107_cov_43.4093_ID_1	NODE_1_length_2390107_cov_43.4093_ID_1_762425_763354	762425	763354	+	Cys regulon transcriptional activator CysB	FIG00896278	idu(3);LysR-family_proteins_in_Escherichia_coli idu(3);Cysteine_Biosynthesis	15	12	27	0.0114835	6	14	0	0.0119522	20	0.0145323	8	0	2	0.0142399	10	0.0174984	0	8	0.0177478	8	0.00520258	6	0	4	0.00542532	10	0.00640705	0.00679848
fig|6666666.96096.peg.3924	A3193_19420	A3194_17355	A3195_18605	A3196_18860	A3197_11675	NODE_3_length_256263_cov_43.4084_ID_5	NODE_3_length_256263_cov_43.4084_ID_5_241122_241604	241122	241604	+	FIG001943: hypothetical protein YajQ	FIG00001943	isu;Broadly_distributed_proteins_not_in_subsystems	3	11	14	0.00595441	3	3	0	0.0119449	6	0.0043597	2	0	0	0.00823371	2	0.00349969	0	0	0.00684136	0	0	8	0	6	0	14	0.00896987	0.0183446
fig|6666666.96096.peg.450	A3193_02220	A3194_08300	A3195_17105	A3196_08640	A3197_03525	NODE_1_length_2390107_cov_43.4093_ID_1	NODE_1_length_2390107_cov_43.4093_ID_1_485998_487548	485998	487548	+	2-isopropylmalate synthase (EC 2.3.3.13)	FIG00000157	idu(1);Branched-Chain_Amino_Acid_Biosynthesis idu(1);Leucine_Biosynthesis	10	35	45	0.0191392	2	13	0	0.0119394	15	0.0108993	6	0	4	0.00640105	10	0.0174984	4	10	0.0106372	14	0.00910451	16	0	14	0.00569046	30	0.0192212	0.0122241
fig|6666666.96096.peg.1040	A3193_05110	A3194_11170	A3195_11305	A3196_11550	NA	NODE_1_length_2390107_cov_43.4093_ID_1	NODE_1_length_2390107_cov_43.4093_ID_1_1132576_1133370	1132576	1133370	+	hypothetical protein			15	8	23	0.00978224	3	8	0	0.0119126	11	0.00799279	0	0	1	0.00916355	1	0.00174984	3	2	0.00207653	5	0.00325161	3	0	4	0.00396735	7	0.00448494	0.00556808
fig|6666666.96096.peg.1828	A3193_09035	A3194_15780	A3195_15255	A3196_15740	A3197_14120	NODE_1_length_2390107_cov_43.4093_ID_1	NODE_1_length_2390107_cov_43.4093_ID_1_2020474_2020025	2020474	2020025	-	LSU ribosomal protein L9p	FIG00000205	isu;Ribosome_LSU_bacterial	9	4	13	0.00552909	2	0	0	0.0119069	2	0.00145323	0	0	0	0.00294629	0	0	0	2	0	2	0.00130064	4	0	0	0.00280631	4	0.00256282	0.00562654
fig|6666666.96096.peg.2240	A3193_11070	A3194_16450	A3195_05940	A3196_17900	NA	NODE_2_length_1715405_cov_43.4474_ID_3	NODE_2_length_1715405_cov_43.4474_ID_3_96979_97359	96979	97359	+	Fibronectin type III domain protein			2	9	11	0.00467846	7	8	1	0.0119044	16	0.0116259	0	0	0	0.0278502	0	0	1	2	0	3	0.00195097	6	0	6	0.00497381	12	0.00768846	0.0199446
fig|6666666.96096.peg.2559	A3193_12595	A3194_05380	A3195_04395	A3196_00625	NA	NODE_2_length_1715405_cov_43.4474_ID_3	NODE_2_length_1715405_cov_43.4474_ID_3_463443_463823	463443	463823	+	Thioredoxin		idu(5);CBSS-315749.4.peg.3658 idu(5);Glycine_reductase,_sarcosine_reductase_and_betaine_reductase	4	7	11	0.00467846	5	2	0	0.0119044	7	0.00508632	0	0	0	0.0121844	0	0	2	0	0	2	0.00130064	3	0	6	0.00331587	9	0.00576635	0.0149585
fig|6666666.96096.peg.3211	A3193_15885	A3194_02000	A3195_08020	A3196_03910	A3197_16495	NODE_2_length_1715405_cov_43.4474_ID_3	NODE_2_length_1715405_cov_43.4474_ID_3_1160510_1160130	1160510	1160130	-	Iron-responsive regulator Irr		icw(1);Oxidative_stress	5	6	11	0.00467846	1	3	0	0.0119044	4	0.00290647	0	0	0	0.00696254	0	0	3	2	0	5	0.00325161	0	0	2	0.00828968	2	0.00128141	0.0033241
fig|6666666.96096.peg.363	A3193_01745	A3194_07860	A3195_00310	A3196_08245	A3197_03105	NODE_1_length_2390107_cov_43.4093_ID_1	NODE_1_length_2390107_cov_43.4093_ID_1_387442_386957	387442	386957	-	Thiol peroxidase, Bcp-type (EC 1.11.1.15)	FIG00132548	idu(2);CBSS-316057.3.peg.3521 idu(2);Thioredoxin-disulfide_reductase	6	8	14	0.00595441	0	2	0	0.011871	2	0.00145323	2	0	0	0.00272759	2	0.00349969	2	0	0.00679904	2	0.00130064	6	0	0	0.002598	6	0.00384423	0.00781335
fig|6666666.96096.peg.1837	A3193_09080	A3194_15825	A3195_15300	A3196_15785	A3197_14165	NODE_1_length_2390107_cov_43.4093_ID_1	NODE_1_length_2390107_cov_43.4093_ID_1_2031212_2030310	2031212	2030310	-	Peptide chain release factor 2; programmed frameshift-containing	FIG00624891	isu;Programmed_frameshift isu;Programmed_frameshift isu;Translation_termination_factors_bacterial	18	8	26	0.0110582	10	14	0	0.0118541	24	0.0174388	4	0	2	0.0175993	6	0.0104991	24	12	0.0109674	36	0.0234116	40	0	22	0.0251447	62	0.0397237	0.0434123
fig|6666666.96096.peg.3974	A3193_19650	A3194_20460	A3195_19685	A3196_19675	NA	NODE_4_length_73793_cov_47.1748_ID_7	NODE_4_length_73793_cov_47.1748_ID_7_39420_38275	39420	38275	-	Probable sulfate permease			14	19	33	0.0140354	10	8	0	0.0118525	18	0.0130791	6	0	2	0.0103982	8	0.0139987	5	4	0.0115198	9	0.0058529	15	0	6	0.00495209	21	0.0134548	0.0115835
fig|6666666.96096.peg.624	A3193_03065	A3194_09140	A3195_17950	A3196_09485	A3197_04375	NODE_1_length_2390107_cov_43.4093_ID_1	NODE_1_length_2390107_cov_43.4093_ID_1_663134_662091	663134	662091	-	conserved hypothetical protein	FIG00629156	ff	16	14	30	0.0127594	14	24	0	0.0118287	38	0.0276115	10	0	12	0.0240985	22	0.0384965	8	2	0.0347775	10	0.00650322	74	0	36	0.00604042	110	0.0704776	0.0666095
fig|6666666.96096.peg.3529	A3193_17410	A3194_00485	A3195_06500	A3196_05430	A3197_21445	NODE_2_length_1715405_cov_43.4474_ID_3	NODE_2_length_1715405_cov_43.4474_ID_3_1497701_1498015	1497701	1498015	+	hypothetical protein			5	4	9	0.00382783	3	2	0	0.0117873	5	0.00363309	2	0	0	0.0105325	2	0.00349969	0	1	0.0105017	1	0.000650322	0	0	1	0.00200642	1	0.000640705	0.0020114
fig|6666666.96096.peg.1170	A3193_05720	A3194_11785	A3195_11925	A3196_12165	A3197_19885	NODE_1_length_2390107_cov_43.4093_ID_1	NODE_1_length_2390107_cov_43.4093_ID_1_1266250_1264322	1266250	1264322	-	Asparagine synthetase [glutamine-hydrolyzing] (EC 6.3.5.4)	FIG00035175	idu(2);Glutamine,_Glutamate,_Aspartate_and_Asparagine_Biosynthesis idu(2);Glutamate_and_Aspartate_uptake_in_Bacteria	16	39	55	0.0233923	14	10	0	0.0117316	24	0.0174388	10	0	4	0.00823371	14	0.0244978	31	40	0.0119724	71	0.0461729	28	0	21	0.0232008	49	0.0313946	0.0160515
fig|6666666.96096.peg.357	A3193_01715	A3194_07830	A3195_00340	A3196_08215	NA	NODE_1_length_2390107_cov_43.4093_ID_1	NODE_1_length_2390107_cov_43.4093_ID_1_379649_380035	379649	380035	+	hypothetical protein			6	5	11	0.00467846	7	9	0	0.0117194	16	0.0116259	0	0	2	0.0274173	2	0.00349969	1	10	0.00854284	11	0.00715354	9	0	8	0.0179538	17	0.010892	0.0278157
fig|6666666.96096.peg.1826	A3193_09030	A3194_15775	A3195_15250	A3196_15735	A3197_14110	NODE_1_length_2390107_cov_43.4093_ID_1	NODE_1_length_2390107_cov_43.4093_ID_1_2019661_2018255	2019661	2018255	-	Replicative DNA helicase (EC 3.6.1.-)	FIG00061313	ff	20	20	40	0.0170126	6	4	0	0.0116997	10	0.00726617	2	0	0	0.00470442	2	0.00349969	6	12	0.00234533	18	0.0117058	12	0	22	0.00806563	34	0.021784	0.0152729
fig|6666666.96096.peg.212	A3193_01030	A3194_07150	A3195_01025	A3196_07530	A3197_02305	NODE_1_length_2390107_cov_43.4093_ID_1	NODE_1_length_2390107_cov_43.4093_ID_1_225579_224524	225579	224524	-	V-type ATP synthase subunit C (EC 3.6.3.14)		icw(1);V-Type_ATP_synthase	12	18	30	0.0127594	0	12	0	0.0116942	12	0.00871941	6	0	0	0.00752351	6	0.0104991	4	2	0.00937688	6	0.00390193	20	0	10	0.00358303	30	0.0192212	0.0179596
fig|6666666.96096.peg.168	A3193_00815	A3194_06920	A3195_01240	A3196_07310	NA	NODE_1_length_2390107_cov_43.4093_ID_1	NODE_1_length_2390107_cov_43.4093_ID_1_172817_171198	172817	171198	-	Urea ABC transporter, permease protein UrtB	FIG00006322	icw(2);Urea_decomposition	12	34	46	0.0195645	0	0	0	0.0116845	0	0	16	0	14	0	30	0.0524953	0	0	0.0305516	0	0	0	0	0	0	0	0	0
fig|6666666.96096.peg.269	A3193_01290	A3194_07405	A3195_00765	A3196_07790	NA	NODE_1_length_2390107_cov_43.4093_ID_1	NODE_1_length_2390107_cov_43.4093_ID_1_290783_289089	290783	289089	-	Response regulator/GGDEF domain protein			20	28	48	0.0204151	4	12	0	0.0116527	16	0.0116259	0	0	0	0.00624738	0	0	2	4	0	6	0.00390193	16	0	19	0.00223146	35	0.0224247	0.0130492
fig|6666666.96096.peg.3952	A3193_19550	A3194_20360	A3195_19785	A3196_19775	NA	NODE_4_length_73793_cov_47.1748_ID_7	NODE_4_length_73793_cov_47.1748_ID_7_16997_16149	16997	16149	-	ABC-type tungstate transport system, periplasmic binding protein	FIG00020363	icw(1);ABC_transporter_tungstate_(TC_3.A.1.6.2)	16	8	24	0.0102076	6	16	0	0.011639	22	0.0159856	4	0	2	0.01716	6	0.0104991	0	2	0.0116658	2	0.00130064	9	0	4	0.00148589	13	0.00832917	0.00968223
fig|6666666.96096.peg.672	A3193_03290	A3194_09360	A3195_18170	A3196_09705	NA	NODE_1_length_2390107_cov_43.4093_ID_1	NODE_1_length_2390107_cov_43.4093_ID_1_711134_711913	711134	711913	+	Hydroxyacylglutathione hydrolase (EC 3.1.2.6)	FIG00000013	idu(1);CBSS-342610.3.peg.1536 idu(1);CBSS-228410.1.peg.134 idu(1);Glutathione:_Non-redox_reactions idu(1);Methylglyoxal_Metabolism	7	15	22	0.00935692	6	5	0	0.0116141	11	0.00799279	3	0	2	0.00934	5	0.00874921	9	7	0.0105826	16	0.0104052	9	0	6	0.01294	15	0.00961058	0.0121613
fig|6666666.96096.peg.2655	A3193_13080	A3194_04845	A3195_03875	A3196_01120	NA	NODE_2_length_1715405_cov_43.4474_ID_3	NODE_2_length_1715405_cov_43.4474_ID_3_557607_557891	557607	557891	+	UPF0235 protein VC0458		icw(1);CBSS-630.2.peg.3360	3	5	8	0.00340252	3	2	1	0.0115844	6	0.0043597	1	0	3	0.0139741	4	0.00699937	1	6	0.0232221	7	0.00455225	1	0	2	0.0155286	3	0.00192212	0.00667161
fig|6666666.96096.peg.2326	A3193_11470	A3194_16850	A3195_05540	A3196_18300	NA	NODE_2_length_1715405_cov_43.4474_ID_3	NODE_2_length_1715405_cov_43.4474_ID_3_202260_203042	202260	203042	+	hypothetical protein			5	17	22	0.00935692	7	8	0	0.0115695	15	0.0108993	7	0	5	0.0126875	12	0.0209981	5	7	0.0253008	12	0.00780386	7	0	12	0.00966776	19	0.0121734	0.0153453
fig|6666666.96096.peg.3442	A3193_17000	A3194_00890	A3195_06910	A3196_05025	NA	NODE_2_length_1715405_cov_43.4474_ID_3	NODE_2_length_1715405_cov_43.4474_ID_3_1415016_1413805	1415016	1413805	-	Predicted signal transduction protein		idu(3);Flagellar_motility	16	18	34	0.0144607	2	10	0	0.0115461	12	0.00871941	4	0	4	0.00655433	8	0.0139987	4	10	0.0108919	14	0.00910451	6	0	2	0.00728342	8	0.00512564	0.00417228
fig|6666666.96096.peg.2974	A3193_14665	A3194_03205	A3195_09235	A3196_02700	NA	NODE_2_length_1715405_cov_43.4474_ID_3	NODE_2_length_1715405_cov_43.4474_ID_3_895114_896220	895114	896220	+	Probable transmembrane protein			16	15	31	0.0131848	0	3	0	0.0115267	3	0.00217985	2	0	4	0.00179415	6	0.0104991	0	2	0.00894449	2	0.00130064	6	0	4	0.00113927	10	0.00640705	0.00571048
fig|6666666.96096.peg.1490	NA	NA	NA	NA	NA	NODE_1_length_2390107_cov_43.4093_ID_1	NODE_1_length_2390107_cov_43.4093_ID_1_1667854_1667997	1667854	1667997	+	hypothetical protein			2	2	4	0.00170126	0	0	0	0.0115033	0	0	0	0	0	0	0	0	0	1	0	1	0.000650322	2	0	0	0.0044057	2	0.00128141	0.00883327
fig|6666666.96096.peg.2355	A3193_11600	A3194_16980	A3195_05410	A3196_18430	A3197_09770	NODE_2_length_1715405_cov_43.4474_ID_3	NODE_2_length_1715405_cov_43.4474_ID_3_235098_234454	235098	234454	-	Transcriptional regulator, TetR family			6	12	18	0.00765567	10	18	0	0.0114944	28	0.0203453	0	0	0	0.0287583	0	0	20	2	0	22	0.0143071	0	0	4	0.0215223	4	0.00256282	0.00392285
fig|6666666.96096.peg.2819	A3193_13915	A3194_04005	A3195_03040	A3196_01955	NA	NODE_2_length_1715405_cov_43.4474_ID_3	NODE_2_length_1715405_cov_43.4474_ID_3_720521_721165	720521	721165	+	2-octaprenyl-3-methyl-6-methoxy-1,4-benzoquinol hydroxylase (EC 1.14.13.-)	FIG01954514	idu(1);Ubiquinone_Biosynthesis idu(1);Ubiquinone_Biosynthesis_-_gjo idu(1);CBSS-87626.3.peg.3639	8	10	18	0.00765567	4	2	0	0.0114944	6	0.0043597	4	0	2	0.0061625	6	0.0104991	2	0	0.0153612	2	0.00130064	2	0	4	0.00195657	6	0.00384423	0.00588428
fig|6666666.96096.peg.3264	NA	NA	NA	NA	NA	NODE_2_length_1715405_cov_43.4474_ID_3	NODE_2_length_1715405_cov_43.4474_ID_3_1217032_1217211	1217032	1217211	+	Ribonuclease P protein component (EC 3.1.26.5)	FIG00092649	icw(1);RNA_modification_cluster icw(1);Cell_Division_Subsystem_including_YidCD isu;tRNA_processing	2	3	5	0.00212657	0	0	0	0.0114873	0	0	2	0	1	0	3	0.00524953	3	0	0.027633	3	0.00195097	0	0	0	0.0105589	0	0	0
fig|6666666.96096.peg.1172	A3193_05730	A3194_11795	A3195_11935	A3196_12175	NA	NODE_1_length_2390107_cov_43.4093_ID_1	NODE_1_length_2390107_cov_43.4093_ID_1_1269081_1268578	1269081	1268578	-	Isoquinoline 1-oxidoreductase alpha subunit (EC 1.3.99.16)	FIG00000941	icw(1);N-heterocyclic_aromatic_compound_degradation icw(1);CBSS-314267.3.peg.390	4	10	14	0.00595441	2	4	0	0.0114462	6	0.0043597	0	0	4	0.00788996	4	0.00699937	0	3	0.0131115	3	0.00195097	2	0	2	0.00375755	4	0.00256282	0.0050225
fig|6666666.96096.peg.3948	A3193_19530	A3194_20340	A3195_19805	A3196_19795	A3197_12945	NODE_4_length_73793_cov_47.1748_ID_7	NODE_4_length_73793_cov_47.1748_ID_7_14123_13545	14123	13545	-	Molybdopterin-guanine dinucleotide biosynthesis protein MobB / Molybdopterin biosynthesis protein MoeA		icw(1);ar-431-EC_Molybdopterin-guanine_dinucleotide_biosynthesis icw(1);Molybdenum_cofactor_biosynthesis icw(2);Molybdenum_cofactor_biosynthesis	4	12	16	0.00680504	0	12	0	0.0113839	12	0.00871941	0	0	0	0.0137324	0	0	4	2	0	6	0.00390193	0	0	8	0.00653995	8	0.00512564	0.00874158
fig|6666666.96096.peg.3441	A3193_16995	A3194_00895	A3195_06915	A3196_05020	A3197_15425	NODE_2_length_1715405_cov_43.4474_ID_3	NODE_2_length_1715405_cov_43.4474_ID_3_1413821_1412664	1413821	1412664	-	response regulator receiver protein			16	16	32	0.0136101	2	10	0	0.0113741	12	0.00871941	4	0	6	0.00686024	10	0.0174984	0	4	0.0142504	4	0.00260129	2	0	4	0.0021781	6	0.00384423	0.00327526
fig|6666666.96096.peg.2293	A3193_11320	A3194_16700	A3195_05690	A3196_18150	A3197_10220	NODE_2_length_1715405_cov_43.4474_ID_3	NODE_2_length_1715405_cov_43.4474_ID_3_163410_161635	163410	161635	-	Sulfur oxidation protein SoxB	FIG00101625	isu;Sulfur_oxidation	18	31	49	0.0208404	8	17	0	0.0113527	25	0.0181654	8	0	10	0.00931608	18	0.0314972	12	22	0.0167199	34	0.0221109	24	0	17	0.0120679	41	0.0262689	0.0145886
fig|6666666.96096.peg.565	A3193_02805	A3194_08880	A3195_17690	A3196_09225	A3197_04115	NODE_1_length_2390107_cov_43.4093_ID_1	NODE_1_length_2390107_cov_43.4093_ID_1_612532_614163	612532	614163	+	CTP synthase (EC 6.3.4.2)	FIG00000176	isu;Ribosome_post-transcriptional_modification_and_chromosomal_segregation_cluster isu;pyrimidine_conversions isu;CTP_synthase_(EC_6.3.4.2)_cluster	19	26	45	0.0191392	6	7	0	0.0113464	13	0.00944603	16	0	9	0.00527207	25	0.0437461	14	15	0.0252723	29	0.0188593	25	0	12	0.011202	37	0.0237061	0.0143277
fig|6666666.96096.peg.3398	A3193_16775	A3194_01110	A3195_07130	A3196_04800	A3197_15645	NODE_2_length_1715405_cov_43.4474_ID_3	NODE_2_length_1715405_cov_43.4474_ID_3_1365794_1366666	1365794	1366666	+	lipid A biosynthesis lauroyl acyltransferase			6	18	24	0.0102076	4	1	0	0.0113187	5	0.00363309	7	0	8	0.00379267	15	0.0262476	4	11	0.0283618	15	0.00975483	4	0	12	0.0108374	16	0.0102513	0.0115886
fig|6666666.96096.peg.2500	A3193_12310	A3194_05670	A3195_04680	A3196_00335	A3197_09065	NODE_2_length_1715405_cov_43.4474_ID_3	NODE_2_length_1715405_cov_43.4474_ID_3_394231_392447	394231	392447	-	Tungsten-containing aldehyde:ferredoxin oxidoreductase (EC 1.2.7.5)	FIG00474174	isu;Tungstate_strays	23	26	49	0.0208404	14	20	0	0.0112954	34	0.024705	11	0	12	0.0126059	23	0.0402464	12	18	0.0212565	30	0.0195097	18	0	14	0.0105944	32	0.0205026	0.0113288
fig|6666666.96096.peg.873	A3193_04285	A3194_10320	A3195_10480	A3196_10725	NA	NODE_1_length_2390107_cov_43.4093_ID_1	NODE_1_length_2390107_cov_43.4093_ID_1_940225_941832	940225	941832	+	DNA polymerase III subunits gamma and tau (EC 2.7.7.7)	FIG00000414	icw(2);DNA_processing_cluster	21	23	44	0.0187138	2	6	0	0.01126	8	0.00581294	6	0	2	0.0032928	8	0.0139987	11	14	0.00820793	25	0.016258	18	0	8	0.00980111	26	0.0166583	0.0102185
fig|6666666.96096.peg.2195	A3193_10875	A3194_16255	A3195_06140	A3196_17700	A3197_10680	NODE_2_length_1715405_cov_43.4474_ID_3	NODE_2_length_1715405_cov_43.4474_ID_3_52044_51568	52044	51568	-	Transcription elongation factor GreA	FIG00000288	isu;Transcription_factors_bacterial	10	3	13	0.00552909	2	1	0	0.0112315	3	0.00217985	4	0	3	0.00416875	7	0.0122489	7	2	0.0242466	9	0.0058529	0	0	2	0.0119121	2	0.00128141	0.00265369
fig|6666666.96096.peg.2470	A3193_12160	A3194_05860	A3195_04830	A3196_00205	A3197_09195	NODE_2_length_1715405_cov_43.4474_ID_3	NODE_2_length_1715405_cov_43.4474_ID_3_361751_362740	361751	362740	+	Aspartate carbamoyltransferase (EC 2.1.3.2)	FIG00000122	icw(1);De_Novo_Pyrimidine_Synthesis	9	18	27	0.0114835	10	4	0	0.0112271	14	0.0101726	0	0	0	0.00936318	0	0	2	11	0	13	0.00845418	17	0	12	0.0082813	29	0.0185805	0.0185195
fig|6666666.96096.peg.2245	A3193_11095	A3194_16475	A3195_05915	A3196_17925	A3197_10455	NODE_2_length_1715405_cov_43.4474_ID_3	NODE_2_length_1715405_cov_43.4474_ID_3_101970_102410	101970	102410	+	C4-type zinc finger protein, DksA/TraR family	FIG00030797	idu(1);Zinc_regulated_enzymes	2	10	12	0.00510378	3	4	0	0.0112158	7	0.00508632	3	0	2	0.0105229	5	0.00874921	0	0	0.018736	0	0	8	0	2	0	10	0.00640705	0.0143541
fig|6666666.96096.peg.1809	A3193_08945	A3194_15690	A3195_15165	A3196_15650	NA	NODE_1_length_2390107_cov_43.4093_ID_1	NODE_1_length_2390107_cov_43.4093_ID_1_2001095_2002306	2001095	2002306	+	Molecular chaperone			13	20	33	0.0140354	17	21	0	0.0112065	38	0.0276115	4	0	4	0.0207554	8	0.0139987	2	2	0.0108919	4	0.00260129	16	0	3	0.00208098	19	0.0121734	0.00990917
fig|6666666.96096.peg.1431	A3193_07090	A3194_13295	A3195_13300	A3196_13530	A3197_19055	NODE_1_length_2390107_cov_43.4093_ID_1	NODE_1_length_2390107_cov_43.4093_ID_1_1585852_1585190	1585852	1585190	-	two component transcriptional regulator, LuxR family			9	9	18	0.00765567	6	12	0	0.0111819	18	0.0130791	0	0	1	0.0179848	1	0.00174984	3	2	0.00249059	5	0.00325161	20	0	18	0.00475843	38	0.0243468	0.0362538
fig|6666666.96096.peg.4012	A3193_19830	A3194_19735	A3195_19870	A3196_17470	A3197_11585	NODE_5_length_22016_cov_43.1758_ID_9	NODE_5_length_22016_cov_43.1758_ID_9_3116_3484	3116	3484	+	Diacylglycerol kinase (EC 2.7.1.107)	FIG00229216	isu;Riboflavin_synthesis_cluster isu;Glycerolipid_and_Glycerophospholipid_Metabolism_in_Bacteria	3	7	10	0.00425315	5	0	0	0.0111751	5	0.00363309	2	0	0	0.00898698	2	0.00349969	0	0	0.00896069	0	0	11	0	8	0	19	0.0121734	0.0326087
fig|6666666.96096.peg.3117	A3193_15375	A3194_02475	A3195_08525	A3196_03410	A3197_05860	NODE_2_length_1715405_cov_43.4474_ID_3	NODE_2_length_1715405_cov_43.4474_ID_3_1050078_1050446	1050078	1050446	+	glyoxalase family protein	FIG00627725	ff	4	6	10	0.00425315	1	6	0	0.0111751	7	0.00508632	5	0	2	0.0125818	7	0.0122489	0	4	0.0313624	4	0.00260129	8	0	7	0.006848	15	0.00961058	0.0257437
fig|6666666.96096.peg.2747	A3193_13535	A3194_04390	A3195_03420	A3196_01575	A3197_07740	NODE_2_length_1715405_cov_43.4474_ID_3	NODE_2_length_1715405_cov_43.4474_ID_3_642782_642450	642782	642450	-	LSU ribosomal protein L22p (L17e)	FIG00000219	icw(10);Ribosome_LSU_bacterial	6	3	9	0.00382783	0	2	0	0.0111482	2	0.00145323	6	0	6	0.00398459	12	0.0209981	0	0	0.059594	0	0	0	0	2	0	2	0.00128141	0.00380469
fig|6666666.96096.peg.2199	A3193_10895	A3194_16275	A3195_06120	A3196_17720	NA	NODE_2_length_1715405_cov_43.4474_ID_3	NODE_2_length_1715405_cov_43.4474_ID_3_57500_57057	57500	57057	-	Thioredoxin	FIG01318274	idu(5);CBSS-315749.4.peg.3658 idu(5);Glycine_reductase,_sarcosine_reductase_and_betaine_reductase	10	2	12	0.00510378	12	10	0	0.0111398	22	0.0159856	2	0	0	0.0328481	2	0.00349969	2	0	0.00744365	2	0.00130064	0	0	2	0.00284431	2	0.00128141	0.00285137
fig|6666666.96096.peg.1294	A3193_06370	NA	A3195_12580	A3196_12810	NA	NODE_1_length_2390107_cov_43.4093_ID_1	NODE_1_length_2390107_cov_43.4093_ID_1_1422025_1424211	1422025	1424211	+	Rhs family protein			26	33	59	0.0250936	6	2	0	0.0110995	8	0.00581294	6	0	2	0.00242065	8	0.0139987	0	0	0.00603392	0	0	2	0	0	0	2	0.00128141	0.00057784
fig|6666666.96096.peg.3240	A3193_16020	A3194_01865	A3195_07885	A3196_04045	NA	NODE_2_length_1715405_cov_43.4474_ID_3	NODE_2_length_1715405_cov_43.4474_ID_3_1189890_1192862	1189890	1192862	+	Chemotaxis protein methyltransferase CheR (EC 2.1.1.80)	FIG00000452	idu(3);Bacterial_Chemotaxis	28	52	80	0.0340252	14	36	0	0.0110698	50	0.0363309	16	0	4	0.0111279	20	0.0349969	42	57	0.0110953	99	0.0643819	17	0	17	0.0209864	34	0.021784	0.00722533
fig|6666666.96096.peg.2002	A3193_09905	A3194_18545	A3195_16130	A3196_16625	A3197_21400	NODE_1_length_2390107_cov_43.4093_ID_1	NODE_1_length_2390107_cov_43.4093_ID_1_2214432_2213242	2214432	2213242	-	O-acetylhomoserine sulfhydrylase (EC 2.5.1.49) / O-succinylhomoserine sulfhydrylase (EC 2.5.1.48)	FIG00000417	idu(1);Methionine_Biosynthesis idu(1);Methionine_Biosynthesis	14	18	32	0.0136101	16	30	0	0.0110587	46	0.0334244	10	0	6	0.0255683	16	0.0279975	16	18	0.0221683	34	0.0221109	16	0	8	0.0180004	24	0.0153769	0.0127377
fig|6666666.96096.peg.2310	A3193_11395	A3194_16775	A3195_05615	A3196_18225	A3197_10085	NODE_2_length_1715405_cov_43.4474_ID_3	NODE_2_length_1715405_cov_43.4474_ID_3_183366_182845	183366	182845	-	hypothetical protein			8	6	14	0.00595441	0	8	0	0.0110507	8	0.00581294	14	0	8	0.0101565	22	0.0384965	0	2	0.0696217	2	0.00130064	6	0	4	0.00241849	10	0.00640705	0.0121224
fig|6666666.96096.peg.574	A3193_02845	A3194_08920	A3195_17730	A3196_09265	A3197_04155	NODE_1_length_2390107_cov_43.4093_ID_1	NODE_1_length_2390107_cov_43.4093_ID_1_620652_621695	620652	621695	+	hypothetical protein			11	17	28	0.0119088	10	35	4	0.0110401	49	0.0356043	12	0	2	0.0310744	14	0.0244978	8	11	0.0221311	19	0.0123561	10	0	9	0.0114768	19	0.0121734	0.0115053
fig|6666666.96096.peg.1325	A3193_06575	A3194_13805	A3195_12790	A3196_13020	NA	NODE_1_length_2390107_cov_43.4093_ID_1	NODE_1_length_2390107_cov_43.4093_ID_1_1466605_1465598	1466605	1465598	-	Heme A synthase, cytochrome oxidase biogenesis protein Cox15-CtaA	FIG00000802	isu;Biogenesis_of_cytochrome_c_oxidases	7	20	27	0.0114835	16	22	0	0.0110264	38	0.0276115	12	0	6	0.0249601	18	0.0314972	4	6	0.0294715	10	0.00650322	18	0	10	0.00625636	28	0.0179397	0.0175613
fig|6666666.96096.peg.2742	A3193_13510	A3194_04415	A3195_03445	A3196_01550	A3197_07765	NODE_2_length_1715405_cov_43.4474_ID_3	NODE_2_length_1715405_cov_43.4474_ID_3_640754_640455	640754	640455	-	LSU ribosomal protein L14p (L23e)	FIG00090781	icw(3);Ribosome_LSU_bacterial	2	6	8	0.00340252	2	0	0	0.0110032	2	0.00145323	2	0	4	0.00442436	6	0.0104991	0	4	0.0330856	4	0.00260129	3	0	0	0.0084283	3	0.00192212	0.00633691
fig|6666666.96096.peg.77	A3193_00370	A3194_06475	A3195_01685	A3196_06870	NA	NODE_1_length_2390107_cov_43.4093_ID_1	NODE_1_length_2390107_cov_43.4093_ID_1_87124_87498	87124	87498	+	hypothetical protein			3	7	10	0.00425315	0	5	0	0.0109958	5	0.00363309	2	0	0	0.0088428	2	0.00349969	3	1	0.00881694	4	0.00260129	2	0	1	0.00673814	3	0.00192212	0.00506614
fig|6666666.96096.peg.1149	A3193_05610	A3194_11670	A3195_11810	A3196_12050	A3197_19770	NODE_1_length_2390107_cov_43.4093_ID_1	NODE_1_length_2390107_cov_43.4093_ID_1_1242938_1243612	1242938	1243612	+	MotA/TolQ/ExbB proton channel family protein	FIG00002161	icw(2);Ton_and_Tol_transport_systems	10	8	18	0.00765567	1	4	0	0.0109828	5	0.00363309	5	0	5	0.00490684	10	0.0174984	2	0	0.0244624	2	0.00130064	24	0	8	0.00186948	32	0.0205026	0.029986
fig|6666666.96096.peg.182	A3193_00885	A3194_06995	A3195_01170	A3196_07380	A3197_02140	NODE_1_length_2390107_cov_43.4093_ID_1	NODE_1_length_2390107_cov_43.4093_ID_1_194623_195036	194623	195036	+	Putative bacterial haemoglobin	FIG00005319	isu;Bacterial_hemoglobins	4	7	11	0.00467846	0	0	0	0.0109532	0	0	2	0	0	0	2	0.00349969	2	0	0.00798435	2	0.00130064	4	0	6	0.00305092	10	0.00640705	0.0152925
fig|6666666.96096.peg.462	A3193_02275	A3194_08355	A3195_17160	A3196_08695	NA	NODE_1_length_2390107_cov_43.4093_ID_1	NODE_1_length_2390107_cov_43.4093_ID_1_501812_500610	501812	500610	-	Dihydrolipoamide succinyltransferase component (E2) of 2-oxoglutarate dehydrogenase complex (EC 2.3.1.61)	FIG00127747	isu;TCA_Cycle isu;Dehydrogenase_complexes	12	20	32	0.0136101	6	14	0	0.0109483	20	0.0145323	2	0	4	0.0110057	6	0.0104991	0	2	0.00823012	2	0.00130064	2	0	6	0.00104828	8	0.00512564	0.00420352
fig|6666666.96096.peg.3970	A3193_19630	A3194_20440	A3195_19705	A3196_19695	A3197_12840	NODE_4_length_73793_cov_47.1748_ID_7	NODE_4_length_73793_cov_47.1748_ID_7_34059_35150	34059	35150	+	Formate dehydrogenase -O, gamma subunit (EC 1.2.1.2)	FIG00008812	icw(1);Formate_hydrogenase isu;Anaerobic_respiratory_reductases	16	13	29	0.0123341	0	0	0	0.0109313	0	0	2	0	0	0	2	0.00349969	2	2	0.00302249	4	0.00260129	5	0	2	0.00230986	7	0.00448494	0.0040523
fig|6666666.96096.peg.2799	A3193_13815	A3194_04105	A3195_03140	A3196_01855	A3197_07460	NODE_2_length_1715405_cov_43.4474_ID_3	NODE_2_length_1715405_cov_43.4474_ID_3_701461_702591	701461	702591	+	Rod shape-determining protein RodA	FIG00000803	icw(1);Bacterial_Cytoskeleton icw(3);Peptidoglycan_Biosynthesis isu;Bacterial_cell_division_cluster	14	16	30	0.0127594	6	22	0	0.010918	28	0.0203453	22	0	24	0.0163897	46	0.0804928	8	16	0.067118	24	0.0156077	46	2	52	0.0133809	100	0.0640705	0.055892
fig|6666666.96096.peg.3489	A3193_17230	A3194_00660	A3195_06680	A3196_05255	NA	NODE_2_length_1715405_cov_43.4474_ID_3	NODE_2_length_1715405_cov_43.4474_ID_3_1464154_1463099	1464154	1463099	-	Histidinol-phosphate aminotransferase (EC 2.6.1.9)	FIG00000474	isu;Histidine_Biosynthesis	4	24	28	0.0119088	8	2	0	0.0109145	10	0.00726617	4	0	2	0.00626959	6	0.0104991	14	10	0.00937688	24	0.0156077	8	0	10	0.0143321	18	0.0115327	0.0107758
fig|6666666.96096.peg.1410	A3193_06995	A3194_13390	A3195_13205	A3196_13435	A3197_18960	NODE_1_length_2390107_cov_43.4093_ID_1	NODE_1_length_2390107_cov_43.4093_ID_1_1570079_1568082	1570079	1568082	-	Cytochrome c heme lyase subunit CcmF	FIG01960534	icw(6);Biogenesis_of_c-type_cytochromes isu;Copper_homeostasis	31	22	53	0.0225417	16	18	0	0.0109144	34	0.024705	22	0	8	0.0112614	30	0.0524953	17	11	0.0247687	28	0.018209	35	0	22	0.00883347	57	0.0365202	0.018027
fig|6666666.96096.peg.122	A3193_00590	A3194_06695	A3195_01465	A3196_07085	A3197_01910	NODE_1_length_2390107_cov_43.4093_ID_1	NODE_1_length_2390107_cov_43.4093_ID_1_130485_131843	130485	131843	+	Sodium/glycine symporter GlyP	FIG00007058	isu;Glycine_cleavage_system	18	18	36	0.0153113	8	22	0	0.0109019	30	0.0217985	20	0	10	0.0146121	30	0.0524953	14	16	0.0364234	30	0.0195097	20	0	4	0.0139179	24	0.0153769	0.0111619
fig|6666666.96096.peg.1983	A3193_09810	A3194_18645	A3195_16035	A3196_16530	A3197_14900	NODE_1_length_2390107_cov_43.4093_ID_1	NODE_1_length_2390107_cov_43.4093_ID_1_2195774_2197021	2195774	2197021	+	macromolecule metabolism; macromolecule degradation; degradation of proteins, peptides, glycopeptides	FIG00454220	ff	13	20	33	0.0140354	11	20	0	0.010883	31	0.0225251	4	0	0	0.0164432	4	0.00699937	7	10	0.00528875	17	0.0110555	41	4	38	0.00858883	83	0.0531785	0.0420377
fig|6666666.96096.peg.2551	A3193_12560	A3194_05415	A3195_04430	A3196_00590	A3197_08810	NODE_2_length_1715405_cov_43.4474_ID_3	NODE_2_length_1715405_cov_43.4474_ID_3_455157_457088	455157	457088	+	Protein similar to glutamate synthase [NADPH] small chain, clustered with sulfite reductase	FIG00132606	idu(1);Sulfite_reduction-associated_complex_DsrMKJOP_and_co-clustering_genes	27	24	51	0.0216911	12	13	2	0.0108615	27	0.0196187	10	0	4	0.00924854	14	0.0244978	8	12	0.0119538	20	0.0130064	20	0	14	0.00652528	34	0.021784	0.0111205
fig|6666666.96096.peg.2129	A3193_10520	A3194_19515	A3195_16765	A3196_17240	A3197_11360	NODE_1_length_2390107_cov_43.4093_ID_1	NODE_1_length_2390107_cov_43.4093_ID_1_2367188_2366847	2367188	2366847	-	[NiFe] hydrogenase nickel incorporation protein HypA	FIG00001182	idu(1);NiFe_hydrogenase_maturation icw(3);G3E_family_of_P-loop_GTPases_(metallocenter_biosynthesis)	2	7	9	0.00382783	0	0	0	0.010854	0	0	1	0	1	0	2	0.00349969	0	0	0.00967019	0	0	3	0	0	0	3	0.00192212	0.00555641
fig|6666666.96096.peg.2004	A3193_09915	A3194_18535	A3195_16140	A3196_16635	A3197_21390	NODE_1_length_2390107_cov_43.4093_ID_1	NODE_1_length_2390107_cov_43.4093_ID_1_2218701_2216617	2218701	2216617	-	Tail-specific protease precursor (EC 3.4.21.102)	FIG00001779	ff	32	23	55	0.0233923	12	26	0	0.0108534	38	0.0276115	14	0	2	0.0120608	16	0.0279975	6	16	0.0126585	22	0.0143071	30	0	24	0.00665084	54	0.0345981	0.0163653
fig|6666666.96096.peg.2137	A3193_10560	A3194_19555	A3195_16805	A3196_17280	A3197_11400	NODE_1_length_2390107_cov_43.4093_ID_1	NODE_1_length_2390107_cov_43.4093_ID_1_2372642_2371959	2372642	2371959	-	Ni,Fe-hydrogenase I cytochrome b subunit	FIG00066123	idu(1);Hydrogenases	8	10	18	0.00765567	0	0	0	0.0108381	0	0	2	0	0	0	2	0.00349969	0	10	0.00482802	10	0.00650322	0	0	0	0.00922424	0	0	0
fig|6666666.96096.peg.652	A3193_03185	A3194_09260	A3195_18070	A3196_09605	NA	NODE_1_length_2390107_cov_43.4093_ID_1	NODE_1_length_2390107_cov_43.4093_ID_1_686247_687842	686247	687842	+	Eight transmembrane protein EpsH / EpsI protein		icw(1);Cell_wall_related_cluster icw(1);Cell_wall_related_cluster	17	25	42	0.0178632	6	10	2	0.010829	18	0.0130791	4	0	1	0.00746454	5	0.00874921	10	8	0.00516855	18	0.0117058	6	0	11	0.00710989	17	0.010892	0.00673156
fig|6666666.96096.peg.2150	A3193_10635	A3194_19625	A3195_16885	A3196_17360	NA	NODE_1_length_2390107_cov_43.4093_ID_1	NODE_1_length_2390107_cov_43.4093_ID_1_2387086_2387352	2387086	2387352	+	YrbA protein		isu;Broadly_distributed_proteins_not_in_subsystems	2	5	7	0.0029772	0	0	0	0.0108222	0	0	2	0	0	0	2	0.00349969	0	0	0.0123967	0	0	0	0	0	0	0	0	0
fig|6666666.96096.peg.1955	A3193_09675	A3194_18780	A3195_15900	A3196_16395	NA	NODE_1_length_2390107_cov_43.4093_ID_1	NODE_1_length_2390107_cov_43.4093_ID_1_2166587_2167654	2166587	2167654	+	Glycolate dehydrogenase (EC 1.1.99.14), FAD-binding subunit GlcE	FIG00027246	icw(1);Glycolate,_glyoxylate_interconversions icw(2);Photorespiration_(oxidative_C2_cycle)	12	16	28	0.0119088	32	40	1	0.0107918	73	0.0530431	5	0	2	0.0452533	7	0.0122489	18	7	0.0108167	25	0.016258	23	0	4	0.0147614	27	0.017299	0.0159819
fig|6666666.96096.peg.1365	A3193_06775	A3194_13610	A3195_12985	A3196_13215	NA	NODE_1_length_2390107_cov_43.4093_ID_1	NODE_1_length_2390107_cov_43.4093_ID_1_1513893_1515227	1513893	1515227	+	hypothetical protein			8	27	35	0.014886	2	0	0	0.0107898	2	0.00145323	6	0	0	0.000991666	6	0.0104991	6	0	0.00741575	6	0.00390193	4	0	8	0.00283365	12	0.00768846	0.00568137
fig|6666666.96096.peg.489	A3193_02410	A3194_08485	A3195_17295	A3196_08830	A3197_03720	NODE_1_length_2390107_cov_43.4093_ID_1	NODE_1_length_2390107_cov_43.4093_ID_1_525040_525993	525040	525993	+	NAD-independent protein deacetylase AcuC	FIG00012711	isu;Pyruvate_metabolism_II:_acetyl-CoA,_acetogenesis_from_pyruvate	7	18	25	0.0106329	24	19	2	0.0107882	45	0.0326978	6	0	10	0.0312328	16	0.0279975	6	4	0.0276813	10	0.00650322	10	0	12	0.00661087	22	0.0140955	0.01458
fig|6666666.96096.peg.3572	A3193_17635	A3194_00270	A3195_02815	A3196_05640	A3197_00160	NODE_2_length_1715405_cov_43.4474_ID_3	NODE_2_length_1715405_cov_43.4474_ID_3_1549686_1550297	1549686	1550297	+	Cytochrome c4	FIG00134827	idu(8);Soluble_cytochromes_and_functionally_related_electron_carriers	8	8	16	0.00680504	12	20	0	0.0107691	32	0.0232518	6	0	2	0.0346418	8	0.0139987	4	4	0.0215878	8	0.00520258	4	0	12	0.00824898	16	0.0102513	0.0165389
fig|6666666.96096.peg.1344	A3193_06670	A3194_13710	A3195_12885	A3196_13115	A3197_18640	NODE_1_length_2390107_cov_43.4093_ID_1	NODE_1_length_2390107_cov_43.4093_ID_1_1489243_1488170	1489243	1488170	-	FIG014328: hypothetical protein	FIG00954773	isu;CBSS-211586.1.peg.3548	12	16	28	0.0119088	6	6	0	0.0107315	12	0.00871941	0	0	2	0.0073973	2	0.00349969	7	4	0.00307319	11	0.00715354	3	0	14	0.00645869	17	0.010892	0.0100064
fig|6666666.96096.peg.2501	A3193_12315	A3194_05665	A3195_04675	A3196_00340	A3197_09060	NODE_2_length_1715405_cov_43.4474_ID_3	NODE_2_length_1715405_cov_43.4474_ID_3_394739_394317	394739	394317	-	Iron-sulfur cluster-binding protein		idu(1);Scaffold_proteins_for_[4Fe-4S]_cluster_assembly_(MRP_family)	3	8	11	0.00467846	4	8	0	0.0107196	12	0.00871941	1	0	2	0.0188088	3	0.00524953	0	2	0.0117211	2	0.00130064	12	0	0	0.00298586	12	0.00768846	0.0179596
fig|6666666.96096.peg.1104	A3193_05390	A3194_11450	A3195_11585	A3196_11830	A3197_19550	NODE_1_length_2390107_cov_43.4093_ID_1	NODE_1_length_2390107_cov_43.4093_ID_1_1193510_1192818	1193510	1192818	-	DNA polymerase III epsilon subunit (EC 2.7.7.7)	FIG01969951	icw(1);CBSS-342610.3.peg.1536 idu(2);CBSS-228410.1.peg.134	8	10	18	0.00765567	0	2	0	0.0106971	2	0.00145323	0	0	0	0.00191168	0	0	0	0	0	0	0	6	0	6	0	12	0.00768846	0.0109522
fig|6666666.96096.peg.2687	A3193_13245	A3194_04680	A3195_03710	A3196_01285	NA	NODE_2_length_1715405_cov_43.4474_ID_3	NODE_2_length_1715405_cov_43.4474_ID_3_590699_591469	590699	591469	+	Probable component of the lipoprotein assembly complex (forms a complex with YaeT, YfgL, and NlpB)	FIG00002754	isu;Lipopolysaccharide_assembly	10	10	20	0.00850629	2	4	0	0.0106817	6	0.0043597	8	0	4	0.00515409	12	0.0209981	0	2	0.0256951	2	0.00130064	13	0	2	0.0016364	15	0.00961058	0.0123035
fig|6666666.96096.peg.3490	A3193_17235	A3194_00655	A3195_06675	A3196_05260	A3197_15155	NODE_2_length_1715405_cov_43.4474_ID_3	NODE_2_length_1715405_cov_43.4474_ID_3_1465470_1464160	1465470	1464160	-	Histidinol dehydrogenase (EC 1.1.1.23)	FIG00000303	icw(2);Histidine_Biosynthesis	6	28	34	0.0144607	10	18	0	0.0106735	28	0.0203453	10	0	12	0.0141377	22	0.0384965	16	14	0.0276892	30	0.0195097	18	2	20	0.0144278	40	0.0256282	0.0192849
fig|6666666.96096.peg.3530	A3193_17415	A3194_00480	A3195_06495	A3196_05435	A3197_21450	NODE_2_length_1715405_cov_43.4474_ID_3	NODE_2_length_1715405_cov_43.4474_ID_3_1498046_1498393	1498046	1498393	+	hypothetical protein			5	4	9	0.00382783	2	0	0	0.0106663	2	0.00145323	2	0	0	0.00381234	2	0.00349969	0	0	0.00950298	0	0	0	0	0	0	0	0	0
fig|6666666.96096.peg.3107	A3193_15325	A3194_02525	A3195_08575	A3196_03360	NA	NODE_2_length_1715405_cov_43.4474_ID_3	NODE_2_length_1715405_cov_43.4474_ID_3_1040552_1038852	1040552	1038852	-	diguanylate cyclase (GGDEF domain) with PAS/PAC sensor			28	16	44	0.0187138	8	10	0	0.010644	18	0.0130791	4	0	4	0.0070035	8	0.0139987	15	4	0.00775891	19	0.0123561	22	0	22	0.00704135	44	0.028191	0.0163468
fig|6666666.96096.peg.3437	A3193_16975	A3194_00915	A3195_06935	A3196_05000	A3197_15450	NODE_2_length_1715405_cov_43.4474_ID_3	NODE_2_length_1715405_cov_43.4474_ID_3_1410041_1409577	1410041	1409577	-	Predicted redox protein, regulator of disulfide bond formation			3	9	12	0.00510378	12	8	0	0.0106356	20	0.0145323	0	0	0	0.0285104	0	0	6	5	0	11	0.00715354	4	0	0	0.0149357	4	0.00256282	0.00544465
fig|6666666.96096.peg.990	NA	NA	NA	NA	NA	NODE_1_length_2390107_cov_43.4093_ID_1	NODE_1_length_2390107_cov_43.4093_ID_1_1077837_1077953	1077837	1077953	+	hypothetical protein			1	2	3	0.00127594	1	0	0	0.0106356	1	0.000726617	2	0	0	0.00570208	2	0.00349969	0	1	0.028427	1	0.000650322	0	0	0	0.00543117	0	0	0
fig|6666666.96096.peg.1880	A3193_09285	A3194_16030	A3195_15505	A3196_15990	A3197_14385	NODE_1_length_2390107_cov_43.4093_ID_1	NODE_1_length_2390107_cov_43.4093_ID_1_2070983_2071099	2070983	2071099	+	hypothetical protein			2	1	3	0.00127594	2	0	0	0.0106356	2	0.00145323	0	0	0	0.0114042	0	0	0	0	0	0	0	0	0	0	0	0	0	0
fig|6666666.96096.peg.1916	A3193_09470	A3194_18985	A3195_15695	A3196_16190	A3197_14555	NODE_1_length_2390107_cov_43.4093_ID_1	NODE_1_length_2390107_cov_43.4093_ID_1_2125720_2126223	2125720	2126223	+	General secretion pathway protein H		icw(7);General_Secretion_Pathway	7	6	13	0.00552909	3	4	0	0.0106286	7	0.00508632	3	0	6	0.00920495	9	0.0157486	0	0	0.0295008	0	0	8	0	7	0	15	0.00961058	0.0188344
fig|6666666.96096.peg.161	A3193_00780	A3194_06885	A3195_01275	A3196_07275	NA	NODE_1_length_2390107_cov_43.4093_ID_1	NODE_1_length_2390107_cov_43.4093_ID_1_166805_165102	166805	165102	-	Urease alpha subunit (EC 3.5.1.5)	FIG00002050	icw(3);G3E_family_of_P-loop_GTPases_(metallocenter_biosynthesis) icw(7);Urea_decomposition	20	24	44	0.0187138	10	20	0	0.0106252	30	0.0217985	9	0	6	0.0116519	15	0.0262476	12	8	0.0145223	20	0.0130064	18	0	14	0.00739889	32	0.0205026	0.0118676
fig|6666666.96096.peg.2375	A3193_11695	A3194_17080	A3195_05315	A3196_18525	A3197_09675	NODE_2_length_1715405_cov_43.4474_ID_3	NODE_2_length_1715405_cov_43.4474_ID_3_254623_255591	254623	255591	+	Beta-lactamase related protein	FIG01424176	ff	11	14	25	0.0106329	2	0	0	0.010621	2	0.00145323	12	0	3	0.00136661	15	0.0262476	7	4	0.0255491	11	0.00715354	10	0	6	0.00715927	16	0.0102513	0.0104393
fig|6666666.96096.peg.503	A3193_02480	NA	A3195_17365	A3196_08900	NA	NODE_1_length_2390107_cov_43.4093_ID_1	NODE_1_length_2390107_cov_43.4093_ID_1_538050_539408	538050	539408	+	Flagellar hook-associated protein FliD	FIG00000668	isu;Flagellum	13	22	35	0.014886	27	38	1	0.0105991	66	0.0479568	8	0	8	0.0321466	16	0.0279975	8	4	0.0194258	12	0.00780386	29	0	24	0.00556715	53	0.0339574	0.0246493
fig|6666666.96096.peg.1061	A3193_05195	A3194_11255	A3195_11390	A3196_11635	NA	NODE_1_length_2390107_cov_43.4093_ID_1	NODE_1_length_2390107_cov_43.4093_ID_1_1150657_1149293	1150657	1149293	-	FIG097052: Sugar transporter	FIG00097052	isu;CBSS-291331.3.peg.3674	16	19	35	0.014886	8	16	2	0.0105525	26	0.0188921	6	0	4	0.0126081	10	0.0174984	35	20	0.0120877	55	0.0357677	8	0	0	0.0254039	8	0.00512564	0.00370428
fig|6666666.96096.peg.2767	A3193_13655	A3194_04270	A3195_03300	A3196_01695	A3197_07620	NODE_2_length_1715405_cov_43.4474_ID_3	NODE_2_length_1715405_cov_43.4474_ID_3_664693_666414	664693	666414	+	FIG140336: TPR domain protein	FIG00441144	isu;Cell_wall_related_cluster	19	25	44	0.0187138	19	18	0	0.0105141	37	0.0268848	2	0	0	0.0142204	2	0.00349969	10	4	0.00191606	14	0.00910451	37	4	21	0.00512505	62	0.0397237	0.022753
fig|6666666.96096.peg.1676	A3193_08285	A3194_15030	A3195_14510	A3196_14845	A3197_13425	NODE_1_length_2390107_cov_43.4093_ID_1	NODE_1_length_2390107_cov_43.4093_ID_1_1860502_1859954	1860502	1859954	-	Hypoxanthine-guanine phosphoribosyltransferase (EC 2.4.2.8)	FIG00000355	isu;Purine_conversions isu;Cell_division-ribosomal_stress_proteins_cluster isu;Folate_biosynthesis_cluster	6	8	14	0.00595441	0	0	0	0.0105062	0	0	0	0	0	0	0	0	6	4	0	10	0.00650322	0	0	0	0.0114966	0	0	0
fig|6666666.96096.peg.2874	A3193_14190	A3194_03725	A3195_09710	A3196_02225	NA	NODE_2_length_1715405_cov_43.4474_ID_3	NODE_2_length_1715405_cov_43.4474_ID_3_782263_781244	782263	781244	-	Thiamin biosynthesis lipoprotein ApbE	FIG00133219	idu(2);Iron-sulfur_cluster_assembly	12	14	26	0.0110582	6	14	0	0.010493	20	0.0145323	12	0	2	0.0129822	14	0.0244978	16	14	0.0226524	30	0.0195097	26	0	2	0.0185481	28	0.0179397	0.0173545
fig|6666666.96096.peg.1737	A3193_08585	A3194_15330	A3195_14805	A3196_15145	A3197_13645	NODE_1_length_2390107_cov_43.4093_ID_1	NODE_1_length_2390107_cov_43.4093_ID_1_1915873_1916697	1915873	1916697	+	hypothetical protein			8	13	21	0.00893161	13	34	0	0.0104807	47	0.034151	6	0	8	0.0377279	14	0.0244978	1	6	0.028013	7	0.00455225	53	2	39	0.00535207	94	0.0602263	0.0720491
fig|6666666.96096.peg.1471	A3193_07285	A3194_13100	A3195_13495	A3196_13725	NA	NODE_1_length_2390107_cov_43.4093_ID_1	NODE_1_length_2390107_cov_43.4093_ID_1_1642739_1642425	1642739	1642425	-	Vitellogenin II precursor			2	6	8	0.00340252	0	10	0	0.0104776	10	0.00726617	2	0	2	0.021065	4	0.00699937	4	2	0.0210034	6	0.00390193	2	2	3	0.0120385	7	0.00448494	0.0140798
fig|6666666.96096.peg.2399	A3193_11810	A3194_17195	A3195_05200	A3196_18640	A3197_09565	NODE_2_length_1715405_cov_43.4474_ID_3	NODE_2_length_1715405_cov_43.4474_ID_3_284641_283463	284641	283463	-	Cell division protein FtsZ (EC 3.4.24.-)	FIG00000145	isu;Bacterial_Cell_Division icw(3);cell_division_cluster_containing_FtsQ isu;Bacterial_Cytoskeleton icw(2);cell_division_core_of_larger_cluster	18	12	30	0.0127594	30	28	0	0.0104731	58	0.0421438	18	0	20	0.0325667	38	0.066494	26	26	0.0531861	52	0.0338167	48	2	40	0.0278105	90	0.0576635	0.0482531
fig|6666666.96096.peg.1045	A3193_05135	A3194_11195	A3195_11330	A3196_11575	A3197_20825	NODE_1_length_2390107_cov_43.4093_ID_1	NODE_1_length_2390107_cov_43.4093_ID_1_1137779_1138879	1137779	1138879	+	Uncharacterized 41.3 kDa protein in phbC-phbA intergenic region	FIG01182476	ff	16	12	28	0.0119088	4	2	0	0.010468	6	0.0043597	1	0	0	0.00360786	1	0.00174984	6	8	0.00149888	14	0.00910451	6	0	3	0.00801838	9	0.00576635	0.00516747
fig|6666666.96096.peg.2249	A3193_11115	A3194_16495	A3195_05895	A3196_17945	NA	NODE_2_length_1715405_cov_43.4474_ID_3	NODE_2_length_1715405_cov_43.4474_ID_3_106125_107777	106125	107777	+	BatD		idu(1);Aerotolerance_operon_in_Bacteroides_and_potentially_orthologous_operons_in_other_organisms	20	22	42	0.0178632	10	16	0	0.0104554	26	0.0188921	12	0	14	0.0104101	26	0.0454959	6	16	0.0259491	22	0.0143071	18	0	6	0.00839004	24	0.0153769	0.00917548
fig|6666666.96096.peg.630	A3193_03095	A3194_09170	A3195_17980	A3196_09515	NA	NODE_1_length_2390107_cov_43.4093_ID_1	NODE_1_length_2390107_cov_43.4093_ID_1_666644_667549	666644	667549	+	Lipoprotein NlpD	FIG00139460	icw(4);Stationary_phase_repair_cluster	13	10	23	0.00978224	0	5	0	0.0104515	5	0.00363309	6	0	0	0.00365437	6	0.0104991	4	6	0.0109311	10	0.00650322	9	0	8	0.0069615	17	0.010892	0.0118639
fig|6666666.96096.peg.706	A3193_03450	A3194_09520	A3195_18330	A3196_09865	A3197_04780	NODE_1_length_2390107_cov_43.4093_ID_1	NODE_1_length_2390107_cov_43.4093_ID_1_750717_752528	750717	752528	+	GTP-binding protein TypA/BipA	FIG00000268	isu;Universal_GTPases	10	36	46	0.0195645	14	20	0	0.0104457	34	0.024705	4	0	2	0.012418	6	0.0104991	10	4	0.00546251	14	0.00910451	38	2	28	0.00487036	68	0.043568	0.0237147
fig|6666666.96096.peg.3381	A3193_16695	A3194_01190	A3195_07210	A3196_04720	NA	NODE_2_length_1715405_cov_43.4474_ID_3	NODE_2_length_1715405_cov_43.4474_ID_3_1347813_1348601	1347813	1348601	+	General secretion pathway protein K		icw(6);General_Secretion_Pathway	10	10	20	0.00850629	0	3	0	0.0104377	3	0.00217985	6	0	0	0.00251818	6	0.0104991	9	4	0.0125541	13	0.00845418	4	2	20	0.0103937	26	0.0166583	0.0208389
fig|6666666.96096.peg.2264	A3193_11190	A3194_16570	A3195_05820	A3196_18020	A3197_10355	NODE_2_length_1715405_cov_43.4474_ID_3	NODE_2_length_1715405_cov_43.4474_ID_3_126517_127464	126517	127464	+	NAD-dependent epimerase/dehydratase	FIG00005117	isu;CBSS-296591.1.peg.2330	14	10	24	0.0102076	4	0	0	0.0104222	4	0.00290647	8	0	0	0.00279384	8	0.0139987	0	0	0.0139283	0	0	2	0	2	0	4	0.00256282	0.0026677
fig|6666666.96096.peg.2003	A3193_09910	A3194_18540	A3195_16135	A3196_16630	A3197_21395	NODE_1_length_2390107_cov_43.4093_ID_1	NODE_1_length_2390107_cov_43.4093_ID_1_2216139_2214514	2216139	2214514	-	Glutamate--cysteine ligase (EC 6.3.2.2)	FIG00003631	isu;Glutathione:_Biosynthesis_and_gamma-glutamyl_cycle	22	19	41	0.0174379	4	8	0	0.010376	12	0.00871941	10	0	2	0.00488449	12	0.0209981	8	8	0.0121755	16	0.0104052	24	4	26	0.00620323	54	0.0345981	0.0209879
fig|6666666.96096.peg.3671	A3193_18135	A3194_19980	A3195_02320	A3196_06150	A3197_00655	NODE_2_length_1715405_cov_43.4474_ID_3	NODE_2_length_1715405_cov_43.4474_ID_3_1654436_1655467	1654436	1655467	+	N-acetyl-gamma-glutamyl-phosphate reductase (EC 1.2.1.38)	FIG00000358	isu;Arginine_Biosynthesis_--_gjo isu;Arginine_Biosynthesis_extended	15	11	26	0.0110582	4	11	0	0.0103709	15	0.0108993	10	0	0	0.0096233	10	0.0174984	6	8	0.0159919	14	0.00910451	22	0	14	0.00855501	36	0.0230654	0.0220532
fig|6666666.96096.peg.2323	A3193_11455	A3194_16835	A3195_05555	A3196_18285	A3197_10025	NODE_2_length_1715405_cov_43.4474_ID_3	NODE_2_length_1715405_cov_43.4474_ID_3_199509_200144	199509	200144	+	Hypothetical Nudix-like regulator			4	12	16	0.00680504	0	4	0	0.0103621	4	0.00290647	14	0	5	0.00416656	19	0.033247	2	0	0.0493332	2	0.00130064	0	0	2	0.0019843	2	0.00128141	0.00198923
fig|6666666.96096.peg.1066	A3193_05220	A3194_11280	A3195_11415	A3196_11660	NA	NODE_1_length_2390107_cov_43.4093_ID_1	NODE_1_length_2390107_cov_43.4093_ID_1_1154972_1155409	1154972	1155409	+	FIG002994: Putative transcriptional regulator	FIG00002994	icw(2);CBSS-291331.3.peg.3674	5	6	11	0.00467846	6	17	0	0.0103517	23	0.0167122	1	0	0	0.0348127	1	0.00174984	1	1	0.00377292	2	0.00130064	2	0	1	0.00288337	3	0.00192212	0.00433578
fig|6666666.96096.peg.1912	A3193_09450	A3194_19005	A3195_15675	A3196_16170	NA	NODE_1_length_2390107_cov_43.4093_ID_1	NODE_1_length_2390107_cov_43.4093_ID_1_2120923_2118179	2120923	2118179	-	TPR repeat			25	44	69	0.0293467	16	22	0	0.0103411	38	0.0276115	12	0	12	0.0091599	24	0.0419962	8	8	0.0144207	16	0.0104052	60	0	40	0.00367356	100	0.0640705	0.0230167
fig|6666666.96096.peg.2445	A3193_12040	A3194_05980	A3195_04950	A3196_00085	A3197_09315	NODE_2_length_1715405_cov_43.4474_ID_3	NODE_2_length_1715405_cov_43.4474_ID_3_335853_334576	335853	334576	-	O-acetylhomoserine sulfhydrylase (EC 2.5.1.49) / O-succinylhomoserine sulfhydrylase (EC 2.5.1.48)	FIG00000417	idu(1);Methionine_Biosynthesis idu(1);Methionine_Biosynthesis	14	18	32	0.0136101	6	12	0	0.0103053	18	0.0130791	16	0	10	0.00932337	26	0.0454959	12	20	0.0335693	32	0.0208103	22	0	12	0.0157874	34	0.021784	0.0168157
fig|6666666.96096.peg.1802	A3193_08915	A3194_15660	A3195_15135	A3196_15620	A3197_13995	NODE_1_length_2390107_cov_43.4093_ID_1	NODE_1_length_2390107_cov_43.4093_ID_1_1994523_1995800	1994523	1995800	+	UDP-glucose dehydrogenase (EC 1.1.1.22)	FIG00000532	ff	13	19	32	0.0136101	0	6	0	0.0103053	6	0.0043597	2	0	4	0.00310779	6	0.0104991	1	2	0.00774675	3	0.00195097	14	0	4	0.00148007	18	0.0115327	0.00890245
fig|6666666.96096.peg.514	A3193_02535	A3194_08610	A3195_17420	A3196_08955	A3197_03840	NODE_1_length_2390107_cov_43.4093_ID_1	NODE_1_length_2390107_cov_43.4093_ID_1_549674_551071	549674	551071	+	Signal recognition particle, subunit Ffh SRP54 (TC 3.A.5.1.1)	FIG00000113	idu(2);Bacterial_signal_recognition_particle_(SRP) idu(2);Universal_GTPases	20	15	35	0.014886	6	30	0	0.0103032	36	0.0261582	2	0	0	0.017045	2	0.00349969	10	16	0.00236044	26	0.0169084	20	0	30	0.0117254	50	0.0320353	0.0226048
fig|6666666.96096.peg.2512	A3193_12370	A3194_05610	A3195_04620	A3196_00395	NA	NODE_2_length_1715405_cov_43.4474_ID_3	NODE_2_length_1715405_cov_43.4474_ID_3_407599_408039	407599	408039	+	Nitrate reductase cytochrome c550-type subunit	FIG00138111	icw(3);Nitrate_and_nitrite_ammonification	2	9	11	0.00467846	0	1	0	0.0102811	1	0.000726617	0	0	0	0.00150328	0	0	2	1	0	3	0.00195097	2	0	1	0.00429556	3	0.00192212	0.00430622
fig|6666666.96096.peg.154	A3193_00745	A3194_06850	A3195_01310	A3196_07240	NA	NODE_1_length_2390107_cov_43.4093_ID_1	NODE_1_length_2390107_cov_43.4093_ID_1_160925_160365	160925	160365	-	hypothetical protein			6	8	14	0.00595441	0	0	0	0.0102811	0	0	0	0	0	0	0	0	0	0	0	0	0	0	0	0	0	0	0	0
fig|6666666.96096.peg.1814	A3193_08970	A3194_15715	A3195_15190	A3196_15675	A3197_14050	NODE_1_length_2390107_cov_43.4093_ID_1	NODE_1_length_2390107_cov_43.4093_ID_1_2006499_2005096	2006499	2005096	-	Flagellum-specific ATP synthase FliI	FIG01955945	isu;Flagellar_motility icw(5);Flagellum	16	19	35	0.014886	32	22	0	0.0102591	54	0.0392373	9	0	7	0.0254582	16	0.0279975	8	14	0.0188028	22	0.0143071	11	0	10	0.00987908	21	0.0134548	0.00945343
fig|6666666.96096.peg.1250	A3193_06120	A3194_12180	A3195_12325	A3196_12560	A3197_18165	NODE_1_length_2390107_cov_43.4093_ID_1	NODE_1_length_2390107_cov_43.4093_ID_1_1363908_1362463	1363908	1362463	-	Protein containing domains DUF404, DUF407	FIG00537781	ff	10	26	36	0.0153113	2	0	0	0.0102455	2	0.00145323	4	0	0	0.00091549	4	0.00699937	2	0	0.00456406	2	0.00130064	0	0	0	0.000871994	0	0	0
fig|6666666.96096.peg.3695	A3193_18285	A3194_20180	A3195_02170	A3196_06360	A3197_00795	NODE_2_length_1715405_cov_43.4474_ID_3	NODE_2_length_1715405_cov_43.4474_ID_3_1685501_1686625	1685501	1686625	+	Glutamate 5-kinase (EC 2.7.2.11) / RNA-binding C-terminal domain PUA	FIG00000351	isu;Proline_Synthesis isu;Proline_Synthesis	13	15	28	0.0119088	3	5	0	0.0102445	8	0.00581294	6	0	7	0.00470777	13	0.022748	5	4	0.0190694	9	0.0058529	11	0	9	0.00504461	20	0.0128141	0.0112381
fig|6666666.96096.peg.2095	A3193_10365	NA	NA	A3196_17085	A3197_11185	NODE_1_length_2390107_cov_43.4093_ID_1	NODE_1_length_2390107_cov_43.4093_ID_1_2323597_2319260	2323597	2319260	-	diguanylate cyclase/phosphodiesterase (GGDEF & EAL domains) with PAS/PAC sensor(s)	FIG00561534	idu(65);Bacterial_hemoglobins	46	62	108	0.045934	22	18	0	0.0102408	40	0.0290647	12	0	14	0.00610045	26	0.0454959	6	2	0.00988424	8	0.00520258	42	0	26	0.00116212	68	0.043568	0.00990256
fig|6666666.96096.peg.2893	A3193_14275	A3194_03640	A3195_09625	A3196_02310	NA	NODE_2_length_1715405_cov_43.4474_ID_3	NODE_2_length_1715405_cov_43.4474_ID_3_807271_804854	807271	804854	-	diguanylate cyclase/phosphodiesterase (GGDEF & EAL domains) with PAS/PAC sensor(s)	FIG00561534	idu(65);Bacterial_hemoglobins	32	28	60	0.0255189	10	14	0	0.0102088	24	0.0174388	4	0	8	0.00656789	12	0.0209981	18	28	0.00818586	46	0.0299148	20	0	10	0.0119904	30	0.0192212	0.00783921
fig|6666666.96096.peg.3994	A3193_19745	A3194_20555	A3195_19590	A3196_19580	A3197_12715	NODE_4_length_73793_cov_47.1748_ID_7	NODE_4_length_73793_cov_47.1748_ID_7_55453_57432	55453	57432	+	Sucrose phosphorylase (EC 2.4.1.7)	FIG00137972	idu(1);Fructooligosaccharides(FOS)_and_Raffinose_Utilization idu(1);Sucrose_utilization	21	28	49	0.0208404	2	8	0	0.0101824	10	0.00726617	2	0	2	0.0033423	4	0.00699937	15	8	0.00333253	23	0.0149574	51	2	22	0.00732206	75	0.0480529	0.0239355
fig|6666666.96096.peg.3930	A3193_19450	A3194_17325	A3195_18575	A3196_18830	A3197_11645	NODE_3_length_256263_cov_43.4084_ID_5	NODE_3_length_256263_cov_43.4084_ID_5_247886_245301	247886	245301	-	DNA mismatch repair protein MutS	FIG00000356	isu;DNA_repair_system_including_RecA,_MutS_and_a_hypothetical_protein isu;DNA_repair,_bacterial_MutL-MutS_system	32	32	64	0.0272201	6	8	0	0.0101817	14	0.0101726	2	0	0	0.00358228	2	0.00349969	18	12	0.00127564	30	0.0195097	44	0	20	0.00731159	64	0.0410051	0.0156368
fig|6666666.96096.peg.1067	A3193_05225	A3194_11285	A3195_11420	A3196_11665	NA	NODE_1_length_2390107_cov_43.4093_ID_1	NODE_1_length_2390107_cov_43.4093_ID_1_1155522_1156007	1155522	1156007	+	cAMP-binding proteins - catabolite gene activator and regulatory subunit of cAMP-dependent protein kinases		idu(2);cAMP_signaling_in_bacteria	0	12	12	0.00510378	10	12	0	0.0101751	22	0.0159856	5	0	2	0.0300035	7	0.0122489	0	4	0.0237966	4	0.00260129	0	0	2	0.00519601	2	0.00128141	0.00260445
fig|6666666.96096.peg.2697	A3193_13300	A3194_04625	A3195_03655	A3196_01340	A3197_07980	NODE_2_length_1715405_cov_43.4474_ID_3	NODE_2_length_1715405_cov_43.4474_ID_3_605596_603002	605596	603002	-	ClpB protein	FIG00025216	idu(1);Proteolysis_in_bacteria,_ATP-dependent idu(1);Type_VI_secretion_systems idu(1);USS-DB-7 idu(1);Protein_chaperones	28	36	64	0.0272201	12	28	0	0.0101464	40	0.0290647	8	0	6	0.0101996	14	0.0244978	10	14	0.00889851	24	0.0156077	12	2	18	0.00582898	32	0.0205026	0.00779126
fig|6666666.96096.peg.3443	A3193_17005	A3194_00885	A3195_06905	A3196_05030	NA	NODE_2_length_1715405_cov_43.4474_ID_3	NODE_2_length_1715405_cov_43.4474_ID_3_1415662_1415216	1415662	1415216	-	Putative activity regulator of membrane protease YbbK			2	9	11	0.00467846	0	0	0	0.0101428	0	0	0	0	2	0	2	0.00349969	1	0	0.00739358	1	0.000650322	8	0	2	0.00141259	10	0.00640705	0.014161
fig|6666666.96096.peg.2189	A3193_10845	A3194_16225	A3195_06170	A3196_17670	A3197_10710	NODE_2_length_1715405_cov_43.4474_ID_3	NODE_2_length_1715405_cov_43.4474_ID_3_46113_46316	46113	46316	+	Dodecin			3	2	5	0.00212657	0	0	0	0.0101292	0	0	0	0	0	0	0	0	0	0	0	0	0	0	0	0	0	0	0	0
fig|6666666.96096.peg.3934	A3193_19465	A3194_17310	A3195_18560	A3196_18815	NA	NODE_3_length_256263_cov_43.4084_ID_5	NODE_3_length_256263_cov_43.4084_ID_5_249990_250925	249990	250925	+	Isoaspartyl aminopeptidase (EC 3.4.19.5) @ Asp-X dipeptidase	FIG00001484	idu(2);Omega_peptidases_(EC_3.4.19.-) idu(2);Protein_degradation	11	12	23	0.00978224	2	1	0	0.0101162	3	0.00217985	5	0	5	0.00212227	10	0.0174984	3	2	0.0176339	5	0.00325161	0	0	0	0.00336907	0	0	0
fig|6666666.96096.peg.2173	A3193_10750	A3194_16130	A3195_06260	A3196_17580	A3197_10815	NODE_2_length_1715405_cov_43.4474_ID_3	NODE_2_length_1715405_cov_43.4474_ID_3_29629_29141	29629	29141	-	NADH-ubiquinone oxidoreductase chain I (EC 1.6.5.3)	FIG00138210	icw(4);Respiratory_Complex_I icw(4);NADH_ubiquinone_oxidoreductase	4	8	12	0.00510378	8	8	0	0.0101126	16	0.0116259	0	0	2	0.0216866	2	0.00349969	2	6	0.00675724	8	0.00520258	9	2	6	0.0103281	17	0.010892	0.0220017
fig|6666666.96096.peg.3769	A3193_18675	A3194_18080	A3195_19310	A3196_20030	A3197_12355	NODE_3_length_256263_cov_43.4084_ID_5	NODE_3_length_256263_cov_43.4084_ID_5_62492_62370	62492	62370	-	hypothetical protein			2	1	3	0.00127594	0	0	0	0.0101126	0	0	0	0	0	0	0	0	0	0	0	0	0	0	0	1	0	1	0.000640705	0.00517688
fig|6666666.96096.peg.3006	A3193_14840	A3194_03035	A3195_09060	A3196_02875	A3197_06455	NODE_2_length_1715405_cov_43.4474_ID_3	NODE_2_length_1715405_cov_43.4474_ID_3_927075_927728	927075	927728	+	Cyclic AMP receptor protein	FIG00138461	isu;cAMP_signaling_in_bacteria isu;CytR_regulation	8	8	16	0.00680504	16	18	0	0.0100764	34	0.024705	6	0	6	0.0344395	12	0.0209981	8	14	0.0302989	22	0.0143071	8	2	8	0.0212256	18	0.0115327	0.0174095
fig|6666666.96096.peg.231	A3193_01125	A3194_07245	A3195_00930	A3196_07625	A3197_02415	NODE_1_length_2390107_cov_43.4093_ID_1	NODE_1_length_2390107_cov_43.4093_ID_1_247424_248404	247424	248404	+	hypothetical protein			4	20	24	0.0102076	40	32	0	0.0100713	72	0.0523165	2	0	0	0.0485957	2	0.00349969	20	6	0.00336483	26	0.0169084	8	0	8	0.0167147	16	0.0102513	0.0103115
fig|6666666.96096.peg.3993	A3193_19740	A3194_20550	A3195_19595	A3196_19585	NA	NODE_4_length_73793_cov_47.1748_ID_7	NODE_4_length_73793_cov_47.1748_ID_7_54529_55428	54529	55428	+	Fructokinase (EC 2.7.1.4)	FIG00001653	icw(1);Sucrose_utilization idu(1);Fructose_utilization idu(1);Mannitol_Utilization	9	13	22	0.00935692	2	2	0	0.0100638	4	0.00290647	6	0	0	0.00294301	6	0.0104991	7	16	0.011004	23	0.0149574	7	0	8	0.0161183	15	0.00961058	0.010538
fig|6666666.96096.peg.2852	A3193_14085	A3194_03830	A3195_09815	A3196_02120	A3197_07195	NODE_2_length_1715405_cov_43.4474_ID_3	NODE_2_length_1715405_cov_43.4474_ID_3_756764_758074	756764	758074	+	Survival protein SurA precursor (Peptidyl-prolyl cis-trans isomerase SurA) (EC 5.2.1.8)	FIG00036406	idu(1);Periplasmic_Stress_Response icw(2);ECSIG4-SIG7 idu(1);Peptidyl-prolyl_cis-trans_isomerase icw(2);EC49-61 icw(2);Possible_RNA_modification_and_stress_response_cluster idu(1);Lipopolysaccharide_assembly	10	22	32	0.0136101	4	15	0	0.0100457	19	0.0138057	7	0	5	0.00959343	12	0.0209981	12	10	0.0151032	22	0.0143071	38	2	36	0.0105804	76	0.0486936	0.0366412
fig|6666666.96096.peg.3399	A3193_16780	A3194_01105	A3195_07125	A3196_04805	NA	NODE_2_length_1715405_cov_43.4474_ID_3	NODE_2_length_1715405_cov_43.4474_ID_3_1366765_1367175	1366765	1367175	+	hypothetical protein			4	6	10	0.00425315	0	0	0	0.0100304	0	0	0	0	0	0	0	0	2	3	0	5	0.00325161	0	0	1	0.00768312	1	0.000640705	0.00154044
fig|6666666.96096.peg.1790	A3193_08855	A3194_15600	A3195_15075	A3196_15560	A3197_13935	NODE_1_length_2390107_cov_43.4093_ID_1	NODE_1_length_2390107_cov_43.4093_ID_1_1978245_1979561	1978245	1979561	+	Thioredoxin reductase (EC 1.8.1.9)	FIG01955919	idu(1);pyrimidine_conversions idu(1);Glycine_reductase,_sarcosine_reductase_and_betaine_reductase idu(1);Thioredoxin-disulfide_reductase	10	22	32	0.0136101	4	4	0	0.00999987	8	0.00581294	0	0	0	0.00402092	0	0	1	4	0	5	0.00325161	11	2	2	0.00239368	15	0.00961058	0.00719885
[truncated: 3,172 more rows]
