# Supplementary material for: Chemosynthetic symbionts of marine invertebrate animals are capable of nitrogen fixation
Source: Nat Microbiol. 2016 Oct 24;2(1):16195. doi: 10.1038/nmicrobiol.2016.195 (PMC6872982; doi:10.1038/nmicrobiol.2016.195)
Supplement: Supplementary Dataset 2 — Symbiont proteins identified in metaproteomes. (XLSX 1007 kb) [file 41564_2017_BFnmicrobiol2016195_MOESM203_ESM.xlsx]

## Sheet: 80_P1
Accession	Description	Coverage	# Peptides	# PSMs	# Unique Peptides	# Protein Groups	# AAs	MW [kDa]	calc. pI	Protein FDR Confidence A2 Sequest HT	# Decoy Proteins A2 Sequest HT	Exp. q-value A2 Sequest HT	Score A2 Sequest HT	# Peptides A2 Sequest HT
A3193_08005	A3193_08005 | adenylylsulfate reductase subunit alpha | 1787231:1789135 Reverse	76.183	46	811	46	1	634	70.958	6.62	High	0	0	2418.98	46
A3197_13145	A3197_13145 | adenylylsulfate reductase subunit alpha | 28307:30214 Reverse	75.1181	45	810	45	1	635	71.031	6.62	High	0	0	2418.98	45
A3193_03275	A3193_03275 | ribulose-bisphosphate carboxylase large subunit | 706413:707831 Reverse	67.161	38	626	38	1	472	52.489	5.97	High	0	0	1672.64	38
A3195_09840	A3195_09840 | hypothetical protein | 2170619:2171641 Forward	62.9412	15	493	15	1	340	35.62	4.56	High	0	0	1588.36	15
A3193_11735	A3193_11735 | type I glyceraldehyde-3-phosphate dehydrogenase | 262585:263586 Reverse	87.0871	23	466	23	1	333	35.612	5.34	High	0	0	1535.76	23
A3193_10195	A3193_10195 | molybdopterin oxidoreductase | 2272257:2274821 Forward	65.5738	56	531	52	1	854	97.305	6.71	High	0	0	1432.18	56
A3193_10180	A3193_10180 | hypothetical protein | 2268502:2269281 Forward	78.3784	14	279	14	1	259	29.058	5.12	High	0	0	1215.93	14
A3193_11740	A3193_11740 | transketolase | 263673:265661 Reverse	71.4502	35	373	35	1	662	70.753	4.92	High	0	0	1072.99	35
A3193_13635 ;A3193_13570	A3193_13635 | translation elongation factor Tu | 662605:663795 Reverse;A3193_13570 | translation elongation factor Tu | 645827:647017 Reverse	81.8182	25	355	25	1	396	43.295	4.96	High	0	0	1030.16	25
A3193_03270	A3193_03270 | ribulose 1,5-bisphosphate carboxylase small subunit | 705977:706333 Reverse	89.8305	8	240	8	1	118	13.38	4.91	High	0	0	1018.43	8
A3193_14060	A3193_14060 | hypothetical protein | 746149:747165 Reverse	42.8994	8	298	8	1	338	35.471	4.61	High	0	0	967.648	8
A3193_11730	A3193_11730 | phosphoglycerate kinase | 261249:262430 Reverse	87.7863	24	305	24	1	393	41.245	4.92	High	0	0	936.144	24
A3193_16240	A3193_16240 | F0F1 ATP synthase subunit beta | 1238228:1239604 Forward	94.3231	37	297	37	1	458	49.212	4.86	High	0	0	894.147	37
A3193_02895	A3193_02895 | sulfite reductase, dissimilatory-type subunit alpha | 627226:628467 Forward	76.5133	36	352	36	1	413	45.924	4.93	High	0	0	886.991	36
A3193_15890	A3193_15890 | rubrerythrin | 1160834:1161250 Forward	84.7826	11	248	11	1	138	15.125	4.75	High	0	0	687.969	11
A3193_16465	A3193_16465 | 6-phosphofructokinase | 1289034:1290290 Reverse	79.4258	24	245	24	1	418	45.293	5.26	High	0	0	687.492	24
A3193_02900	A3193_02900 | sulfite reductase, dissimilatory-type beta subunit | 628569:629639 Forward	79.4944	30	250	30	1	356	39.896	7.64	High	0	0	641.168	30
A3193_02935	A3193_02935 | glutamate synthase | 633647:635593 Forward	70.8333	39	251	39	1	648	71.102	4.88	High	0	0	618.963	39
A3193_09605	A3193_09605 | adenylate kinase | 2149165:2149809 Reverse	88.3178	24	216	24	1	214	23.484	5.03	High	0	0	615.727	24
A3193_04535	A3193_04535 | molecular chaperone DnaK | 998396:1000339 Forward	70.0155	38	206	38	1	647	69.321	4.81	High	0	0	605.005	38
A3193_08015	A3193_08015 | adenylyl-sulfate reductase | 1789649:1790431 Reverse	31.5385	9	156	9	1	260	28.93	8.85	High	0	0	594.15	9
A3193_16230	A3193_16230 | F0F1 ATP synthase subunit alpha | 1235721:1237262 Forward	64.9123	34	223	34	1	513	55.532	5.34	High	0	0	580.822	34
A3193_10805	A3193_10805 | triose-phosphate isomerase | 38612:39364 Reverse	80.4	17	217	17	1	250	26.016	4.88	High	0	0	569.103	17
A3193_14610	A3193_14610 | chaperonin GroL | 883967:885610 Reverse	72.3949	31	193	31	1	547	57.538	4.86	High	0	0	508.844	31
A3193_04635	A3193_04635 | glucose-1-phosphate adenylyltransferase | 1019239:1020504 Forward	76.7221	29	208	29	1	421	47.152	5.97	High	0	0	508.29	29
A3193_11720	A3193_11720 | fructose-1,6-bisphosphate aldolase | 258589:259653 Reverse	66.6667	19	239	19	1	354	38.009	5.34	High	0	0	507.466	19
A3193_09370	A3193_09370 | sulfate adenylyltransferase | 2092808:2093995 Reverse	68.3544	16	184	16	1	395	43.353	5.17	High	0	0	483.634	16
A3193_06710	A3193_06710 | cytochrome c oxidase subunit II | 1495314:1496468 Reverse	53.3854	18	170	18	1	384	42.902	5.68	High	0	0	478.184	18
A3193_03305	A3193_03305 | phosphoribulokinase | 714795:715667 Reverse	84.8276	22	208	22	1	290	32.706	6.33	High	0	0	476.985	22
A3193_16060	A3193_16060 | type I glutamate--ammonia ligase | 1200541:1201947 Reverse	69.8718	23	213	23	1	468	51.908	4.93	High	0	0	475.635	23
A3193_05100	A3193_05100 | pyruvate, phosphate dikinase | 1126968:1129748 Forward	70.1944	49	190	49	1	926	102.255	5.12	High	0	0	423.678	49
A3193_10200	A3193_10200 | 4Fe-4S ferredoxin | 2274839:2275504 Forward	69.6833	19	159	18	1	221	24.316	8.46	High	0	0	422.468	19
A3193_03265	A3193_03265 | AAA family ATPase | 704969:705775 Reverse	82.4627	17	157	17	1	268	29.924	5.12	High	0	0	412.112	17
A3193_08010	A3193_08010 | adenylylsulfate reductase subunit beta | 1789135:1789617 Reverse	74.375	11	149	11	1	160	18.283	6.51	High	0	0	400.035	11
A3193_10760	A3193_10760 | NADH-quinone oxidoreductase subunit G | 30697:33054 Reverse	54.0127	28	140	28	1	785	84.555	5.59	High	0	0	377.74	28
A3193_14055	A3193_14055 | ribose 5-phosphate isomerase A | 745215:745874 Forward	54.3379	10	122	10	1	219	23.295	5.85	High	0	0	373.755	10
A3193_05385	A3193_05385 | acetate--CoA ligase | 1190694:1192640 Reverse	47.2222	26	139	26	1	648	72.292	5.22	High	0	0	360.29	26
A3193_06975	fusA | elongation factor G | 1563426:1565462 Reverse	56.6372	29	136	29	1	678	74.586	5.45	High	0	0	318.069	29
A3193_13575	A3193_13575 | translation elongation factor G | 647037:649133 Reverse	64.4699	32	114	32	1	698	76.837	4.91	High	0	0	311.146	32
A3193_02650	A3193_02650 | DNA-binding protein HU | 578124:578396 Forward	66.6667	6	102	6	1	90	9.348	9.41	High	0	0	305.724	6
A3193_13590	A3193_13590 | DNA-directed RNA polymerase subunit beta' | 650331:654545 Reverse	51.7094	58	136	58	1	1404	155.475	6.14	High	0	0	305.574	58
A3193_12310	A3193_12310 | aldehyde ferredoxin oxidoreductase | 392447:394300 Reverse	59.8055	29	129	29	1	617	66.117	5.01	High	0	0	303.714	29
A3193_01060	A3193_01060 | phosphoenolpyruvate carboxykinase | 229460:231319 Reverse	57.0275	27	111	27	1	619	69.623	5.59	High	0	0	299.888	27
A3193_13595	A3193_13595 | DNA-directed RNA polymerase subunit beta | 654588:658664 Reverse	53.6082	53	138	53	1	1358	151.48	5.45	High	0	0	297.854	53
A3193_10280	A3193_10280 | C4-dicarboxylate ABC transporter substrate-binding protein | 2297248:2298216 Reverse	45.3416	11	85	11	1	322	34.962	9.36	High	0	0	288.488	11
A3197_20860	A3197_20860 | pyruvate, phosphate dikinase | 13974:16760 Reverse	48.4914	35	130	35	1	928	102.741	5.26	High	0	0	288.343	35
A3193_04335	A3193_04335 | LL-diaminopimelate aminotransferase | 952803:954023 Reverse	86.6995	23	98	23	1	406	44.627	4.98	High	0	0	284.336	23
A3193_18925	A3193_18925 | sulfide dehydrogenase | 111640:112926 Reverse	57.9439	23	141	22	1	428	46.361	6.38	High	0	0	282.04	23
A3193_03175	A3193_03175 | threonine synthase | 683963:685105 Forward	71.0526	19	101	19	1	380	40.395	6.19	High	0	0	274.615	19
CRAP_RS27A_HUMAN	CRAP_RS27A_HUMAN	33.3333	8	228	8	1	156	17.953	9.64	High	0	0	258.617	8
A3193_09755	A3193_09755 | HflK protein | 2182998:2184155 Reverse	59.4805	22	113	22	1	385	41.844	5.88	High	0	0	251.184	22
A3193_00060	A3193_00060 | cytochrome C | 17708:20059 Forward	39.5913	27	119	27	1	783	85.693	7.14	High	0	0	250.541	27
A3193_02920	A3193_02920 | sulfur relay protein TusE | 630868:631200 Forward	72.7273	5	79	5	1	110	12.373	4.94	High	0	0	246.7	5
A3193_03255	A3193_03255 | VWA domain-containing protein | 702367:704748 Reverse	47.0366	30	107	30	1	793	90.7	5	High	0	0	245.265	30
A3193_03790	A3193_03790 | alanine--glyoxylate aminotransferase | 829881:831068 Reverse	61.2658	16	87	16	1	395	42.565	5.77	High	0	0	233.591	16
A3193_17615	A3193_17615 | hypothetical protein | 1546717:1547031 Forward	55.7692	5	76	5	1	104	10.616	7.99	High	0	0	225.709	5
A3193_11595	A3193_11595 | ATPase | 233144:234235 Reverse	59.5041	15	79	15	1	363	38.608	5.15	High	0	0	218.579	15
A3193_10135	A3193_10135 | 4Fe-4S ferredoxin | 2260187:2261215 Forward	46.4912	18	83	18	1	342	39.327	8.5	High	0	0	213.812	18
A3193_01925	A3193_01925 | peptidylprolyl isomerase | 427626:428114 Reverse	96.2963	11	70	11	1	162	17.927	4.58	High	0	0	209.416	11
A3193_06630	A3193_06630 | aconitate hydratase 1 | 1478216:1480879 Reverse	44.7576	29	94	29	1	887	96.5	4.89	High	0	0	202.958	29
A3193_14885	A3193_14885 | ribulose-phosphate 3-epimerase | 935240:935932 Reverse	55.2174	14	78	14	1	230	24.823	5.22	High	0	0	199.387	14
A3193_09610	A3193_09610 | molecular chaperone HtpG | 2150217:2152124 Reverse	54.0157	24	64	24	1	635	72.252	4.92	High	0	0	197.489	24
A3193_12040	A3193_12040 | O-acetylhomoserine aminocarboxypropyltransferase | 334576:335853 Reverse	68.4706	21	76	21	1	425	45.807	5.83	High	0	0	196.675	21
A3193_09750	A3193_09750 | HflC protein | 2182132:2182998 Reverse	63.1944	17	83	17	1	288	32.868	6.37	High	0	0	196.376	17
A3193_03170	A3193_03170 | homoserine dehydrogenase | 682553:683866 Forward	39.1304	13	72	13	1	437	46.86	5.14	High	0	0	195.883	13
A3193_10765	A3193_10765 | NADH oxidoreductase (quinone) subunit F | 33072:34346 Reverse	50.9434	20	83	20	1	424	46.651	5.3	High	0	0	193.843	20
A3193_19800	A3193_19800 | polyribonucleotide nucleotidyltransferase | 68404:70506 Forward	48.7143	25	79	25	1	700	75.955	5.07	High	0	0	191.381	25
A3193_03040	A3193_03040 | thiosulfate oxidation carrier complex protein SoxZ | 656705:657019 Reverse	66.3462	7	83	7	1	104	11.267	9.8	High	0	0	186.233	7
A3193_18605	A3193_18605 | succinate--CoA ligase subunit beta | 44669:45841 Forward	49.7436	17	76	17	1	390	41.919	5.62	High	0	0	183.699	17
A3193_01695	A3193_01695 | SirA family protein | 375912:376142 Forward	65.7895	6	64	6	1	76	8.251	5.1	High	0	0	183.529	6
A3193_02630	A3193_02630 | trigger factor | 571829:573118 Forward	68.5315	20	68	20	1	429	48.307	4.53	High	0	0	180.289	20
A3193_00730	A3193_00730 | ketol-acid reductoisomerase | 156706:157716 Forward	63.6905	14	75	14	1	336	36.544	5	High	0	0	179.194	14
A3193_02645	A3193_02645 | endopeptidase La | 575491:577938 Forward	57.1779	36	82	36	1	815	91.345	6.54	High	0	0	178.439	36
A3193_18935	A3193_18935 | cytochrome C | 113557:115539 Reverse	18.0303	9	55	9	1	660	75.299	6.34	High	0	0	178.293	9
A3193_14955	A3193_14955 | DNA-binding protein | 951385:951801 Forward	39.1304	7	60	7	1	138	14.819	11.44	High	0	0	176.513	7
A3193_12635	A3193_12635 | cytochrome C | 470110:471408 Forward	63.6574	23	90	22	1	432	46.009	8.69	High	0	0	170.356	23
A3193_03045	A3193_03045 | thiosulfate oxidation carrier protein SoxY | 657066:657530 Reverse	25.3247	3	45	3	1	154	15.457	9.26	High	0	0	170.127	3
A3193_10775	A3193_10775 | NADH dehydrogenase | 34868:36121 Reverse	54.4365	17	76	17	1	417	47.416	5.53	High	0	0	169.059	17
A3193_06870	A3193_06870 | 30S ribosomal protein S1 | 1535069:1536745 Forward	47.491	25	86	25	1	558	61.532	4.96	High	0	0	169.047	25
A3193_02665	A3193_02665 | hypothetical protein | 578671:580575 Forward	47.1609	22	70	22	1	634	70.228	4.69	High	0	0	166.251	22
A3193_11725	A3193_11725 | pyruvate kinase | 259719:261173 Reverse	63.6364	22	68	22	1	484	52.987	5.72	High	0	0	165.81	22
A3193_11425	A3193_11425 | efflux transporter periplasmic adaptor subunit | 191510:192580 Reverse	69.6629	22	68	22	1	356	38.879	5.86	High	0	0	163.669	22
A3193_06955	A3193_06955 | cytochrome C | 1558467:1559771 Reverse	55.2995	17	68	16	1	434	46.23	8.78	High	0	0	163.423	17
A3193_07435	A3193_07435 | phosphate-binding protein | 1675460:1676314 Reverse	55.9859	15	64	15	1	284	30.249	9.17	High	0	0	162.906	15
A3193_16235	A3193_16235 | F0F1 ATP synthase subunit gamma | 1237295:1238155 Forward	57.6923	13	58	13	1	286	31.942	7.58	High	0	0	162.076	13
A3193_10190	A3193_10190 | hypothetical protein | 2271482:2272231 Forward	44.1767	9	68	9	1	249	28.784	6.79	High	0	0	162.005	9
A3193_13090	A3193_13090 | orotate phosphoribosyltransferase | 560290:560733 Forward	46.2585	8	73	8	1	147	16.335	9.28	High	0	0	161.397	8
A3193_10595	A3193_10595 | cytochrome c family protein | 2378886:2380166 Forward	48.3568	13	61	13	1	426	46.203	7.71	High	0	0	160.11	13
A3193_15910	A3193_15910 | hypothetical protein | 1164191:1165024 Forward	67.148	18	65	18	1	277	30.495	5.08	High	0	0	158.535	18
A3193_06175	A3193_06175 | aspartate aminotransferase | 1376143:1377330 Reverse	62.2785	19	72	19	1	395	42.054	5.2	High	0	0	158.28	19
A3193_04580	A3193_04580 | UTP--glucose-1-phosphate uridylyltransferase | 1007197:1008081 Forward	76.8707	13	60	13	1	294	32.232	4.94	High	0	0	156.705	13
A3193_11430	A3193_11430 | SCP-2 sterol transfer family protein | 192728:193123 Reverse	46.5649	7	81	7	1	131	14.417	5.24	High	0	0	156.659	7
A3193_11050	A3193_11050 | translation elongation factor Ts | 90886:91773 Reverse	61.3559	14	52	14	1	295	32.205	5.25	High	0	0	153.976	14
A3193_01100	A3193_01100 | IMP dehydrogenase | 240397:241860 Forward	52.7721	18	66	18	1	487	52.185	5.6	High	0	0	153.806	18
A3193_10150	A3193_10150 | hypothetical protein | 2263476:2263784 Forward	53.9216	4	53	1	1	102	11.28	5.69	High	0	0	153.141	4
A3193_08275	A3193_08275 | alkyl hydroperoxide reductase | 1858360:1858965 Reverse	75.6219	9	47	9	1	201	22.188	4.92	High	0	0	151.212	9
A3193_05040	A3193_05040 | NYN domain-containing protein | 1110991:1111830 Reverse	64.1577	16	69	16	1	279	32.103	4.94	High	0	0	148.494	16
A3196_16910	A3196_16910 | hypothetical protein | 3725641:3726432 Forward	35.3612	8	62	8	1	263	30.34	6.93	High	0	0	148.429	8
A3193_14965	A3193_14965 | hypothetical protein | 952715:953365 Reverse	52.3148	9	56	9	1	216	24.603	9.99	High	0	0	144.432	9
A3193_17575	A3193_17575 | isochorismatase | 1535436:1536014 Reverse	67.7083	9	58	9	1	192	21.358	7.27	High	0	0	142.156	9
A3193_05130	A3193_05130 | acetyl-CoA acetyltransferase | 1136306:1137490 Reverse	56.3452	13	46	13	1	394	40.872	5.58	High	0	0	141.899	13
A3193_09730	A3193_09730 | adenylosuccinate synthase | 2178521:2179813 Reverse	66.9767	17	47	17	1	430	46.822	5.62	High	0	0	141.426	17
A3194_12950	A3194_12950 | phosphate transport system regulatory protein PhoU | 168233:169306 Forward	55.7423	16	59	15	1	357	40.124	5.48	High	0	0	138.812	16
A3193_07430	A3193_07430 | hypothetical protein | 1674259:1675269 Reverse	58.3333	15	58	14	1	336	37.554	5.29	High	0	0	138.812	15
A3193_10880	A3193_10880 | carbamoyl phosphate synthase large subunit | 52069:55281 Reverse	36.0748	24	53	24	1	1070	118.083	4.92	High	0	0	138.667	24
A3193_16460	hppA | sodium-translocating pyrophosphatase | 1286830:1288878 Reverse	26.5396	15	66	15	1	682	70.007	4.81	High	0	0	137.148	15
A3193_16415	A3193_16415 | molybdopterin oxidoreductase | 1277580:1280168 Reverse	6.84455	5	39	1	1	862	97.684	7.37	High	0	0	136.914	5
A3193_17120	A3193_17120 | hypothetical protein | 1437727:1438584 Forward	28.7719	7	55	7	1	285	30.965	5.29	High	0	0	135.286	7
A3193_18600	A3193_18600 | malyl-CoA lyase | 43692:44672 Forward	68.4049	13	38	13	1	326	35.355	5.12	High	0	0	134.916	13
A3193_04645	A3193_04645 | 4-alpha-glucanotransferase | 1022261:1023751 Forward	45.5645	16	52	16	1	496	56.995	5.17	High	0	0	133.622	16
A3193_16220	A3193_16220 | F0F1 ATP synthase subunit B | 1234688:1235158 Forward	52.5641	7	67	7	1	156	17.209	5.27	High	0	0	131.445	7
A3193_15720	A3193_15720 | glutamate synthase subunit alpha | 1118028:1122668 Reverse	25.8085	29	58	29	1	1546	168.928	5.59	High	0	0	131.31	29
A3193_08080	A3193_08080 | hypothetical protein | 1805726:1808512 Forward	45.0431	31	59	31	1	928	103.441	8.97	High	0	0	131.254	31
A3193_02930	A3193_02930 | reductase | 632030:633568 Forward	42.5781	15	56	15	1	512	57.308	5.06	High	0	0	129.207	15
A3193_14620	A3193_14620 | polyphosphate kinase 2 | 886328:887152 Forward	58.7591	13	65	13	1	274	32.543	8.54	High	0	0	129.196	13
A3193_17685	A3193_17685 | hypothetical protein | 1563197:1564309 Forward	54.5946	12	50	12	1	370	39.892	4.73	High	0	0	126.698	12
A3193_13250	A3193_13250 | transcriptional regulator | 591573:591911 Reverse	78.5714	8	45	7	1	112	12.239	6.13	High	0	0	126.501	8
A3193_02905	A3193_02905 | tRNA 2-thiouridine(34) synthase TusD | 629684:630076 Forward	81.5385	10	55	10	1	130	14.571	5.29	High	0	0	124.621	10
A3193_11320	A3193_11320 | thiosulfohydrolase SoxB | 161635:163410 Reverse	42.978	18	54	18	1	591	64.89	5.62	High	0	0	124.249	18
A3193_08645	A3193_08645 | beta-ketoacyl-[acyl-carrier-protein] synthase II | 1929795:1931033 Reverse	61.8932	13	40	13	1	412	43.301	5.45	High	0	0	124.004	13
A3193_13555	A3193_13555 | 50S ribosomal protein L4 | 644230:644841 Reverse	56.1576	8	42	8	1	203	22.42	9.47	High	0	0	123.422	8
A3193_05815	A3193_05815 | ATPase | 1288159:1290054 Forward	54.1997	21	50	11	1	631	70.665	4.74	High	0	0	122.579	21
A3193_11435	A3193_11435 | dynamin family protein | 193784:195301 Forward	50.6931	18	51	18	1	505	56.42	6.62	High	0	0	122.216	18
A3193_01755	A3193_01755 | 4-hydroxy-tetrahydrodipicolinate synthase | 388312:389187 Forward	58.0756	10	42	10	1	291	31.029	4.86	High	0	0	120.041	10
A3193_13610	A3193_13610 | 50S ribosomal protein L1 | 660283:660978 Reverse	57.5758	10	50	10	1	231	24.096	9.32	High	0	0	119.952	10
A3193_15865	A3193_15865 | ABC transporter substrate-binding protein | 1154427:1155512 Reverse	49.3075	17	63	17	1	361	39.372	9.01	High	0	0	119.236	17
A3193_11790	A3193_11790 | preprotein translocase subunit SecA | 277791:280604 Reverse	38.7407	23	45	23	1	937	105.115	5.19	High	0	0	119.069	23
A3193_16225	A3193_16225 | ATP synthase F1 subunit delta | 1235168:1235707 Forward	56.9832	8	47	8	1	179	19.39	5.03	High	0	0	118.484	8
A3193_06260	A3193_06260 | hypothetical protein | 1399799:1400815 Reverse	72.4852	14	58	14	1	338	36.47	4.88	High	0	0	118.249	14
A3193_12655	A3193_12655 | signal transduction protein | 474133:474582 Reverse	83.8926	10	57	10	1	149	16.452	7.05	High	0	0	118.117	10
A3193_11525	A3193_11525 | C4-dicarboxylate ABC transporter substrate-binding protein | 214227:215177 Reverse	56.0127	11	44	11	1	316	34.28	8.62	High	0	0	117.996	11
A3193_10780	A3193_10780 | NADH-quinone oxidoreductase subunit C | 36114:36833 Reverse	60.6695	13	56	13	1	239	26.986	4.55	High	0	0	117.962	13
A3193_08885	A3193_08885 | thioredoxin-disulfide reductase | 1987446:1988411 Forward	58.567	10	39	10	1	321	34.626	5.05	High	0	0	117.375	10
A3193_10085	A3193_10085 | type I secretion protein TolC | 2250582:2251901 Reverse	64.2369	18	45	18	1	439	47.931	4.98	High	0	0	116.736	18
A3193_19395	A3193_19395 | NADP-dependent isocitrate dehydrogenase | 236000:237256 Forward	64.8325	23	67	23	1	418	45.464	4.89	High	0	0	116.28	23
A3193_13475	A3193_13475 | 30S ribosomal protein S5 | 637330:637836 Reverse	58.9286	8	41	8	1	168	17.569	9.74	High	0	0	115.973	8
A3193_02875	A3193_02875 | sulfur relay protein DsrC | 624666:625010 Reverse	56.1404	7	55	7	1	114	12.737	5.53	High	0	0	114.914	7
A3193_19200	A3193_19200 | hypothetical protein | 178514:179584 Forward	42.9775	12	61	12	1	356	40.054	6.33	High	0	0	114.496	12
A3193_02815	A3193_02815 | phosphopyruvate hydratase | 615077:616360 Forward	48.9461	13	42	13	1	427	45.398	4.67	High	0	0	113.173	13
A3193_10145	A3193_10145 | hypothetical protein | 2262531:2263343 Forward	15.5556	4	47	4	1	270	30.636	7.06	High	0	0	113.012	4
A3193_17565	prpE | propionyl-CoA synthetase | 1531263:1533155 Reverse	58.0952	24	59	24	1	630	68.819	5.15	High	0	0	112.004	24
A3193_04875	A3193_04875 | 6,7-dimethyl-8-ribityllumazine synthase | 1076916:1077386 Forward	76.9231	9	37	9	1	156	16.532	5.88	High	0	0	110.337	9
A3193_04265	A3193_04265 | succinate dehydrogenase flavoprotein subunit | 936464:938224 Forward	48.2935	19	56	19	1	586	64.147	6.39	High	0	0	109.99	19
A3193_19180	A3193_19180 | malate dehydrogenase | 174662:175648 Reverse	49.3902	15	66	15	1	328	35.839	5.66	High	0	0	106.843	15
A3193_09600	A3193_09600 | thioredoxin | 2148630:2149007 Reverse	68.8	6	34	6	1	125	14.18	4.28	High	0	0	104.736	6
A3193_14680	A3193_14680 | bifunctional phosphoribosylaminoimidazolecarboxamide formyltransferase/IMP cyclohydrolase | 898078:899637 Forward	48.1696	16	50	16	1	519	56.368	5.43	High	0	0	102.297	16
A3193_12275	A3193_12275 | superoxide dismutase | 385744:386325 Forward	40.4145	6	25	6	1	193	21.48	5.03	High	0	0	101.886	6
A3193_11420	A3193_11420 | acriflavin resistance protein | 187280:191395 Reverse	25.4559	24	41	24	1	1371	149.267	6.13	High	0	0	101.326	24
A3193_09960	A3193_09960 | aspartate--tRNA ligase | 2223993:2225780 Reverse	44.3697	21	47	21	1	595	67.679	5.2	High	0	0	99.6265	21
A3193_11055	A3193_11055 | 30S ribosomal protein S2 | 91865:92614 Reverse	69.8795	13	38	13	1	249	27.509	6.89	High	0	0	99.2229	13
A3193_09620	A3193_09620 | alpha-D-glucose phosphate-specific phosphoglucomutase | 2154129:2155763 Forward	41.7279	16	43	16	1	544	59.203	5.07	High	0	0	98.1928	16
A3193_13980	A3193_13980 | glycine dehydrogenase (aminomethyl-transferring) | 730673:732121 Reverse	67.8423	18	43	18	1	482	53.057	6.44	High	0	0	96.6881	18
A3193_13545	A3193_13545 | 50S ribosomal protein L2 | 643086:643913 Reverse	47.6364	10	46	10	1	275	30.044	11.14	High	0	0	96.6565	10
A3193_13580	A3193_13580 | 30S ribosomal protein S7 | 649184:649654 Reverse	60.2564	10	39	10	1	156	17.71	10.02	High	0	0	96.6533	10
A3193_18610	A3193_18610 | succinate--CoA ligase subunit alpha | 45838:46725 Forward	56.6102	10	36	10	1	295	31.056	5.02	High	0	0	95.743	10
A3193_17275	A3193_17275 | cytochrome C | 1473233:1473970 Forward	52.2449	8	37	8	1	245	27.809	5.24	High	0	0	94.4831	8
A3193_13795	A3193_13795 | rod shape-determining protein | 696878:697924 Forward	57.4713	14	37	14	1	348	37.047	5.31	High	0	0	93.4257	14
A3193_02915	A3193_02915 | tRNA 2-thiouridine(34) synthase TusB | 630519:630824 Forward	77.2277	7	38	7	1	101	10.727	5.14	High	0	0	92.0499	7
A3193_16720	A3193_16720 | RNA-binding protein | 1352788:1353063 Forward	59.3407	3	30	3	1	91	10.359	7.52	High	0	0	91.6928	3
A3193_08125	A3193_08125 | type VI secretion protein ImpA | 1820164:1822350 Reverse	39.2857	19	36	19	1	728	80.402	5.27	High	0	0	90.9049	19
A3193_01780	A3193_01780 | adenosylcobalamin biosynthesis, GlcG-related protein | 394131:394631 Forward	34.3373	6	26	6	1	166	17.172	4.82	High	0	0	89.2089	6
A3193_06625	A3193_06625 | adenylosuccinate lyase | 1476566:1477933 Reverse	46.8132	16	41	16	1	455	51.075	5.62	High	0	0	87.8733	16
A3193_08655	fabG | 3-oxoacyl-ACP reductase | 1931566:1932309 Reverse	58.2996	8	29	8	1	247	25.658	5.26	High	0	0	87.4656	8
A3197_06670	A3197_06670 | polyphosphate kinase 2 | 240781:241608 Reverse	36.3636	10	51	10	1	275	32.605	8.7	High	0	0	87.2663	10
A3197_06330	A3197_06330 | hypothetical protein | 175016:175636 Forward	24.7573	5	31	5	1	206	23.008	10.07	High	0	0	87.1286	5
A3193_17580	A3193_17580 | protein-L-isoaspartate O-methyltransferase | 1536217:1536885 Reverse	80.1802	9	37	9	1	222	24.407	4.64	High	0	0	86.1118	9
A3193_13440	A3193_13440 | DNA-directed RNA polymerase subunit alpha | 632661:633659 Reverse	49.0964	14	44	14	1	332	36.555	4.98	High	0	0	85.713	14
A3193_14165	A3193_14165 | hypothetical protein | 776042:776593 Reverse	67.2131	10	41	10	1	183	19.92	9.03	High	0	0	85.2108	10
A3193_11400	A3193_11400 | hypothetical protein | 183758:184336 Reverse	39.0625	6	36	6	1	192	21.064	4.59	High	0	0	85.0955	6
A3193_13365	A3193_13365 | sulfite reductase subunit gamma | 620269:620568 Forward	71.7172	8	32	8	1	99	11.504	5.22	High	0	0	85.0626	8
CRAP_ALDOA_RABIT	CRAP_ALDOA_RABIT	4.16667	2	28	2	1	360	38.833	8.09	High	0	0	84.7942	2
A3193_01000	A3193_01000 | V-type ATP synthase subunit B | 217934:219313 Reverse	29.8475	11	36	11	1	459	51.237	5.66	High	0	0	84.4072	11
A3193_10040	A3193_10040 | hypothetical protein | 2239010:2241784 Reverse	28.6797	17	37	17	1	924	99.46	4.26	High	0	0	83.3874	17
A3193_10165	A3193_10165 | hypothetical protein | 2264736:2265068 Forward	47.2727	4	30	4	1	110	12.021	9.29	High	0	0	83.1488	4
A3193_08280	A3193_08280 | hypoxanthine phosphoribosyltransferase | 1859287:1859727 Reverse	59.589	8	50	8	1	146	17.096	6.1	High	0	0	83.0684	8
A3193_05630	A3193_05630 | peptidoglycan-associated lipoprotein | 1246261:1246806 Forward	45.3039	4	28	4	1	181	19.509	4.44	High	0	0	82.8909	4
A3197_21135	A3197_21135 | cytochrome C | 5614:5922 Reverse	53.9216	4	34	1	1	102	11.208	6.13	High	0	0	82.7649	4
A3197_00210	A3197_00210 | hypothetical protein | 50320:51474 Forward	27.0833	8	33	8	1	384	41.325	4.86	High	0	0	82.2449	8
A3193_13325	A3193_13325 | dihydroxy-acid dehydratase | 608994:610841 Reverse	34.1463	17	35	17	1	615	65.87	5.25	High	0	0	82.0096	17
A3193_17865	A3193_17865 | hypothetical protein | 1601379:1601915 Forward	26.4045	3	26	3	1	178	17.596	4.97	High	0	0	81.7073	3
A3193_10750	A3193_10750 | NADH-quinone oxidoreductase subunit I | 29141:29629 Reverse	45.0617	6	27	6	1	162	18.757	8.05	High	0	0	80.0998	6
A3197_11830	A3197_11830 | hypothetical protein | 217193:218263 Reverse	28.9326	9	42	9	1	356	40.214	6.14	High	0	0	80.0688	9
A3193_19000	A3193_19000 | leucyl aminopeptidase | 128347:129840 Forward	32.3944	11	35	11	1	497	53.392	8.85	High	0	0	79.995	11
A3193_02910	A3193_02910 | tRNA 2-thiouridine(34) synthase TusC | 630093:630503 Forward	50.7353	6	38	6	1	136	15.624	4.21	High	0	0	79.4055	6
A3193_12405	A3193_12405 | acetylornithine aminotransferase | 415004:416173 Forward	49.3573	15	35	15	1	389	41.957	5.68	High	0	0	79.1228	15
A3193_08255	A3193_08255 | lipid hydroperoxide peroxidase | 1854783:1855283 Forward	38.5542	4	21	4	1	166	17.449	4.59	High	0	0	78.7585	4
A3193_08765	A3193_08765 | RNA-binding protein | 1953841:1954125 Forward	64.8936	5	28	5	1	94	10.426	5.55	High	0	0	78.7384	5
A3193_17550	A3193_17550 | 2-methylcitrate synthase | 1526371:1527525 Reverse	42.9688	13	39	13	1	384	42.418	6.54	High	0	0	78.1427	13
A3193_16360	A3193_16360 | transcriptional regulator | 1265376:1265714 Forward	67.8571	6	32	5	1	112	12.101	5.57	High	0	0	78.1314	6
A3193_10860	hflB | ATP-dependent metalloprotease | 48095:50035 Reverse	39.1641	19	36	19	1	646	70.947	5.48	High	0	0	77.2574	19
A3193_11540	A3193_11540 | dihydrolipoyl dehydrogenase | 217296:219020 Reverse	30.662	13	39	13	1	574	60.635	5.27	High	0	0	76.869	13
A3193_11750	A3193_11750 | methionine adenosyltransferase | 266652:267836 Forward	51.5228	14	32	14	1	394	42.558	5.11	High	0	0	76.2767	14
A3193_00205	A3193_00205 | glutamine synthetase | 47235:48245 Reverse	47.0238	12	36	12	1	336	37.254	4.83	High	0	0	75.688	12
A3193_08150	A3193_08150 | hypothetical protein | 1827619:1828104 Forward	50.3106	8	44	8	1	161	17.598	5.39	High	0	0	75.5428	8
A3193_05340	A3193_05340 | hypothetical protein | 1182734:1185331 Forward	17.341	9	23	9	1	865	89.391	4.22	High	0	0	75.5176	9
A3193_08780	A3193_08780 | fructose-bisphosphate aldolase | 1956378:1957601 Reverse	34.6437	8	27	8	1	407	43.908	5.12	High	0	0	75.0031	8
A3193_17010	A3193_17010 | paraslipin | 1415659:1416585 Reverse	46.1039	9	23	9	1	308	33.624	4.92	High	0	0	74.8566	9
A3193_13130	A3193_13130 | phosphomannomutase | 567595:570027 Reverse	24.321	12	27	12	1	810	87.498	4.94	High	0	0	74.1588	12
A3193_13560	A3193_13560 | 50S ribosomal protein L3 | 644847:645497 Reverse	44.9074	8	34	8	1	216	22.852	9.74	High	0	0	73.8703	8
A3193_15310	A3193_15310 | cobyrinic acid a,c-diamide synthase | 1036041:1036667 Forward	73.5577	13	41	13	1	208	23.373	8.68	High	0	0	73.3103	13
A3193_01005	A3193_01005 | V-type ATP synthase subunit A | 219310:221112 Reverse	39.3333	16	29	16	1	600	66.234	5.06	High	0	0	73.0753	16
A3193_04630	A3193_04630 | 1,4-alpha-glucan branching enzyme | 1016705:1018888 Reverse	27.0977	14	31	14	1	727	83.934	5.85	High	0	0	72.7389	14
A3193_19905	A3193_19905 | alanine--tRNA ligase | 16983:19610 Forward	22.9714	14	33	14	1	875	96.382	5.06	High	0	0	71.9841	14
A3193_11745	A3193_11745 | alkyl hydroperoxide reductase | 265928:266494 Reverse	51.0638	6	25	6	1	188	20.929	4.75	High	0	0	71.9632	6
A3193_01465	A3193_01465 | C4-dicarboxylate ABC transporter substrate-binding protein | 321522:322526 Reverse	43.4132	15	39	15	1	334	36.688	9.11	High	0	0	70.4737	15
A3193_05460	A3193_05460 | beta-ketoacyl-ACP reductase | 1210511:1211233 Forward	57.5	10	34	10	1	240	25.168	6.39	High	0	0	70.2401	10
A3193_12315	A3193_12315 | (Fe-S)-binding protein | 394317:394796 Reverse	43.3962	5	22	5	1	159	16.904	5.92	High	0	0	69.7783	5
A3193_09195	A3193_09195 | sulfurtransferase | 2054926:2055597 Forward	32.7354	6	33	6	1	223	24.424	8.44	High	0	0	69.5752	6
A3193_08260	A3193_08260 | hypothetical protein | 1855369:1856562 Reverse	28.9673	11	39	11	1	397	41.387	5.3	High	0	0	68.9939	11
A3193_19095	A3193_19095 | adenylate kinase | 154547:155188 Forward	56.338	12	34	12	1	213	23.035	4.67	High	0	0	68.8062	12
A3193_12105	A3193_12105 | chemotaxis protein | 353042:355084 Reverse	27.9412	14	28	14	1	680	72.822	4.56	High	0	0	68.4938	14
A3193_16975	A3193_16975 | osmotically inducible protein OsmC | 1409577:1410041 Reverse	62.3377	7	25	7	1	154	17.007	5.05	High	0	0	68.348	7
A3193_19775	nusA | transcription termination/antitermination protein NusA | 62215:63708 Forward	39.6378	14	31	14	1	497	55.25	4.45	High	0	0	68.2218	14
A3193_01180	A3193_01180 | glutamate synthase | 265104:266723 Forward	49.5362	18	32	15	1	539	59.021	6.46	High	0	0	68.0578	18
A3193_05705	A3193_05705 | NAD(+) synthase | 1261205:1262200 Reverse	52.8701	11	22	11	1	331	37.352	5.94	High	0	0	67.0734	11
A3193_09185	A3193_09185 | sulfur oxidation c-type cytochrome SoxA | 2053687:2054526 Forward	30.8244	8	34	8	1	279	31.74	9.01	High	0	0	66.1798	8
A3193_03980	A3193_03980 | protein-export membrane protein SecD | 876664:878517 Forward	27.8768	13	31	13	1	617	67.634	5.69	High	0	0	65.9456	13
A3193_13500	A3193_13500 | 50S ribosomal protein L5 | 639571:640110 Reverse	66.4804	13	33	13	1	179	20.489	9.09	High	0	0	65.7197	13
A3193_19910	A3193_19910 | aspartate kinase | 19784:21007 Forward	56.5111	17	34	17	1	407	44.233	5.21	High	0	0	65.4621	17
A3193_00720	A3193_00720 | acetolactate synthase, large subunit, biosynthetic type | 154350:156068 Forward	29.7203	11	25	11	1	572	62.832	7.46	High	0	0	65.2618	11
A3193_09050	A3193_09050 | 30S ribosomal protein S6 | 2021740:2022156 Reverse	68.1159	7	28	7	1	138	15.894	4.72	High	0	0	64.7042	7
A3193_07410	A3193_07410 | phosphate ABC transporter ATP-binding protein | 1670807:1671598 Reverse	51.711	11	26	11	1	263	29.875	5.41	High	0	0	63.7199	11
A3193_15715	gltD | glutamate synthase | 1116574:1118025 Reverse	46.5839	15	31	15	1	483	53.147	5.31	High	0	0	63.6029	15
A3193_08390	A3193_08390 | serine peptidase | 1878631:1880070 Reverse	39.8747	12	33	12	1	479	51.962	5.47	High	0	0	63.3838	12
A3193_13605	A3193_13605 | 50S ribosomal protein L10 | 659510:660037 Reverse	53.7143	6	24	6	1	175	18.928	8.6	High	0	0	63.1444	6
A3197_11435	A3197_11435 | cytochrome c family protein | 117490:118770 Forward	22.3005	6	30	6	1	426	46.067	7.71	High	0	0	62.7409	6
A3193_16245	A3193_16245 | F0F1 ATP synthase subunit epsilon | 1239623:1240051 Forward	54.2254	6	30	6	1	142	15.264	5.34	High	0	0	62.3087	6
A3193_00480	A3193_00480 | gamma-glutamyltranspeptidase | 111014:111283 Forward	30.3371	2	20	2	1	89	8.918	6.55	High	0	0	61.4368	2
A3193_10770	A3193_10770 | NADH dehydrogenase | 34352:34855 Reverse	44.9102	7	30	7	1	167	18.647	4.61	High	0	0	61.2145	7
A3193_15775	A3193_15775 | citrate (Si)-synthase | 1135077:1136378 Reverse	34.873	10	27	10	1	433	48.584	5.67	High	0	0	61.2053	10
A3193_06725	A3193_06725 | hypothetical protein | 1500709:1501203 Reverse	27.439	6	18	6	1	164	18.105	11.21	High	0	0	61.0827	6
A3193_02945	A3193_02945 | 4Fe-4S ferredoxin | 636081:636833 Forward	44	9	35	9	1	250	27.043	7.33	High	0	0	61.0254	9
A3193_02275	A3193_02275 | dihydrolipoamide succinyltransferase | 500610:501812 Reverse	43.75	10	22	10	1	400	43.252	5.2	High	0	0	60.7323	10
A3193_03705	A3193_03705 | RNA polymerase sigma factor RpoD | 812805:814655 Reverse	30.8442	13	27	13	1	616	69.627	5	High	0	0	60.5336	13
A3193_16090	A3193_16090 | glycine--tRNA ligase subunit beta | 1206430:1208520 Forward	23.9943	14	32	14	1	696	78.024	5.11	High	0	0	59.7902	14
A3193_06705	A3193_06705 | cytochrome c oxidase subunit I | 1493704:1495299 Reverse	4.14313	1	16	1	1	531	59.012	7.23	High	0	0	58.4958	1
A3193_14435	A3193_14435 | hypothetical protein | 847147:849291 Reverse	27.0308	13	21	13	1	714	78.005	5.2	High	0	0	58.3845	13
A3197_19970	A3197_19970 | ATPase | 137324:139219 Forward	27.7338	11	26	1	1	631	70.774	4.67	High	0	0	58.1623	11
A3193_13060	A3193_13060 | twitching motility protein PilT | 554121:555155 Reverse	58.1395	15	25	15	1	344	37.967	6.81	High	0	0	57.6345	15
A3193_09400	A3193_09400 | thymidine phosphorylase | 2104492:2106882 Forward	33.2915	17	27	17	1	796	89.445	5.39	High	0	0	57.6115	17
A3193_08690	A3193_08690 | oxaloacetate decarboxylase subunit alpha | 1937304:1939106 Reverse	39.8333	13	29	13	1	600	64.402	5.07	High	0	0	57.5672	13
A3193_13310	A3193_13310 | 5-(carboxyamino)imidazole ribonucleotide synthase | 606383:607540 Reverse	48.0519	11	21	11	1	385	41.422	5.19	High	0	0	57.536	11
A3193_16145	A3193_16145 | hypothetical protein | 1220622:1220858 Forward	82.0513	5	23	5	1	78	9.401	5.24	High	0	0	57.3124	5
A3193_07995	A3193_07995 | peptidylprolyl isomerase | 1786015:1786530 Reverse	63.7427	9	18	9	1	171	19.156	4.67	High	0	0	57.1511	9
A3193_05755	A3193_05755 | folate-binding protein | 1272716:1273714 Reverse	54.5181	11	21	11	1	332	36.887	4.67	High	0	0	56.4956	11
A3193_09235	A3193_09235 | translation initiation factor IF-3 | 2060701:2061234 Reverse	58.7571	9	25	9	1	177	20.078	9.32	High	0	0	56.1378	9
A3193_08145	A3193_08145 | EvpB family type VI secretion protein | 1826089:1827585 Forward	36.5462	9	18	9	1	498	55.782	5.16	High	0	0	56.0493	9
A3193_02635	A3193_02635 | ATP-dependent Clp endopeptidase, proteolytic subunit ClpP | 573141:573779 Forward	38.6792	7	27	7	1	212	22.995	4.97	High	0	0	55.8848	7
A3193_16535	A3193_16535 | HslU--HslV peptidase ATPase subunit | 1302369:1303706 Reverse	38.8764	12	24	12	1	445	49.596	5.12	High	0	0	55.8025	12
A3193_19780	A3193_19780 | translation initiation factor IF-2 | 63774:66425 Forward	27.0668	16	25	16	1	883	95.821	5.5	High	0	0	55.7889	16
A3193_01930	A3193_01930 | peptidylprolyl isomerase | 428179:428748 Reverse	41.2698	9	28	9	1	189	20.885	8.29	High	0	0	55.6288	9
A3193_13300	A3193_13300 | ATP-dependent chaperone ClpB | 603002:605596 Reverse	30.6713	21	35	21	1	864	96.54	5.15	High	0	0	55.412	21
A3193_15895	A3193_15895 | Fe-S oxidoreductase | 1161331:1162674 Forward	44.519	13	34	13	1	447	49.794	6.73	High	0	0	55.2543	13
A3193_02255	A3193_02255 | acetyltransferase | 495660:495869 Forward	86.9565	4	16	4	1	69	8.042	5.67	High	0	0	55.0815	4
A3193_11040	A3193_11040 | ribosome recycling factor | 89481:90038 Reverse	67.5676	9	22	9	1	185	21.109	5.87	High	0	0	54.8048	9
A3193_04750	glyA | serine hydroxymethyltransferase | 1048727:1049983 Forward	42.823	13	27	13	1	418	45.623	5.69	High	0	0	54.6808	13
A3193_16260	A3193_16260 | glutamine--fructose-6-phosphate aminotransferase | 1242171:1243997 Forward	35.0329	14	23	14	1	608	66.734	5.74	High	0	0	54.0871	14
A3193_06680	A3193_06680 | hypothetical protein | 1490287:1490931 Reverse	51.8692	7	27	7	1	214	23.732	6.54	High	0	0	53.6588	7
A3193_19620	A3193_19620 | formate dehydrogenase | 30135:33032 Forward	24.8705	16	29	16	1	965	107.513	7.93	High	0	0	53.5515	16
A3193_15900	A3193_15900 | hypothetical protein | 1162797:1163381 Forward	51.5464	6	21	6	1	194	22.523	4.94	High	0	0	53.2419	6
A3193_04640	A3193_04640 | glycoside hydrolase | 1020494:1022209 Forward	35.3765	16	36	16	1	571	64.895	5.22	High	0	0	52.8947	16
A3193_06945	A3193_06945 | hypothetical protein | 1556620:1557699 Forward	48.7465	9	18	9	1	359	38.243	7.81	High	0	0	52.6972	9
A3193_19895	A3193_19895 | recombinase RecA | 14962:15990 Forward	50	12	25	12	1	342	36.816	5.16	High	0	0	52.6175	12
A3193_13215	A3193_13215 | UDP-glucose 6-dehydrogenase | 585439:586764 Reverse	41.7234	17	35	17	1	441	48.984	4.89	High	0	0	52.3377	17
A3193_13600	A3193_13600 | 50S ribosomal protein L7/L12 | 658911:659291 Reverse	57.1429	6	29	6	1	126	12.721	4.51	High	0	0	52.2594	6
A3193_08650	A3193_08650 | acyl carrier protein | 1931138:1931371 Reverse	32.4675	3	24	3	1	77	8.591	4.01	High	0	0	52.2403	3
A3197_15290	A3197_15290 | hypothetical protein | 65952:66866 Reverse	14.1447	3	28	3	1	304	33.074	5.14	High	0	0	51.6529	3
A3193_14655	A3193_14655 | acetyl-CoA carboxylase biotin carboxylase subunit | 892661:894001 Forward	40.3587	12	19	12	1	446	48.615	6.19	High	0	0	51.2937	12
A3193_04270	A3193_04270 | succinate dehydrogenase iron-sulfur subunit | 938309:939001 Forward	52.1739	9	20	9	1	230	26.182	5	High	0	0	50.7916	9
CRAP_TRYP_PIG	CRAP_TRYP_PIG	7.79221	2	37	2	1	231	24.394	7.18	High	0	0	50.1785	2
A3193_13535	A3193_13535 | 50S ribosomal protein L22 | 642450:642782 Reverse	60.9091	6	23	6	1	110	11.956	10.43	High	0	0	49.5537	6
A3193_11645	A3193_11645 | hypothetical protein | 244016:244642 Reverse	60.0962	8	18	8	1	208	22.179	4.79	High	0	0	49.372	8
A3193_10785	A3193_10785 | NADH dehydrogenase | 36849:37325 Reverse	48.7342	7	29	7	1	158	17.365	8.59	High	0	0	49.3249	7
A3193_04015	A3193_04015 | cysteine desulfurase IscS | 883396:884610 Forward	36.6337	10	23	10	1	404	44.889	6.06	High	0	0	49.189	10
A3193_19050	A3193_19050 | phosphoenolpyruvate synthase | 139813:142182 Reverse	32.9531	17	29	17	1	789	86.161	4.81	High	0	0	49.0632	17
A3193_08820	A3193_08820 | serine--tRNA ligase | 1965687:1966958 Reverse	39.0071	12	21	12	1	423	47.636	5.15	High	0	0	48.7082	12
A3193_08175	A3193_08175 | ClpV1 family T6SS ATPase | 1832587:1835319 Forward	32.1978	17	24	17	1	910	100.26	4.97	High	0	0	48.6773	17
A3193_04625	A3193_04625 | glucose-6-phosphate isomerase | 1015006:1016658 Forward	23.8182	10	24	10	1	550	62.352	6.04	High	0	0	48.5504	10
A3193_14865	A3193_14865 | anthranilate phosphoribosyltransferase | 930847:931869 Reverse	46.4706	10	24	10	1	340	35.493	5.5	High	0	0	48.0802	10
A3193_11965	A3193_11965 | UDP-glucose 4-epimerase GalE | 318834:319832 Forward	51.8072	12	22	12	1	332	35.937	5.34	High	0	0	48.0028	12
A3193_11675	A3193_11675 | hypothetical protein | 251434:252675 Reverse	49.8789	12	28	12	1	413	45.9	4.94	High	0	0	47.9334	12
A3193_13435	A3193_13435 | 50S ribosomal protein L17 | 632208:632609 Reverse	50.3759	5	25	5	1	133	15.178	10.3	High	0	0	47.766	5
A3193_01900	A3193_01900 | hypothetical protein | 423022:423951 Reverse	25.5663	4	15	4	1	309	34.634	7.28	High	0	0	47.6354	4
A3193_13485	A3193_13485 | 50S ribosomal protein L6 | 638217:638750 Reverse	64.4068	7	26	7	1	177	18.848	9.79	High	0	0	47.4228	7
A3193_13675	A3193_13675 | 50S ribosomal protein L25/general stress protein Ctc | 668639:669271 Forward	43.3333	5	19	5	1	210	23.034	4.96	High	0	0	47.3025	5
A3193_16855	A3193_16855 | leucine--tRNA ligase | 1383471:1386053 Forward	35.5814	19	25	19	1	860	97.022	5.16	High	0	0	47.1583	19
A3193_01700	A3193_01700 | NADH dehydrogenase | 376193:376675 Forward	48.125	7	29	7	1	160	17.625	4.68	High	0	0	46.9419	7
A3193_18095	A3193_18095 | glutamate-1-semialdehyde-2,1-aminomutase | 1647743:1649029 Reverse	29.6729	7	14	7	1	428	45.247	5.05	High	0	0	46.8915	7
A3193_13530	A3193_13530 | 30S ribosomal protein S3 | 641745:642431 Reverse	58.7719	10	23	10	1	228	25.571	9.6	High	0	0	46.6905	10
CRAP_PRDX1_HUMAN	CRAP_PRDX1_HUMAN	12.5628	3	30	3	1	199	22.096	8.13	High	0	0	46.6246	3
A3193_05635	A3193_05635 | tol-pal system protein YbgF | 1246911:1247636 Forward	36.5145	6	20	6	1	241	27.607	6.62	High	0	0	46.3476	6
A3197_19795	A3197_19795 | tol-pal system protein YbgF | 98465:99280 Forward	32.4723	6	20	6	1	271	30.585	8.25	High	0	0	46.3476	6
CRAP_K2C1_HUMAN	CRAP_K2C1_HUMAN	23.3281	11	21	9	1	643	65.847	8.12	High	0	0	46.1645	11
A3193_16960	A3193_16960 | hypothetical protein | 1406230:1407372 Forward	49.2105	10	18	10	1	380	41.575	4.45	High	0	0	46.1058	10
A3193_13380	A3193_13380 | peptidylprolyl isomerase | 622168:622515 Reverse	38.2609	4	15	4	1	115	12.169	4.88	High	0	0	46.0725	4
A3193_12695	A3193_12695 | hypothetical protein | 482311:482694 Reverse	57.4803	5	19	5	1	127	14.027	4.7	High	0	0	45.999	5
A3193_00725	A3193_00725 | acetolactate synthase small subunit | 156068:156559 Forward	44.7853	5	22	5	1	163	18.014	5.41	High	0	0	45.7337	5
A3193_14615	A3193_14615 | co-chaperone GroES | 885683:885973 Reverse	72.9167	4	14	4	1	96	10.379	4.94	High	0	0	45.6865	4
A3193_17265	A3193_17265 | ubiquinol-cytochrome c reductase iron-sulfur subunit | 1471399:1471998 Forward	44.7236	7	26	7	1	199	21.161	7.27	High	0	0	45.6011	7
A3193_04545	A3193_04545 | 4-hydroxy-tetrahydrodipicolinate reductase | 1001785:1002588 Forward	51.3109	10	16	10	1	267	28.125	5.53	High	0	0	45.2804	10
A3193_15645	A3193_15645 | hypothetical protein | 1107732:1108202 Reverse	48.7179	6	20	6	1	156	16.816	6.43	High	0	0	44.8318	6
A3193_10025	A3193_10025 | tryptophan synthase subunit beta | 2236122:2237339 Reverse	23.4568	7	16	7	1	405	44.173	6.07	High	0	0	44.5515	7
A3193_01640	A3193_01640 | pyridine nucleotide-disulfide oxidoreductase | 364190:365317 Reverse	39.7333	10	20	10	1	375	41.72	9.17	High	0	0	44.0947	10
A3197_08155	A3197_08155 | phosphomannomutase | 562019:564532 Forward	9.79689	6	16	6	1	837	90.63	5.02	High	0	0	43.9091	6
A3193_01710	A3193_01710 | LysR family transcriptional regulator | 378690:379598 Forward	50.3311	11	20	11	1	302	34.002	5.05	High	0	0	43.6612	11
A3193_13870	A3193_13870 | transcription termination factor Rho | 711914:713170 Reverse	37.3206	14	28	14	1	418	46.902	8.29	High	0	0	42.7894	14
A3193_02800	A3193_02800 | hypothetical protein | 611829:612179 Reverse	67.2414	3	25	2	1	116	11.763	8.32	High	0	0	42.467	3
A3193_03125	A3193_03125 | cytochrome c oxidase, cbb3-type subunit III | 672369:673220 Forward	39.576	7	17	7	1	283	30.676	4.92	High	0	0	42.2025	7
A3193_16300	A3193_16300 | protein-export chaperone SecB | 1252217:1252702 Reverse	74.5342	7	24	7	1	161	18.162	4.77	High	0	0	42.0183	7
A3193_12410	A3193_12410 | ornithine carbamoyltransferase | 416198:417103 Forward	62.1262	11	20	11	1	301	33.947	5.63	High	0	0	41.991	11
A3197_13400	A3197_13400 | hypothetical protein | 96327:97511 Reverse	17.5127	8	24	8	1	394	40.975	5.22	High	0	0	41.8978	8
A3193_06840	A3193_06840 | 3-phosphoglycerate dehydrogenase | 1528592:1529770 Forward	29.8469	7	16	7	1	392	41.839	5.26	High	0	0	41.8744	7
A3193_12625	A3193_12625 | hypothetical protein | 468353:469285 Forward	33.5484	6	19	6	1	310	33.049	6.24	High	0	0	41.8655	6
A3193_11405	A3193_11405 | chromosome partitioning protein | 184520:185155 Reverse	56.3981	8	19	8	1	211	23.19	5.21	High	0	0	41.8336	8
A3193_13670	A3193_13670 | ribose-phosphate pyrophosphokinase | 667424:668377 Forward	36.5931	9	15	9	1	317	34.423	6.1	High	0	0	41.7616	9
A3197_09410	A3197_09410 | UDP-glucose 4-epimerase GalE | 831796:832800 Reverse	45.8084	11	20	11	1	334	36.181	5.11	High	0	0	41.556	11
A3193_07030	A3193_07030 | anthranilate phosphoribosyltransferase | 1573735:1574838 Reverse	46.594	11	19	11	1	367	39.843	5.58	High	0	0	41.3163	11
A3193_17040	A3193_17040 | oligopeptidase A | 1420620:1422650 Reverse	29.5858	15	22	15	1	676	77.605	4.96	High	0	0	41.2551	15
A3193_15880	A3193_15880 | cytochrome C biogenesis protein CcsA | 1158839:1159828 Reverse	49.5441	10	21	10	1	329	35.635	5.44	High	0	0	41.1531	10
A3193_08350	A3193_08350 | pyridoxine 5'-phosphate synthase | 1871469:1872197 Reverse	57.8512	10	16	10	1	242	26.537	5.48	High	0	0	41.1506	10
A3193_10380	A3193_10380 | bifunctional aconitate hydratase 2/2-methylisocitrate dehydratase | 2327799:2330402 Reverse	24.6828	13	25	13	1	867	93.818	4.84	High	0	0	41.1499	13
A3193_11760	A3193_11760 | methylenetetrahydrofolate reductase [NAD(P)H] | 269466:270314 Forward	44.6809	8	15	8	1	282	31.684	5.24	High	0	0	41.1093	8
A3193_10045	A3193_10045 | aspartate-semialdehyde dehydrogenase | 2242123:2243238 Reverse	49.0566	10	20	10	1	371	40.591	4.88	High	0	0	41.0495	10
A3193_11130	A3193_11130 | disulfide bond formation protein DsbA | 108528:109160 Forward	40.9524	7	18	7	1	210	23.649	6.68	High	0	0	40.9632	7
A3193_08335	A3193_08335 | histidine kinase | 1869011:1869439 Forward	48.5915	6	17	6	1	142	15.838	5.33	High	0	0	40.8429	6
A3193_01760	A3193_01760 | hypothetical protein | 389348:390448 Forward	48.9071	13	19	13	1	366	41.475	4.7	High	0	0	40.7731	13
A3193_16335	A3193_16335 | 4-methyl-5(B-hydroxyethyl)-thiazole monophosphate biosynthesis protein | 1259433:1259981 Forward	53.8462	5	13	5	1	182	19.221	4.75	High	0	0	40.681	5
A3193_06980	A3193_06980 | c-type cytochrome biogenesis protein CcmI | 1565753:1567054 Reverse	48.4988	13	23	13	1	433	46.684	4.84	High	0	0	40.6108	13
A3193_13525	A3193_13525 | 50S ribosomal protein L16 | 641328:641741 Reverse	52.5547	6	25	6	1	137	15.442	11.33	High	0	0	40.4694	6
A3193_09905	A3193_09905 | O-succinylhomoserine sulfhydrylase | 2213242:2214432 Reverse	39.1414	8	17	8	1	396	42.384	5.85	High	0	0	39.9057	8
A3193_00265	A3193_00265 | reactive intermediate/imine deaminase | 63462:63848 Forward	60.1562	5	20	5	1	128	13.856	4.56	High	0	0	39.8508	5
A3193_06130	A3193_06130 | 20S proteasome subunit A/B | 1367485:1368285 Forward	30.8271	7	18	7	1	266	29.489	4.77	High	0	0	39.7401	7
A3193_16745	A3193_16745 | hypothetical protein | 1359284:1359961 Reverse	26.2222	5	18	4	1	225	24.676	8.51	High	0	0	39.7299	5
A3193_09680	A3193_09680 | hypothetical protein | 2167710:2168090 Reverse	61.1111	7	19	7	1	126	14.13	8.44	High	0	0	39.5761	7
A3193_16955	A3193_16955 | methionine synthase | 1402151:1405936 Reverse	15.1467	12	17	12	1	1261	139.506	4.94	High	0	0	39.3653	12
A3193_13445	A3193_13445 | 30S ribosomal protein S4 | 633680:634300 Reverse	27.1845	6	24	6	1	206	23.61	9.91	High	0	0	39.308	6
A3193_16325	A3193_16325 | peptidase S41 | 1256966:1258291 Forward	44.6712	12	27	12	1	441	47.57	4.94	High	0	0	39.1358	12
A3193_17130	A3193_17130 | polyphosphate kinase 2 | 1439431:1440333 Reverse	47.3333	12	32	12	1	300	35.53	8.65	High	0	0	39.0887	12
A3193_02675	A3193_02675 | ABC transporter substrate-binding protein | 581841:583709 Forward	23.955	11	15	11	1	622	71.658	5.14	High	0	0	39.0065	11
A3193_00105	A3193_00105 | hypothetical protein | 26412:26834 Reverse	48.5714	4	16	4	1	140	15.395	9.36	High	0	0	38.5186	4
A3193_13480	A3193_13480 | 50S ribosomal protein L18 | 637849:638208 Reverse	41.1765	3	15	3	1	119	12.961	10.93	High	0	0	38.5122	3
A3193_16510	A3193_16510 | hypothetical protein | 1297929:1298447 Reverse	54.6512	6	12	6	1	172	19.392	5.1	High	0	0	38.2821	6
A3193_14105	A3193_14105 | acyltransferase | 762124:762948 Reverse	64.5985	10	17	10	1	274	30.24	6.62	High	0	0	38.1603	10
A3193_19570	A3193_19570 | molybdenum cofactor biosynthesis protein B | 21767:22288 Forward	66.474	8	17	8	1	173	19.104	5.68	High	0	0	37.5749	8
A3193_13875	A3193_13875 | thioredoxin | 713353:713679 Reverse	46.2963	6	24	6	1	108	11.947	4.75	High	0	0	37.3918	6
A3197_14770	A3197_14770 | hypothetical protein | 397587:398018 Reverse	37.0629	5	16	5	1	143	15.685	8.69	High	0	0	37.0631	5
A3193_06570	A3193_06570 | hypothetical protein | 1464929:1465594 Reverse	46.1538	6	17	6	1	221	24.728	4.93	High	0	0	36.9228	6
A3193_07885	A3193_07885 | ferredoxin | 1760378:1760662 Reverse	81.9149	5	14	5	1	94	10.258	5.16	High	0	0	36.9122	5
A3193_00645	A3193_00645 | hypothetical protein | 140569:141333 Forward	33.8583	8	17	8	1	254	28.006	5.29	High	0	0	36.8674	8
A3193_12860	A3193_12860 | hypothetical protein | 517690:518079 Reverse	70.5426	6	16	6	1	129	14.297	4.96	High	0	0	36.8071	6
A3193_02270	A3193_02270 | fumarate hydratase | 498734:500257 Reverse	24.0631	7	16	7	1	507	54.797	5.78	High	0	0	36.6944	7
A3193_10020	A3193_10020 | tryptophan synthase subunit alpha | 2235310:2236125 Reverse	23.2472	5	13	5	1	271	29.49	4.75	High	0	0	36.6922	5
A3193_11755	A3193_11755 | adenosylhomocysteinase | 267966:269372 Forward	18.1624	9	27	9	1	468	51.737	5.08	High	0	0	36.5702	9
A3193_11500	A3193_11500 | hypothetical protein | 208060:208707 Forward	61.3953	9	14	9	1	215	23.261	7.03	High	0	0	36.2094	9
A3193_13465	A3193_13465 | 50S ribosomal protein L15 | 636705:637136 Reverse	45.4545	7	21	7	1	143	15.005	10.9	High	0	0	36.0703	7
A3193_01750	A3193_01750 | glycine cleavage system protein R | 387499:388038 Reverse	40.7821	5	12	5	1	179	19.652	4.96	High	0	0	35.8037	5
A3193_09685	A3193_09685 | dihydrolipoyl dehydrogenase | 2168382:2169788 Forward	33.3333	12	19	12	1	468	50.48	4.82	High	0	0	35.6629	12
A3193_17095	A3193_17095 | delta-aminolevulinic acid dehydratase | 1432755:1433765 Reverse	60.7143	11	19	11	1	336	37.027	5.14	High	0	0	35.2257	11
A3193_16120	A3193_16120 | DNA polymerase III subunit beta | 1213773:1214873 Reverse	33.6066	10	18	10	1	366	40.977	5.02	High	0	0	35.0483	10
A3193_13495	A3193_13495 | 30S ribosomal protein S14 | 639258:639563 Reverse	38.6139	4	11	4	1	101	11.401	11.5	High	0	0	34.8024	4
A3193_09765	A3193_09765 | RNA chaperone Hfq | 2185831:2186100 Reverse	52.809	6	13	6	1	89	9.723	9.32	High	0	0	34.6122	6
A3197_13730	fabG | 3-oxoacyl-ACP reductase | 162028:162774 Reverse	32.6613	5	12	5	1	248	25.697	5.12	High	0	0	34.4809	5
A3193_13565	A3193_13565 | 30S ribosomal protein S10 | 645509:645820 Reverse	66.9903	9	26	9	1	103	11.838	9.82	High	0	0	34.3276	9
A3193_16005	A3193_16005 | uroporphyrinogen decarboxylase | 1187041:1188105 Reverse	22.0339	8	20	8	1	354	38.948	5.57	High	0	0	34.1251	8
A3193_09435	A3193_09435 | NADP transhydrogenase subunit alpha | 2114864:2115958 Reverse	41.4835	11	17	11	1	364	38.507	5.49	High	0	0	33.8485	11
A3193_04870	A3193_04870 | 3,4-dihydroxy-2-butanone-4-phosphate synthase | 1075721:1076836 Forward	30.9973	8	17	8	1	371	40.913	5.15	High	0	0	33.7924	8
A3197_19470	A3197_19470 | hypothetical protein | 26415:29024 Forward	9.55121	6	13	6	1	869	89.513	4.22	High	0	0	33.632	6
A3193_09035	A3193_09035 | 50S ribosomal protein L9 | 2020025:2020474 Reverse	40.9396	7	26	7	1	149	16.036	5.25	High	0	0	33.5779	7
CRAP_SYH_HUMAN	CRAP_SYH_HUMAN	9.43026	5	27	5	1	509	57.374	5.88	High	0	0	33.5339	5
A3193_13105	A3193_13105 | orotate phosphoribosyltransferase | 563164:563805 Forward	43.1925	6	16	6	1	213	23.554	4.81	High	0	0	33.469	6
A3193_07415	A3193_07415 | phosphate ABC transporter ATP-binding protein | 1671641:1672456 Reverse	27.6753	5	13	5	1	271	30.297	5.06	High	0	0	33.4486	5
A3193_13775	A3193_13775 | aspartyl/glutamyl-tRNA amidotransferase subunit A | 692227:693681 Reverse	32.6446	8	12	8	1	484	51.427	5.3	High	0	0	33.3522	8
A3193_18670	A3193_18670 | energy-dependent translational throttle protein EttA | 60141:61805 Reverse	24.0072	9	15	9	1	554	62.258	5.27	High	0	0	33.1499	9
A3193_01105	A3193_01105 | glutamine-hydrolyzing GMP synthase | 241907:243484 Forward	25.9048	11	22	11	1	525	58.283	5.38	High	0	0	33.0746	11
A3193_16255	A3193_16255 | UDP-N-acetylglucosamine diphosphorylase/glucosamine-1-phosphate N-acetyltransferase | 1240778:1242148 Forward	31.1404	8	15	8	1	456	49.399	5.44	High	0	0	33.0743	8
A3193_17280	A3193_17280 | stringent starvation protein A | 1474107:1474730 Forward	54.1063	9	17	9	1	207	23.816	5.26	High	0	0	33.0091	9
A3193_13995	gcvT | glycine cleavage system protein T | 733986:735074 Reverse	25.6906	7	15	7	1	362	39.845	5.9	High	0	0	32.5791	7
A3193_14085	A3193_14085 | molecular chaperone SurA | 756764:758074 Forward	29.3578	9	16	9	1	436	49.297	5.69	High	0	0	32.5618	9
A3193_14875	A3193_14875 | anthranilate synthase component I | 932578:934074 Reverse	36.3454	12	16	12	1	498	55.3	5.1	High	0	0	32.4892	12
A3194_16455	A3194_16455 | hypothetical protein | 98667:99503 Reverse	14.3885	3	14	3	1	278	31.018	5	High	0	0	32.2894	3
A3193_11075	A3193_11075 | hypothetical protein | 97396:98142 Reverse	16.129	3	14	3	1	248	27.615	4.64	High	0	0	32.2894	3
A3193_16385	A3193_16385 | hypothetical protein | 1271264:1271608 Reverse	23.6842	2	14	2	1	114	12.651	5.17	High	0	0	32.252	2
A3193_16030	A3193_16030 | MBL fold metallo-hydrolase | 1194922:1195680 Reverse	48.4127	7	15	7	1	252	28.464	6.44	High	0	0	32.1226	7
A3193_13985	A3193_13985 | glycine dehydrogenase (aminomethyl-transferring) | 732140:733522 Reverse	27.6087	7	15	7	1	460	50.001	5.08	High	0	0	32.0786	7
A3193_15960	A3193_15960 | hypothetical protein | 1172368:1172835 Reverse	26.4516	3	13	3	1	155	17.049	7.44	High	0	0	32.0299	3
A3193_09445	A3193_09445 | sugar ABC transporter substrate-binding protein | 2117454:2118101 Reverse	24.186	6	29	6	1	215	23.125	5.08	High	0	0	31.9045	6
A3193_14685	A3193_14685 | phosphoribosylamine--glycine ligase | 899637:900935 Forward	43.287	10	17	10	1	432	45.878	4.91	High	0	0	31.8906	10
A3193_01385	A3193_01385 | cytosolic protein | 306739:307059 Forward	51.8868	3	16	3	1	106	11.666	5.4	High	0	0	31.7394	3
A3193_09045	A3193_09045 | 30S ribosomal protein S18 | 2021487:2021711 Reverse	39.1892	3	11	3	1	74	8.641	10.11	High	0	0	31.5169	3
A3197_07840	A3197_07840 | 50S ribosomal protein L17 | 496861:497265 Forward	23.1343	3	17	3	1	134	15.341	9.98	High	0	0	31.4783	3
A3193_13510	A3193_13510 | 50S ribosomal protein L14 | 640455:640823 Reverse	59.0164	7	22	7	1	122	13.264	10.78	High	0	0	31.4554	7
A3193_17635	A3193_17635 | cytochrome C | 1549686:1550297 Forward	35.9606	4	17	4	1	203	21.365	6.9	High	0	0	31.351	4
A3193_17850	A3193_17850 | hypothetical protein | 1599121:1599849 Reverse	62.8099	9	21	9	1	242	26.877	5.26	High	0	0	31.3426	9
A3193_08915	A3193_08915 | Vi polysaccharide biosynthesis protein VipA/TviB | 1994523:1995800 Forward	31.0588	8	12	8	1	425	46.703	4.93	High	0	0	31.2168	8
A3195_13330	A3195_13330 | hypothetical protein | 799395:803177 Forward	4.92063	3	9	3	1	1260	127.866	3.8	High	0	0	31.1948	3
A3193_07120	A3193_07120 | hypothetical protein | 1599335:1602559 Forward	5.77281	3	9	3	1	1074	109.358	3.83	High	0	0	31.1948	3
A3193_05625	A3193_05625 | Tol-Pal system beta propeller repeat protein TolB | 1244942:1246234 Forward	36.5116	11	19	11	1	430	46.842	9.32	High	0	0	31.0584	11
A3193_17165	A3193_17165 | arginine--tRNA ligase | 1446624:1448384 Reverse	31.9113	10	17	10	1	586	65.358	5.33	High	0	0	31.0355	10
A3193_09120	A3193_09120 | protein in phbC 3'region | 2038878:2041337 Forward	21.3675	11	23	11	1	819	90.387	5.19	High	0	0	30.9589	11
A3193_04300	A3193_04300 | histidine triad nucleotide-binding protein | 942983:943327 Forward	27.193	2	9	2	1	114	12.686	5.71	High	0	0	30.9492	2
A3193_09190	A3193_09190 | hypothetical protein | 2054566:2054898 Forward	40	6	22	6	1	110	11.894	9.57	High	0	0	30.5428	6
A3193_15725	A3193_15725 | hypothetical protein | 1123007:1124713 Reverse	26.2324	7	11	7	1	568	61.09	4.36	High	0	0	30.5353	7
A3193_11995	A3193_11995 | cold-shock protein | 327738:327947 Reverse	68.1159	6	18	4	1	69	7.675	7.42	High	0	0	30.4219	6
A3193_01300	A3193_01300 | trans-2-enoyl-CoA reductase | 291623:292813 Forward	17.1717	5	11	5	1	396	42.972	4.91	High	0	0	30.3855	5
A3193_02640	A3193_02640 | ATP-dependent protease ATP-binding subunit ClpX | 573925:575199 Forward	29.0094	8	15	8	1	424	46.574	5.01	High	0	0	30.3814	8
A3193_10570	A3193_10570 | hydrogenase | 2372986:2374782 Reverse	20.0669	10	19	10	1	598	66.699	6.49	High	0	0	30.3205	10
A3193_10810	A3193_10810 | phosphoglucosamine mutase | 39533:40876 Reverse	33.1096	10	12	10	1	447	47.851	5.25	High	0	0	30.3161	10
A3197_05925	A3197_05925 | cobyrinic acid a,c-diamide synthase | 77727:78356 Reverse	41.6268	8	22	8	1	209	23.515	8.4	High	0	0	30.2876	8
A3193_02805	A3193_02805 | CTP synthase | 612532:614163 Forward	41.2523	12	17	12	1	543	59.7	5.47	High	0	0	30.2666	12
A3193_08725	A3193_08725 | ferredoxin | 1946347:1946751 Reverse	67.1642	9	19	9	1	134	14.717	6.18	High	0	0	30.2092	9
A3193_08200	A3193_08200 | hypothetical protein | 1840018:1843596 Forward	11.5772	11	17	11	1	1192	134.145	7.65	High	0	0	30.1258	11
A3193_17920	A3193_17920 | ATP-binding protein | 1611719:1613200 Reverse	33.8742	12	21	12	1	493	54.299	7.03	High	0	0	30.0562	12
A3193_11095	A3193_11095 | RNA polymerase-binding protein DksA | 101970:102410 Forward	61.6438	7	16	7	1	146	16.701	5.19	High	0	0	30.0022	7
A3193_19080	A3193_19080 | pyruvate ferredoxin oxidoreductase | 147444:152372 Reverse	15.1035	14	20	14	1	1642	181.841	5.05	High	0	0	29.7618	14
A3193_10715	A3193_10715 | hypothetical protein | 20286:22442 Forward	21.3092	8	12	8	1	718	78.272	4.42	High	0	0	29.6918	8
A3193_09215	A3193_09215 | phenylalanine--tRNA ligase subunit beta | 2056430:2058805 Reverse	16.182	9	14	9	1	791	86.17	4.87	High	0	0	29.4655	9
A3193_03975	A3193_03975 | preprotein translocase subunit YajC | 876256:876588 Forward	45.4545	6	15	6	1	110	11.783	6.09	High	0	0	29.3725	6
A3193_13540	A3193_13540 | 30S ribosomal protein S19 | 642794:643066 Reverse	62.2222	4	12	4	1	90	10.129	10.59	High	0	0	29.3629	4
A3193_13125	A3193_13125 | acetylglutamate kinase | 566484:567380 Reverse	38.5906	8	19	8	1	298	31.486	5.39	High	0	0	29.3255	8
A3193_01935	A3193_01935 | hypothetical protein | 429056:429436 Reverse	29.3651	3	14	3	1	126	13.363	7.33	High	0	0	29.1305	3
A3197_11850	A3197_11850 | malate dehydrogenase | 221115:222101 Forward	19.5122	7	26	7	1	328	35.727	5.53	High	0	0	28.9709	7
A3193_03245	A3193_03245 | hypothetical protein | 701578:701880 Forward	83	7	16	7	1	100	11.336	4.74	High	0	0	28.9687	7
A3197_20640	A3197_20640 | glucose-6-phosphate isomerase | 98067:99779 Forward	16.3158	7	13	7	1	570	64.516	6.13	High	0	0	28.4622	7
A3197_07115	A3197_07115 | hypothetical protein | 352351:352902 Forward	25.1366	4	16	4	1	183	19.794	9.06	High	0	0	28.3911	4
A3193_10920	A3193_10920 | acetyl-CoA carboxylase carboxyltransferase subunit alpha | 63403:64362 Reverse	25.0784	6	15	6	1	319	35.616	5.24	High	0	0	28.1956	6
A3193_14335	A3193_14335 | hypothetical protein | 826820:827734 Reverse	22.3684	4	14	4	1	304	31.628	4.74	High	0	0	28.1817	4
A3193_00055	A3193_00055 | endopeptidase La | 14457:16838 Reverse	17.2762	10	18	10	1	793	88.54	5.99	High	0	0	28.1772	10
A3193_01585	A3193_01585 | twin-arginine translocation pathway signal protein | 347744:349933 Forward	22.2222	10	15	10	1	729	78.785	6.73	High	0	0	28.0729	10
A3193_03360	A3193_03360 | hypothetical protein | 730799:731380 Reverse	42.487	7	13	7	1	193	21.071	8.63	High	0	0	28.0204	7
A3193_18385	A3193_18385 | glutathione-disulfide reductase | 1711203:1712555 Reverse	20.2222	6	10	6	1	450	48.881	5.41	High	0	0	28.0095	6
A3193_17950	A3193_17950 | YicC family protein | 1617283:1618149 Forward	27.7778	6	17	6	1	288	33.285	4.77	High	0	0	27.8502	6
A3193_02555	A3193_02555 | 50S ribosomal protein L19 | 552807:553151 Forward	31.5789	3	15	3	1	114	12.881	10.48	High	0	0	27.7974	3
A3193_13585	A3193_13585 | 30S ribosomal protein S12 | 649697:650071 Reverse	41.129	5	15	5	1	124	13.839	11.3	High	0	0	27.6904	5
A3193_15905	A3193_15905 | hypothetical protein | 1163756:1164151 Forward	18.3206	3	14	3	1	131	14.507	9.04	High	0	0	27.5431	3
A3193_03020	A3193_03020 | sulfurtransferase | 651698:652126 Reverse	82.3944	8	15	8	1	142	16.092	5.3	High	0	0	27.5182	8
A3193_09525	A3193_09525 | oxygen-independent coproporphyrinogen III oxidase | 2136203:2137588 Reverse	37.0933	13	19	13	1	461	52.681	5.02	High	0	0	27.4103	13
A3197_07375	A3197_07375 | hypothetical protein | 410967:412757 Forward	9.56376	6	16	6	1	596	60.609	4.01	High	0	0	27.3819	6
A3197_18360	A3197_18360 | hypothetical protein | 67355:68371 Reverse	22.7811	6	16	6	1	338	36.492	4.81	High	0	0	27.227	6
A3193_01125	A3193_01125 | hypothetical protein | 247424:248404 Forward	28.2209	6	13	6	1	326	36.653	4.75	High	0	0	27.1236	6
A3193_13070	A3193_13070 | pyrroline-5-carboxylate reductase | 556203:557039 Forward	52.8777	8	15	8	1	278	29.212	4.78	High	0	0	27.1068	8
A3193_17910	A3193_17910 | ribonuclease PH | 1610136:1610852 Reverse	23.9496	3	7	3	1	238	25.562	4.88	High	0	0	27.0824	3
A3193_13490	A3193_13490 | 30S ribosomal protein S8 | 638764:639159 Reverse	49.6183	5	20	5	1	131	14.258	9.99	High	0	0	27.0323	5
A3193_03165	A3193_03165 | alanine transaminase | 681337:682527 Forward	34.3434	9	23	9	1	396	44.37	6.86	High	0	0	27.0124	9
A3193_08195	A3193_08195 | hypothetical protein | 1838681:1840003 Forward	10.4545	3	7	3	1	440	48.882	9.03	High	0	0	26.9567	3
A3193_14840	A3193_14840 | transcriptional regulator Crp | 927075:927728 Forward	42.3963	7	15	7	1	217	24.822	8.15	High	0	0	26.9375	7
A3193_15925	A3193_15925 | hypothetical protein | 1166820:1167218 Reverse	38.6364	4	8	4	1	132	15.411	5.76	High	0	0	26.8972	4
A3193_00500	A3193_00500 | redox-regulated ATPase YchF | 114089:115180 Forward	22.865	5	9	5	1	363	39.215	4.72	High	0	0	26.8248	5
A3193_09240	A3193_09240 | threonine--tRNA ligase | 2061288:2063204 Reverse	18.1818	8	13	8	1	638	73.244	5.5	High	0	0	26.5538	8
A3193_16675	A3193_16675 | type II secretion system protein GspG | 1345879:1346310 Forward	62.2378	8	16	8	1	143	15.652	5.15	High	0	0	26.4588	8
A3193_09570	A3193_09570 | hypothetical protein | 2143214:2143597 Reverse	47.2441	4	13	4	1	127	14.395	9.41	High	0	0	26.4214	4
A3193_13050	A3193_13050 | hypothetical protein | 552303:552755 Forward	52.6667	5	10	5	1	150	16.157	4.91	High	0	0	26.3345	5
A3193_01685	A3193_01685 | uroporphyrinogen-III C-methyltransferase | 373795:375219 Reverse	23.6287	6	12	6	1	474	52.553	6.35	High	0	0	26.2313	6
A3193_06650	A3193_06650 | cold shock domain protein CspD | 1483826:1484050 Reverse	50	2	14	2	1	74	8.033	5.81	High	0	0	26.1347	2
A3193_01745	A3193_01745 | peroxiredoxin | 386957:387442 Reverse	49.0683	6	14	6	1	161	17.994	9.47	High	0	0	26.0144	6
A3193_16110	A3193_16110 | DNA gyrase subunit B | 1210203:1212608 Reverse	20.9738	12	14	12	1	801	88.975	5.52	High	0	0	25.9852	12
A3193_04290	A3193_04290 | hypothetical protein | 941981:942304 Forward	57.9439	4	12	4	1	107	11.509	5.22	High	0	0	25.9741	4
A3193_19735	A3193_19735 | HAD family hydrolase | 52103:54232 Forward	16.22	9	14	9	1	709	80.007	6.95	High	0	0	25.9363	9
A3193_09180	A3193_09180 | sulfur oxidation c-type cytochrome SoxX | 2053306:2053635 Forward	32.1101	5	16	5	1	109	11.657	7.99	High	0	0	25.8976	5
A3193_16995	A3193_16995 | histidine kinase | 1412664:1413821 Reverse	16.3636	3	10	3	1	385	43.124	5.44	High	0	0	25.8753	3
A3197_06940	A3197_06940 | hypothetical protein | 298335:299336 Forward	18.018	3	12	3	1	333	34.452	4.87	High	0	0	25.8652	3
A3193_00685	A3193_00685 | proline--tRNA ligase | 148099:149823 Reverse	22.1254	7	13	7	1	574	64.065	5.17	High	0	0	25.6887	7
A3193_03445	A3193_03445 | AAA family ATPase | 749054:750010 Reverse	21.6981	4	7	4	1	318	35.759	5.24	High	0	0	25.5647	4
A3193_07165	A3193_07165 | fructose-bisphosphate aldolase | 1613985:1615037 Reverse	24.5714	5	14	5	1	350	37.615	6.52	High	0	0	25.542	5
A3193_02265	A3193_02265 | quinone oxidoreductase | 497741:498727 Reverse	17.9878	3	6	3	1	328	35.433	5.5	High	0	0	25.2973	3
A3193_17235	A3193_17235 | histidinol dehydrogenase | 1464160:1465470 Reverse	22.0183	7	9	7	1	436	47.211	4.87	High	0	0	25.1436	7
A3193_06295	A3193_06295 | tryptophan--tRNA ligase | 1405038:1406216 Forward	22.7041	7	10	7	1	392	44.171	6.13	High	0	0	25.1008	7
A3193_14785	A3193_14785 | 3-deoxy-D-manno-octulosonate 8-phosphate phosphatase | 919640:920161 Reverse	36.9942	4	10	4	1	173	19.195	5.72	High	0	0	25.0341	4
A3193_12210	A3193_12210 | monothiol glutaredoxin, Grx4 family | 370740:371078 Reverse	64.2857	5	16	5	1	112	12.28	4.36	High	0	0	25.0171	5
A3193_19795	A3193_19795 | 30S ribosomal protein S15 | 68094:68363 Forward	44.9438	5	15	4	1	89	10.34	10.07	High	0	0	24.9034	5
A3193_11015	A3193_11015 | outer membrane protein assembly factor BamA | 82835:85126 Reverse	14.4168	7	9	7	1	763	85.472	5.08	High	0	0	24.8393	7
A3197_21260	A3197_21260 | hypothetical protein | 32734:35526 Forward	10.9677	7	12	7	1	930	100.134	4.23	High	0	0	24.8011	7
A3193_11190	A3193_11190 | epimerase | 126517:127464 Forward	26.0317	5	10	5	1	315	34.296	9.31	High	0	0	24.6416	5
A3193_15440	A3193_15440 | transcriptional regulator | 1064295:1064630 Forward	43.2432	3	9	3	1	111	12.785	8.03	High	0	0	24.4959	3
CRAP_K22E_HUMAN	CRAP_K22E_HUMAN	20.155	10	16	8	1	645	65.825	8	High	0	0	24.4835	10
A3193_11985	metG | methionine--tRNA ligase | 323506:325554 Forward	27.4194	14	21	14	1	682	76.551	5.43	High	0	0	24.4392	14
A3193_00025	A3193_00025 | single-stranded DNA-binding protein | 7047:7502 Forward	50.3311	8	20	8	1	151	16.681	5.36	High	0	0	24.3607	8
A3197_19910	A3197_19910 | folate-binding protein | 121879:122877 Reverse	18.6747	4	10	4	1	332	36.891	4.67	High	0	0	24.3311	4
A3193_13550	A3193_13550 | 50S ribosomal protein L23 | 643937:644233 Reverse	39.7959	4	17	4	1	98	11.066	9.82	High	0	0	24.3273	4
A3193_06895	A3193_06895 | RNA degradosome polyphosphate kinase | 1541291:1543522 Reverse	13.9973	8	11	8	1	743	84.926	6.57	High	0	0	24.2699	8
A3193_13615	A3193_13615 | 50S ribosomal protein L11 | 660981:661415 Reverse	37.5	6	19	6	1	144	15.302	9.54	High	0	0	24.1502	6
A3193_10890	A3193_10890 | carbamoyl phosphate synthase small subunit | 55747:56883 Reverse	35.4497	6	10	6	1	378	40.962	5.08	High	0	0	24.0949	6
A3193_15340	A3193_15340 | hypothetical protein | 1042686:1043852 Reverse	19.3299	5	9	5	1	388	42.993	4.88	High	0	0	24.0596	5
A3197_15465	A3197_15465 | hypothetical protein | 100071:101216 Reverse	17.0604	4	7	4	1	381	41.878	4.42	High	0	0	23.9841	4
A3193_19305	A3193_19305 | sodium-independent anion transporter | 202992:204701 Reverse	17.9262	7	9	2	1	569	61.638	9.13	High	0	0	23.9656	7
A3193_12630	A3193_12630 | sulfide dehydrogenase | 469479:470093 Forward	23.5294	5	11	5	1	204	21.757	8.35	High	0	0	23.8751	5
A3193_02220	A3193_02220 | 2-isopropylmalate synthase | 485998:487548 Forward	30.0388	10	11	10	1	516	55.749	5.27	High	0	0	23.8686	10
A3193_09615	A3193_09615 | hypothetical protein | 2152284:2153687 Reverse	24.6253	8	14	8	1	467	52.81	4.69	High	0	0	23.8466	8
A3193_13455	A3193_13455 | 30S ribosomal protein S13 | 634742:635098 Reverse	57.6271	7	16	7	1	118	13.318	11.43	High	0	0	23.773	7
CRAP_K1C9_HUMAN	CRAP_K1C9_HUMAN	17.175	7	12	7	1	623	62.092	5.3	High	0	0	23.71	7
A3193_04620	A3193_04620 | starch synthase | 1013274:1014728 Reverse	21.281	7	10	7	1	484	53.488	5.06	High	0	0	23.7096	7
A3193_05005	A3193_05005 | geranyl transferase | 1104035:1104937 Reverse	27	6	10	6	1	300	32.653	5.54	High	0	0	23.6417	6
A3193_16135	A3193_16135 | membrane protein insertase YidC | 1217428:1219104 Forward	20.6093	7	14	7	1	558	62.878	5.15	High	0	0	23.6365	7
A3193_10270	A3193_10270 | hypothetical protein | 2294872:2295405 Reverse	53.1073	7	11	4	1	177	20.06	6.93	High	0	0	23.4952	7
A3193_11010	A3193_11010 | hypothetical protein | 82298:82777 Reverse	50.3145	10	21	10	1	159	18.698	9.06	High	0	0	23.4154	10
A3197_10535	A3197_10535 | hypothetical protein | 1103887:1104393 Forward	47.619	10	21	10	1	168	19.779	9.35	High	0	0	23.4154	10
A3193_00365	A3193_00365 | sulfurtransferase | 85818:86711 Reverse	35.0168	6	12	6	1	297	32.668	8.94	High	0	0	23.2398	6
A3197_18650	A3197_18650 | hypothetical protein | 130171:130815 Reverse	25.2336	5	11	5	1	214	23.881	6.19	High	0	0	23.2297	5
A3195_13750	A3195_13750 | hypothetical protein | 899634:900101 Reverse	52.9032	5	10	5	1	155	17.603	4.49	High	0	0	23.1867	5
A3193_07545	A3193_07545 | hypothetical protein | 1699020:1699442 Reverse	58.5714	5	10	5	1	140	15.853	4.56	High	0	0	23.1867	5
A3193_13620	A3193_13620 | transcription termination/antitermination protein NusG | 661533:662066 Reverse	49.1525	7	13	7	1	177	20.245	5.49	High	0	0	23.0045	7
A3193_04650	A3193_04650 | phosphoribosylformylglycinamidine synthase | 1024676:1028563 Forward	16.834	13	23	13	1	1295	141.28	4.97	High	0	0	22.9331	13
A3197_07590	A3197_07590 | outer membrane lipoprotein-sorting protein | 458718:459464 Reverse	3.22581	1	12	1	1	248	28.686	8.59	High	0	0	22.9042	1
A3193_13305	A3193_13305 | 5-(carboxyamino)imidazole ribonucleotide mutase | 605880:606386 Reverse	52.381	5	10	5	1	168	17.67	5.25	High	0	0	22.7318	5
A3193_03985	A3193_03985 | protein-export membrane protein SecF | 878531:879466 Forward	27.6527	5	8	5	1	311	33.842	5.17	High	0	0	22.5449	5
A3193_12155	A3193_12155 | bifunctional pyr operon transcriptional regulator/uracil phosphoribosyltransferase | 361191:361754 Forward	53.4759	5	9	5	1	187	20.509	4.97	High	0	0	22.5039	5
A3193_06830	A3193_06830 | DNA gyrase subunit A | 1524749:1527331 Forward	13.6047	10	13	10	1	860	95.514	5.12	High	0	0	22.394	10
A3193_13770	gatB | aspartyl/glutamyl-tRNA amidotransferase subunit B | 690722:692155 Reverse	23.2704	7	12	7	1	477	52.766	5.16	High	0	0	22.3741	7
A3193_01010	A3193_01010 | hypothetical protein | 221115:221696 Reverse	30.5699	4	8	1	1	193	22.232	7.11	High	0	0	22.2155	4
A3193_00455	A3193_00455 | zinc protease | 105875:107224 Forward	25.8352	9	13	9	1	449	49.025	5.31	High	0	0	22.039	9
A3193_19655	A3193_19655 | glyceraldehyde-3-phosphate dehydrogenase | 39686:40648 Forward	23.4375	5	11	5	1	320	34.898	5.62	High	0	0	21.9739	5
A3193_12895	A3193_12895 | amino-acid N-acetyltransferase | 522094:523422 Forward	14.0271	5	11	5	1	442	48.661	8.9	High	0	0	21.9536	5
A3197_18910	A3197_18910 | hypothetical protein | 195808:196893 Forward	20.4986	5	10	5	1	361	38.209	7.37	High	0	0	21.6847	5
A3193_09505	A3193_09505 | type II secretion system protein GspD | 2131402:2132988 Forward	24.4318	6	10	6	1	528	56.852	5.08	High	0	0	21.5755	6
A3193_11000	A3193_11000 | 3-hydroxyacyl-[acyl-carrier-protein] dehydratase FabZ | 80770:81210 Reverse	30.8219	3	7	3	1	146	16.379	5.95	High	0	0	21.4937	3
A3193_15930	A3193_15930 | adenylyl-sulfate kinase | 1167234:1167842 Reverse	21.7822	3	7	3	1	202	22.776	6.68	High	0	0	21.4636	3
A3193_00820	A3193_00820 | urea ABC transporter substrate-binding protein | 173061:174362 Reverse	20.3233	6	12	6	1	433	47.076	5.11	High	0	0	21.392	6
A3193_11385	A3193_11385 | 3-deoxy-7-phosphoheptulonate synthase | 179507:180571 Forward	20.6215	5	11	5	1	354	39.168	6.76	High	0	0	21.2615	5
A3193_15810	A3193_15810 | dienelactone hydrolase | 1143044:1143829 Reverse	40.613	6	10	6	1	261	28.358	7.3	High	0	0	21.2017	6
A3193_05525	A3193_05525 | amidophosphoribosyltransferase | 1223820:1225334 Forward	17.4603	7	11	7	1	504	55.841	8.18	High	0	0	21.2001	7
A3193_19445	A3193_19445 | hypothetical protein | 245058:245267 Reverse	47.8261	2	8	2	1	69	7.698	5.73	High	0	0	21.1627	2
A3193_06960	A3193_06960 | cytochrome C | 1559790:1560374 Reverse	27.3196	5	10	5	1	194	21.493	8.6	High	0	0	21.1163	5
A3193_14180	A3193_14180 | glutamate synthase | 779379:779624 Reverse	72.8395	6	15	6	1	81	8.938	6.51	High	0	0	20.9738	6
A3193_09075	A3193_09075 | lysine--tRNA ligase | 2028749:2030242 Reverse	21.328	9	13	9	1	497	57.326	5.38	High	0	0	20.9191	9
A3193_07255	A3193_07255 | ribonuclease E | 1633755:1636760 Reverse	16.7832	10	15	2	1	1001	110.135	9.31	High	0	0	20.5931	10
A3194_13130	A3194_13130 | ribonuclease E | 205944:208955 Forward	16.7498	10	15	2	1	1003	110.388	9.33	High	0	0	20.5931	10
A3193_17240	A3193_17240 | ATP phosphoribosyltransferase | 1465559:1466197 Reverse	25.4717	3	6	3	1	212	23.288	7.55	High	0	0	20.4242	3
A3193_17790	A3193_17790 | hypothetical protein | 1586027:1586689 Reverse	40.9091	7	12	7	1	220	24.706	7.58	High	0	0	20.2982	7
A3197_14530	A3197_14530 | sugar ABC transporter substrate-binding protein | 347165:347794 Reverse	18.1818	5	23	5	1	209	22.635	5.26	High	0	0	20.2511	5
A3193_11575	A3193_11575 | sulfur globule protein CV1 | 229775:230107 Reverse	30	2	16	1	1	110	11.043	9.17	High	0	0	20.2206	2
A3193_02715	A3193_02715 | TIGR00266 family protein | 591654:592442 Forward	31.2977	5	11	5	1	262	27.786	4.88	High	0	0	20.1884	5
CRAP_K1C10_HUMAN	CRAP_K1C10_HUMAN	21.2479	10	19	10	1	593	59.483	5.21	High	0	0	20.0804	10
A3193_12415	A3193_12415 | hypothetical protein | 417290:417958 Forward	33.3333	6	8	6	1	222	25.048	10.08	High	0	0	20.0546	6
A3193_03115	A3193_03115 | cytochrome c oxidase, cbb3-type subunit II | 671463:672176 Forward	37.1308	7	15	7	1	237	27.182	6.16	High	0	0	20.0292	7
A3193_00450	A3193_00450 | peptidase M16 | 104503:105885 Forward	24.5652	8	10	8	1	460	52.02	5.83	High	0	0	19.8891	8
A3193_05345	A3193_05345 | hypothetical protein | 1185344:1185838 Forward	47.561	7	13	7	1	164	17.707	5.6	High	0	0	19.8856	7
A3194_03455	A3194_03455 | hypothetical protein | 761791:762807 Reverse	29.8817	7	10	7	1	338	38.694	5.67	High	0	0	19.8604	7
A3193_14805	A3193_14805 | 30S ribosomal protein S9 | 923246:923635 Forward	31.7829	4	12	4	1	129	14.225	11.25	High	0	0	19.8582	4
A3193_18150	A3193_18150 | iron-sulfur cluster insertion protein ErpA | 1656787:1657137 Forward	27.5862	2	8	2	1	116	12.322	3.97	High	0	0	19.7594	2
A3193_13515	A3193_13515 | 30S ribosomal protein S17 | 640871:641131 Reverse	54.6512	3	13	3	1	86	9.776	9.72	High	0	0	19.6886	3
A3193_06970	A3193_06970 | cytochrome C552 | 1560944:1562437 Reverse	11.2676	4	8	4	1	497	55.217	7.11	High	0	0	19.6543	4
A3193_13505	A3193_13505 | 50S ribosomal protein L24 | 640124:640444 Reverse	42.4528	3	7	3	1	106	11.735	9.5	High	0	0	19.4789	3
A3197_06465	A3197_06465 | hypothetical protein | 202282:203880 Forward	8.08271	2	7	2	1	532	59.856	5.27	High	0	0	19.4131	2
A3193_14830	A3193_14830 | hypothetical protein | 924679:926277 Reverse	12.9699	4	9	4	1	532	59.722	5.58	High	0	0	19.4131	4
A3193_15300	A3193_15300 | hypothetical protein | 1033838:1034182 Reverse	15.7895	1	7	1	1	114	12.37	6.1	High	0	0	19.2925	1
A3193_02990	A3193_02990 | hypothetical protein | 645559:647112 Forward	20.3095	7	16	7	1	517	58.563	8.34	High	0	0	19.2836	7
A3193_05510	A3193_05510 | glutamine--tRNA ligase | 1221124:1222827 Forward	23.9859	10	12	10	1	567	65.496	5.66	High	0	0	19.2818	10
A3193_07725	A3193_07725 | ferredoxin | 1736020:1736346 Reverse	32.4074	2	5	2	1	108	12.149	5.8	High	0	0	19.1828	2
A3195_05860	A3195_05860 | hypothetical protein | 1273296:1275155 Reverse	22.7787	9	10	4	1	619	69.709	5.27	High	0	0	19.1432	9
A3193_11150	A3193_11150 | hypothetical protein | 115002:116837 Forward	23.0769	9	10	4	1	611	68.849	5.22	High	0	0	19.1432	9
A3193_12160	A3193_12160 | aspartate carbamoyltransferase | 361751:362740 Forward	25.8359	6	10	6	1	329	36.12	7.8	High	0	0	19.0925	6
A3193_12305	A3193_12305 | pyridine nucleotide-disulfide oxidoreductase | 391134:392378 Reverse	23.43	5	10	5	1	414	45.023	5.12	High	0	0	18.9978	5
A3193_05095	A3193_05095 | valine--tRNA ligase | 1123812:1126694 Reverse	10.625	8	13	8	1	960	109.879	5.55	High	0	0	18.9095	8
A3193_03485	A3193_03485 | imidazole glycerol phosphate synthase subunit HisF | 758546:759316 Forward	21.0938	4	5	4	1	256	27.639	4.94	High	0	0	18.7819	4
A3193_18135	A3193_18135 | N-acetyl-gamma-glutamyl-phosphate reductase | 1654436:1655467 Forward	27.1137	7	10	7	1	343	37.267	5.87	High	0	0	18.7435	7
A3193_06555	A3193_06555 | ATP-dependent RNA helicase | 1462187:1463944 Reverse	22.5641	7	9	7	1	585	65.523	9.47	High	0	0	18.6961	7
A3193_17585	A3193_17585 | phosphomethylpyrimidine synthase ThiC | 1537368:1539257 Forward	7.79014	3	6	3	1	629	70.386	5.2	High	0	0	18.4449	3
A3193_16530	A3193_16530 | 1-(5-phosphoribosyl)-5-((5- phosphoribosylamino)methylideneamino)imidazole-4- carboxamide isomerase | 1301869:1302237 Reverse	47.541	4	8	4	1	122	14.073	5.41	High	0	0	18.4208	4
A3193_11180	A3193_11180 | RNA polymerase subunit sigma-70 | 124396:124845 Reverse	28.1879	4	9	4	1	149	17.049	4.73	High	0	0	18.3951	4
A3193_09210	A3193_09210 | integration host factor subunit alpha | 2056119:2056421 Reverse	32	3	10	3	1	100	11.409	10.07	High	0	0	18.3873	3
A3197_02285	A3197_02285 | hypothetical protein | 489942:490574 Reverse	36.1905	6	9	3	1	210	24.173	6.55	High	0	0	18.3129	6
A3193_04330	A3193_04330 | diaminopimelate decarboxylase | 951452:952705 Reverse	23.741	9	17	9	1	417	46.722	5.31	High	0	0	18.2818	9
A3197_05895	A3197_05895 | hypothetical protein | 70477:71703 Forward	14.7059	4	7	4	1	408	45.118	4.87	High	0	0	18.189	4
A3193_15730	A3193_15730 | 3-dehydroquinate synthase | 1124737:1125828 Reverse	25.3444	7	9	7	1	363	40.277	5.1	High	0	0	18.1612	7
A3197_08235	A3197_08235 | hypothetical protein | 579552:580004 Reverse	32.6667	3	7	3	1	150	16.108	5.02	High	0	0	18.0794	3
A3197_11785	A3197_11785 | sodium-independent anion transporter | 199982:201724 Forward	13.9655	6	8	1	1	580	62.806	9.2	High	0	0	18.0224	6
A3193_04745	A3193_04745 | chain length-determining protein | 1046762:1048375 Forward	18.622	8	11	8	1	537	61.65	8.09	High	0	0	17.786	8
A3193_12100	A3193_12100 | hypothetical protein | 345927:352961 Reverse	4.56485	6	14	6	1	2344	261.098	4.34	High	0	0	17.5597	6
A3193_13520	A3193_13520 | 50S ribosomal protein L29 | 641128:641328 Reverse	33.3333	3	5	3	1	66	7.618	9.7	High	0	0	17.4682	3
A3193_15000	A3193_15000 | hypothetical protein | 960280:961029 Reverse	20.0803	3	6	3	1	249	28.502	4.72	High	0	0	17.4576	3
A3193_19625	A3193_19625 | formate dehydrogenase | 33060:33689 Forward	26.7943	5	10	5	1	209	22.805	6.32	High	0	0	17.4156	5
A3193_17245	A3193_17245 | UDP-N-acetylglucosamine 1-carboxyvinyltransferase | 1466307:1467566 Reverse	20.7637	5	13	5	1	419	44.71	5.12	High	0	0	17.3886	5
A3193_14650	A3193_14650 | acetyl-CoA carboxylase, biotin carboxyl carrier protein | 892197:892652 Forward	63.5762	4	7	4	1	151	16.049	4.63	High	0	0	17.3467	4
A3193_00735	A3193_00735 | argininosuccinate synthase | 157943:159163 Forward	41.6256	11	15	11	1	406	45.251	4.93	High	0	0	17.2623	11
A3197_19255	A3197_19255 | ribonuclease E | 279634:282672 Reverse	14.1304	9	13	1	1	1012	111.17	9.45	High	0	0	17.2066	9
A3193_08930	A3193_08930 | recombination-associated protein RdgC | 1998319:1999224 Reverse	30.897	6	10	6	1	301	34.333	4.91	High	0	0	17.2029	6
A3193_06235	A3193_06235 | NADPH-dependent 7-cyano-7-deazaguanine reductase QueF | 1392340:1392729 Reverse	47.2868	4	6	4	1	129	14.78	4.84	High	0	0	16.8519	4
A3193_16525	A3193_16525 | bifunctional demethylmenaquinone methyltransferase/2-methoxy-6-polyprenyl-1,4-benzoquinol methylase | 1301087:1301836 Reverse	28.9157	5	6	5	1	249	28.111	7.53	High	0	0	16.7677	5
A3193_12190	A3193_12190 | phosphoribosylformylglycinamidine cyclo-ligase | 367555:368625 Forward	17.4157	4	6	4	1	356	37.615	4.69	High	0	0	16.6768	4
A3197_01390	A3197_01390 | zinc protease | 315710:317059 Forward	9.57684	4	7	4	1	449	49.042	5.31	High	0	0	16.623	4
A3193_16180	A3193_16180 | chromosome partitioning protein ParB | 1228711:1229622 Forward	22.7723	4	6	4	1	303	33.355	6.05	High	0	0	16.6112	4
A3193_02540	A3193_02540 | 30S ribosomal protein S16 | 551231:551485 Forward	33.3333	3	6	3	1	84	9.46	10.1	High	0	0	16.4764	3
A3193_10210	A3193_10210 | hypothetical protein | 2277628:2279106 Forward	17.6829	6	8	6	1	492	54.072	5.45	High	0	0	16.4155	6
A3193_00715	A3193_00715 | hypothetical protein | 153711:154202 Reverse	39.2638	5	8	5	1	163	18.694	6.24	High	0	0	16.2938	5
CRAP_DHE3_BOVIN	CRAP_DHE3_BOVIN	3.58423	2	7	2	1	558	61.473	7.59	High	0	0	16.29	2
A3193_12165	A3193_12165 | dihydroorotase | 362737:364035 Forward	15.5093	4	7	4	1	432	46.563	6.58	High	0	0	16.2501	4
A3193_05045	A3193_05045 | glucose-6-phosphate dehydrogenase | 1112879:1114414 Forward	23.8748	9	11	9	1	511	58.964	5.8	High	0	0	16.1615	9
A3193_05505	A3193_05505 | glutamate--tRNA ligase | 1219653:1221065 Forward	18.0851	6	10	6	1	470	53.331	5.66	High	0	0	16.1527	6
A3193_10080	A3193_10080 | chorismate synthase | 2249470:2250561 Reverse	38.843	8	10	8	1	363	39.342	6.25	High	0	0	16.0009	8
A3193_15425	A3193_15425 | peroxiredoxin | 1060466:1060933 Forward	17.4194	3	9	3	1	155	17.43	4.93	High	0	0	15.9671	3
A3193_15825	A3193_15825 | 6-phosphofructokinase | 1146352:1147476 Reverse	15.7754	4	6	4	1	374	40.083	7.01	High	0	0	15.9136	4
A3193_14800	A3193_14800 | 50S ribosomal protein L13 | 922800:923228 Forward	26.0563	3	6	3	1	142	16.155	9.95	High	0	0	15.8003	3
A3193_03820	A3193_03820 | hypothetical protein | 838162:840171 Reverse	12.4066	6	7	6	1	669	74.599	4.97	High	0	0	15.6904	6
A3193_07970	A3193_07970 | peroxidase | 1781555:1782439 Reverse	35.7143	7	9	7	1	294	32.627	4.82	High	0	0	15.6281	7
A3193_08000	A3193_08000 | hypothetical protein | 1786639:1786989 Reverse	27.5862	3	11	3	1	116	13.582	7.25	High	0	0	15.6159	3
A3193_01895	A3193_01895 | hypothetical protein | 422015:423022 Reverse	19.403	5	6	5	1	335	39.457	5.86	High	0	0	15.6111	5
A3193_15055	A3193_15055 | 4a-hydroxytetrahydrobiopterin dehydratase | 973626:973967 Forward	43.3628	4	9	4	1	113	12.849	5.49	High	0	0	15.6079	4
A3193_11045	A3193_11045 | UMP kinase | 90041:90763 Reverse	44.5833	6	10	6	1	240	25.656	5.01	High	0	0	15.5103	6
A3193_05845	A3193_05845 | homoserine O-succinyltransferase | 1300181:1301248 Forward	18.5915	5	8	5	1	355	40.461	5.95	High	0	0	15.481	5
A3193_13655	A3193_13655 | hypothetical protein | 664693:666414 Forward	26.3525	10	11	10	1	573	63.877	5.22	High	0	0	15.455	10
A3193_06990	A3193_06990 | thiol:disulfide interchange protein | 1567532:1568074 Reverse	42.2222	4	7	4	1	180	20.016	7.99	High	0	0	15.387	4
A3197_00085	A3197_00085 | protein-L-isoaspartate O-methyltransferase | 20997:21665 Reverse	25.2252	2	11	2	1	222	24.661	4.75	High	0	0	15.1398	2
A3193_16985	A3193_16985 | alcohol dehydrogenase | 1411032:1412033 Forward	26.4264	6	11	6	1	333	35.527	5.03	High	0	0	15.0872	6
A3193_19525	A3193_19525 | molybdopterin molybdenumtransferase MoeA | 12308:13585 Reverse	18.5882	5	7	5	1	425	45.688	6.2	High	0	0	15.0215	5
A3193_18115	A3193_18115 | [Fe-S]-binding protein | 1651410:1651778 Forward	22.9508	2	5	2	1	122	12.49	3.93	High	0	0	14.9391	2
A3197_11945	A3197_11945 | pyruvate ferredoxin oxidoreductase | 243889:248826 Forward	9.24012	9	11	9	1	1645	182.093	5.05	High	0	0	14.8955	9
A3193_01580	A3193_01580 | isoquinoline 1-oxidoreductase | 347235:347747 Forward	42.9412	4	6	4	1	170	18.271	6.73	High	0	0	14.8938	4
A3197_09255	A3197_09255 | hypothetical protein | 798443:805471 Forward	2.64731	4	12	4	1	2342	260.787	4.35	High	0	0	14.8709	4
A3193_15495	A3193_15495 | hypothetical protein | 1076244:1077029 Forward	15.3257	4	7	4	1	261	29.416	8.12	High	0	0	14.8568	4
A3193_15325	A3193_15325 | hypothetical protein | 1038852:1040552 Reverse	13.4276	6	9	6	1	566	65.21	5.66	High	0	0	14.7594	6
A3193_19125	A3193_19125 | isocitrate lyase | 164314:165636 Forward	27.0455	9	10	9	1	440	48.553	4.87	High	0	0	14.5466	9
A3193_07155	A3193_07155 | hypothetical protein | 1611298:1612341 Reverse	27.0893	6	11	6	1	347	38.216	5.34	High	0	0	14.4682	6
A3193_05665	A3193_05665 | oxidoreductase | 1252186:1253031 Reverse	40.5694	7	8	7	1	281	31.495	5.14	High	0	0	14.4672	7
A3193_16295	A3193_16295 | glycerol-3-phosphate dehydrogenase | 1251207:1252217 Reverse	37.5	8	9	8	1	336	35.54	6.24	High	0	0	14.4081	8
A3193_06575	A3193_06575 | cytochrome B | 1465598:1466605 Reverse	6.86567	2	8	2	1	335	37.309	9.01	High	0	0	14.3757	2
A3197_00885	A3197_00885 | glutathione-disulfide reductase | 195884:197236 Reverse	11.3333	3	5	3	1	450	49.018	5.96	High	0	0	14.3093	3
A3193_14760	A3193_14760 | ribosomal subunit interface protein | 915694:916014 Reverse	24.5283	2	6	2	1	106	11.974	6.8	High	0	0	14.2296	2
A3193_18405	A3193_18405 | metyltransferase | 1075:2130 Reverse	15.0997	3	6	3	1	351	40.195	4.82	High	0	0	14.1925	3
A3193_05110	A3193_05110 | hypothetical protein | 1132756:1133370 Forward	32.8431	4	8	4	1	204	22.446	4.88	High	0	0	14.0676	4
A3197_03985	A3197_03985 | ABC transporter substrate-binding protein | 868619:870490 Forward	9.95185	5	7	5	1	623	71.683	5.16	High	0	0	14.0423	5
A3193_17115	A3193_17115 | hypothetical protein | 1436960:1437595 Forward	27.4882	4	5	4	1	211	24.075	9.66	High	0	0	14.0264	4
A3197_16415	A3197_16415 | hypothetical protein | 327921:328388 Forward	8.3871	1	5	1	1	155	17.062	6.55	High	2	0.00318471	13.9189	1
A3193_17555	A3193_17555 | methylisocitrate lyase | 1527701:1528597 Reverse	29.5302	7	9	7	1	298	32.295	4.98	High	2	0.00318471	13.9163	7
A3193_02175	A3193_02175 | hypothetical protein | 476028:476492 Forward	33.7662	4	7	4	1	154	16.867	4.48	High	2	0.00318471	13.911	4
A3193_16285	A3193_16285 | dihydroorotate dehydrogenase B catalytic subunit | 1249545:1250513 Reverse	22.0497	4	4	4	1	322	34.185	5.33	High	2	0.00318471	13.8123	4
A3193_14050	A3193_14050 | PLP-dependent threonine dehydratase | 743224:744750 Reverse	10.8268	4	8	4	1	508	56.917	8.92	High	2	0.00318471	13.7665	4
A3193_03735	A3193_03735 | elongation factor P | 819759:820331 Forward	24.2105	3	7	3	1	190	20.817	4.84	High	2	0.00318471	13.7214	3
A3197_16035	A3197_16035 | hypothetical protein | 234519:235196 Reverse	13.3333	1	4	1	1	225	24.115	3.79	High	2	0.00318471	13.5985	1
A3193_16355	A3193_16355 | hypothetical protein | 1264631:1265308 Forward	13.3333	1	4	1	1	225	24.171	3.79	High	2	0.00318471	13.5985	1
A3193_16885	A3193_16885 | glutamate-5-semialdehyde dehydrogenase | 1389302:1390573 Forward	24.5863	6	7	6	1	423	45.359	5.02	High	3	0.004329	13.572	6
A3197_18945	A3197_18945 | c-type cytochrome biogenesis protein CcmI | 205056:206357 Reverse	27.7136	7	13	7	1	433	46.903	4.79	High	3	0.004329	13.561	7
A3193_16540	A3193_16540 | HslU--HslV peptidase proteolytic subunit | 1303883:1304428 Reverse	24.8619	3	5	3	1	181	19.439	7.46	High	3	0.004329	13.5275	3
A3193_11565	A3193_11565 | pyruvate dehydrogenase (acetyl-transferring), homodimeric type | 226022:228676 Reverse	16.2896	10	11	10	1	884	99.382	6.52	High	3	0.004329	13.4531	10
A3197_19305	A3197_19305 | hypothetical protein | 290969:291385 Forward	9.42029	1	5	1	1	138	15.061	10.36	High	3	0.004329	13.4471	1
A3193_07305	A3193_07305 | hypothetical protein | 1645058:1645462 Forward	9.70149	1	5	1	1	134	14.465	10.3	High	3	0.004329	13.4471	1
A3193_12940	A3193_12940 | hypothetical protein | 533811:534410 Reverse	37.6884	4	9	4	1	199	20.935	5.05	High	3	0.004329	13.3505	4
A3197_16570	A3197_16570 | dienelactone hydrolase | 357409:358197 Forward	24.4275	3	5	3	1	262	28.535	7.3	High	3	0.004329	13.2975	3
A3193_00125	A3193_00125 | hypothetical protein | 29793:30491 Forward	34.0517	6	9	6	1	232	25.574	8.21	High	3	0.004329	13.2782	6
A3193_09225	A3193_09225 | 50S ribosomal protein L20 | 2060078:2060437 Reverse	36.9748	4	10	4	1	119	13.463	10.89	High	3	0.004329	13.1543	4
A3193_00615	A3193_00615 | arsenate reductase (glutaredoxin) | 134072:134437 Reverse	37.1901	3	10	3	1	121	14.118	7.34	High	3	0.004329	13.1387	3
A3193_01890	A3193_01890 | hypothetical protein | 421384:421923 Reverse	24.0223	2	3	2	1	179	21.124	8.12	High	3	0.004329	12.9581	2
A3193_16085	A3193_16085 | glycine--tRNA ligase subunit alpha | 1205499:1206437 Forward	11.5385	3	7	3	1	312	35.852	4.94	High	3	0.004329	12.8651	3
A3193_13345	A3193_13345 | hypothetical protein | 616335:617165 Reverse	15.942	2	3	2	1	276	28.762	4.59	High	3	0.004329	12.862	2
A3193_08135	A3193_08135 | hypothetical protein | 1824446:1825474 Forward	10.8187	3	6	3	1	342	37.536	4.41	High	3	0.004329	12.843	3
A3193_15490	A3193_15490 | glycogen phosphorylase | 1072966:1075473 Reverse	8.98204	5	6	5	1	835	95.496	5.63	High	3	0.004329	12.8186	5
A3193_10875	A3193_10875 | transcription elongation factor GreA | 51568:52044 Reverse	29.1139	4	6	4	1	158	17.457	4.93	High	3	0.004329	12.813	4
A3193_06565	A3193_06565 | hypothetical protein | 1464630:1464926 Reverse	55.102	4	8	4	1	98	11.181	7.11	High	3	0.004329	12.8026	4
A3193_09220	A3193_09220 | phenylalanine--tRNA ligase subunit alpha | 2058853:2059881 Reverse	11.6959	3	11	3	1	342	38.68	5.67	High	3	0.004329	12.7807	3
A3193_12460	A3193_12460 | hypothetical protein | 427642:428253 Reverse	22.1675	3	7	3	1	203	22.596	9.2	High	3	0.004329	12.7478	3
A3193_15285	A3193_15285 | efflux transporter periplasmic adaptor subunit | 1029732:1030769 Reverse	17.1014	4	5	4	1	345	37.729	7.61	High	3	0.004329	12.6865	4
A3193_02885	A3193_02885 | hypothetical protein | 625837:626547 Reverse	23.7288	3	5	3	1	236	26.86	4.48	High	3	0.004329	12.6713	3
A3193_15370	A3193_15370 | argininosuccinate lyase | 1048687:1050081 Forward	16.3793	4	7	4	1	464	51.631	5.15	High	3	0.004329	12.6376	4
A3193_06670	A3193_06670 | hypothetical protein | 1488170:1489201 Reverse	9.32945	3	6	3	1	343	38.563	7.49	High	3	0.004329	12.5967	3
A3197_20765	A3197_20765 | chain length-determining protein | 130252:131865 Forward	10.2421	4	6	4	1	537	61.526	5.85	High	3	0.004329	12.5472	4
A3193_11900	A3193_11900 | hypothetical protein | 303019:303945 Reverse	5.84416	1	3	1	1	308	34.624	4.75	High	3	0.004329	12.5445	1
A3194_17285	A3194_17285 | hypothetical protein | 304288:305181 Reverse	6.06061	1	3	1	1	297	33.735	4.72	High	3	0.004329	12.5445	1
A3193_13055	A3193_13055 | type IV pili twitching motility protein PilT | 552838:553962 Reverse	24.0642	5	7	5	1	374	41.516	6.71	High	3	0.004329	12.5429	5
A3193_12935	A3193_12935 | hypothetical protein | 533128:533697 Reverse	39.1534	6	11	6	1	189	21.053	6.89	High	3	0.004329	12.4878	6
A3193_09675	A3193_09675 | glycolate oxidase subunit GlcE | 2166587:2167654 Forward	20.8451	5	6	5	1	355	38.934	7.11	High	3	0.004329	12.4767	5
A3193_18180	A3193_18180 | tyrosine--tRNA ligase | 1663330:1664529 Forward	21.3033	5	7	5	1	399	44.744	5.85	High	3	0.004329	12.4031	5
A3193_01775	A3193_01775 | 4-hydroxy-3-methylbut-2-en-1-yl diphosphate synthase | 392805:394016 Forward	11.1663	3	5	3	1	403	43.305	5.69	High	3	0.004329	12.3671	3
A3193_03375	A3193_03375 | hypothetical protein | 732713:734734 Reverse	12.63	6	9	6	1	673	76.126	4.98	High	3	0.004329	12.3574	6
A3197_04535	A3197_04535 | hypothetical protein | 985143:985445 Forward	45	4	9	4	1	100	11.368	4.82	High	3	0.004329	12.347	4
A3193_11705	A3193_11705 | hypothetical protein | 256255:256695 Reverse	8.90411	1	6	1	1	146	16.812	5.02	High	3	0.004329	12.3018	1
A3193_18425	A3193_18425 | hypothetical protein | 10203:10964 Reverse	34.7826	6	6	6	1	253	28.955	6.27	High	3	0.004329	12.2937	6
A3193_09710	A3193_09710 | DNA-binding response regulator | 2173782:2174414 Reverse	15.2381	2	4	2	1	210	23.291	5.47	High	3	0.004329	12.2918	2
A3193_05055	A3193_05055 | phosphogluconate dehydrogenase (NADP(+)-dependent, decarboxylating) | 1115133:1116557 Forward	21.73	6	9	6	1	474	51.745	5.59	High	3	0.004329	12.1427	6
A3193_04025	A3193_04025 | iron-sulfur cluster assembly protein IscA | 885057:885380 Forward	20.5607	2	4	2	1	107	11.698	4.55	High	3	0.004329	12.1227	2
A3193_17055	A3193_17055 | LemA family protein | 1424404:1424976 Reverse	21.5789	3	6	3	1	190	21.53	5.15	High	3	0.004329	12.0236	3
A3193_01015	A3193_01015 | hypothetical protein | 221762:222085 Reverse	19.6262	1	3	1	1	107	11.929	4.91	High	3	0.004329	11.9997	1
A3193_15790	A3193_15790 | succinate--CoA ligase subunit alpha | 1140097:1140966 Forward	23.1834	5	12	5	1	289	29.877	5.43	High	3	0.004329	11.9333	5
A3197_16655	A3197_16655 | hypothetical protein | 376593:378347 Forward	9.76027	3	5	3	1	584	62.65	4.39	High	3	0.004329	11.8876	3
A3197_17455	A3197_17455 | plasmid stabilization protein | 150569:150892 Reverse	44.8598	3	8	3	1	107	12.507	4.82	High	3	0.004329	11.864	3
A3193_09465	A3193_09465 | type II secretion system protein GspG | 2125253:2125675 Forward	26.4286	2	4	2	1	140	15.602	5.12	High	3	0.004329	11.8305	2
A3193_01740	A3193_01740 | phosphate starvation-inducible protein PhoH | 385474:386883 Reverse	19.1898	6	10	6	1	469	52.68	5.27	High	3	0.004329	11.7676	6
A3193_03325	A3193_03325 | hypothetical protein | 720029:720292 Reverse	42.5287	3	10	3	1	87	10.034	9.73	High	3	0.004329	11.7228	3
A3193_12185	A3193_12185 | hypothetical protein | 366265:367362 Reverse	32.6027	7	8	7	1	365	40.822	5.19	High	3	0.004329	11.6505	7
A3193_10745	A3193_10745 | NADH:ubiquinone oxidoreductase subunit J | 28499:29104 Reverse	5.97015	2	6	2	1	201	21.972	5.97	High	3	0.004329	11.6463	2
A3193_12470	A3193_12470 | NYN domain-containing protein | 432174:432992 Forward	11.0294	2	5	2	1	272	30.93	8.54	High	3	0.004329	11.6323	2
A3193_16800	A3193_16800 | hypothetical protein | 1370641:1373628 Forward	5.92965	4	5	4	1	995	113.818	5.62	High	3	0.004329	11.5761	4
A3193_14500	A3193_14500 | hypothetical protein | 857352:857930 Reverse	22.9167	4	5	4	1	192	20.89	4.68	High	3	0.004329	11.5718	4
A3193_01795	A3193_01795 | Crp/Fnr family transcriptional regulator | 395595:396302 Reverse	23.8298	3	5	3	1	235	26.519	5.68	High	3	0.004329	11.5711	3
A3193_13245	A3193_13245 | competence protein ComL | 590699:591469 Forward	19.1406	3	5	3	1	256	29.136	8.44	High	3	0.004329	11.5517	3
A3197_08040	A3197_08040 | competence protein ComL | 540470:541240 Reverse	16.0156	2	4	2	1	256	29.245	8.02	High	3	0.004329	11.5517	2
A3193_08330	A3193_08330 | cysteine synthase B | 1867715:1868608 Reverse	17.1717	3	5	3	1	297	32.032	5.73	High	3	0.004329	11.5371	3
A3193_08345	A3193_08345 | TIGR00341 family protein | 1870387:1871376 Forward	10.0304	2	5	2	1	329	34.732	9.09	High	3	0.004329	11.5051	2
CRAP_NEDD8_HUMAN	CRAP_NEDD8_HUMAN	17.284	1	5	1	1	81	9.066	8.43	High	3	0.004329	11.4817	1
A3193_19435	A3193_19435 | hypothetical protein | 243561:244337 Forward	17.0543	3	4	3	1	258	27.875	6.18	High	3	0.004329	11.4639	3
A3197_11660	A3197_11660 | hypothetical protein | 160843:161619 Reverse	17.0543	3	4	3	1	258	28.03	5.67	High	3	0.004329	11.4639	3
A3197_01965	A3197_01965 | hypothetical protein | 413484:414248 Forward	13.3858	4	5	4	1	254	28.031	5.4	High	3	0.004329	11.4266	4
A3193_15835	A3193_15835 | 50S ribosomal protein L31 | 1148407:1148610 Reverse	52.2388	2	4	2	1	67	7.72	8.19	High	3	0.004329	11.3897	2
A3193_10615	A3193_10615 | 2-oxoglutarate dehydrogenase E1 component | 2381549:2384377 Reverse	7.64331	4	6	4	1	942	105.684	5.77	High	3	0.004329	11.3825	4
A3193_09670	A3193_09670 | glycolate oxidase subunit GlcD | 2165127:2166587 Forward	15.2263	5	5	1	1	486	52.537	4.91	High	3	0.004329	11.3775	5
A3193_14860	trpC | indole-3-glycerol-phosphate synthase | 929862:930659 Reverse	19.6226	5	6	5	1	265	29.599	5.25	High	3	0.004329	11.3185	5
A3193_10155	A3193_10155 | hypothetical protein | 2263826:2264284 Reverse	22.3684	4	8	4	1	152	17.454	5.14	High	4	0.00529101	11.152	4
A3193_09450	A3193_09450 | hypothetical protein | 2118179:2120923 Reverse	10.8315	6	7	6	1	914	101.617	6.24	High	4	0.00529101	11.1038	6
A3194_19005	A3194_19005 | hypothetical protein | 162039:164834 Forward	10.6337	6	7	6	1	931	103.291	6.24	High	4	0.00529101	11.1038	6
A3193_15350	A3193_15350 | hydroxymethylbilane synthase | 1044676:1045608 Reverse	29.0323	5	6	5	1	310	33.46	5.34	High	4	0.00529101	11	5
A3197_10395	A3197_10395 | hypothetical protein | 1070705:1072540 Reverse	14.4026	6	9	1	1	611	68.632	5.15	High	4	0.00529101	10.9977	6
A3193_06290	A3193_06290 | peptidase | 1404304:1404996 Forward	3.91304	1	6	1	1	230	24.942	9.7	High	4	0.00529101	10.9488	1
A3193_19855	A3193_19855 | hypothetical protein | 7770:8750 Forward	11.6564	3	5	3	1	326	37.188	9.54	High	4	0.00529101	10.9135	3
A3197_18640	A3197_18640 | hypothetical protein | 128054:129127 Reverse	6.72269	2	5	2	1	357	40.047	6.83	High	4	0.00529101	10.8185	2
A3193_05255	A3193_05255 | sulfurtransferase | 1161448:1162359 Reverse	26.7327	7	9	7	1	303	34.522	5.49	High	4	0.00529101	10.8123	7
A3193_16305	A3193_16305 | hypothetical protein | 1252724:1253146 Reverse	62.1429	6	6	6	1	140	15.209	9.17	High	4	0.00529101	10.7752	6
A3193_03500	A3193_03500 | preprotein translocase subunit TatA | 760183:760425 Forward	40	3	4	3	1	80	8.584	8.46	High	4	0.00529101	10.7508	3
A3193_11155	A3193_11155 | hypothetical protein | 116864:117298 Reverse	17.3611	2	4	2	1	144	15.782	4.81	High	4	0.00529101	10.7405	2
A3193_05680	A3193_05680 | hypothetical protein | 1255871:1256986 Forward	8.89488	3	5	3	1	371	41.948	5.07	High	4	0.00529101	10.7145	3
A3197_19845	A3197_19845 | hypothetical protein | 107496:108629 Forward	8.75332	3	5	3	1	377	42.652	5	High	4	0.00529101	10.7145	3
A3193_05450	A3193_05450 | purine catabolism protein pucG | 1208424:1208981 Forward	25.9459	4	9	4	1	185	21.572	4.98	High	4	0.00529101	10.6931	4
A3193_12285	A3193_12285 | pyruvate kinase | 387884:389308 Reverse	9.70464	3	4	3	1	474	51.288	5.39	High	4	0.00529101	10.61	3
A3193_09425	A3193_09425 | NAD synthetase | 2113103:2114503 Reverse	8.3691	3	5	3	1	466	48.429	5.73	High	4	0.00529101	10.6064	3
A3193_04665	A3193_04665 | hypothetical protein | 1031084:1031482 Reverse	9.09091	1	3	1	1	132	14.631	10.08	High	4	0.00529101	10.5668	1
A3197_20680	A3197_20680 | hypothetical protein | 114374:114772 Reverse	9.09091	1	3	1	1	132	14.692	9.99	High	4	0.00529101	10.5668	1
A3193_06825	A3193_06825 | S-methyl-5-thioribose-1-phosphate isomerase | 1523519:1524583 Forward	25.4237	5	7	5	1	354	37.927	5.59	High	4	0.00529101	10.5493	5
A3197_03480	A3197_03480 | hypothetical protein | 759085:759549 Forward	25.3247	3	6	3	1	154	16.71	4.45	High	4	0.00529101	10.5491	3
A3197_04920	A3197_04920 | hypothetical protein | 1072300:1074333 Forward	4.72674	2	6	2	1	677	78.674	5.9	High	4	0.00529101	10.475	2
A3193_17045	A3193_17045 | hypothetical protein | 1422828:1423373 Reverse	30.9392	3	6	3	1	181	20.568	4.69	High	4	0.00529101	10.4403	3
A3197_05120	A3197_05120 | hypothetical protein | 1121663:1123675 Reverse	7.16418	4	5	4	1	670	74.48	4.97	High	4	0.00529101	10.4235	4
A3193_03835	A3193_03835 | hypothetical protein | 841438:843678 Reverse	1.07239	1	9	1	1	746	84.56	6.04	High	4	0.00529101	10.4159	1
A3197_05135	A3197_05135 | hypothetical protein | 1124942:1127182 Reverse	1.07239	1	9	1	1	746	84.734	5.88	High	4	0.00529101	10.4159	1
A3193_03475	A3193_03475 | imidazole glycerol phosphate synthase, glutamine amidotransferase subunit | 757082:757723 Forward	17.8404	2	3	2	1	213	23.49	5.36	High	4	0.00529101	10.404	2
A3193_15180	A3193_15180 | transcriptional regulator | 1003023:1004393 Reverse	10.7456	4	6	4	1	456	51.634	5.44	High	4	0.00529101	10.3696	4
A3193_11390	A3193_11390 | diguanylate phosphodiesterase | 180687:182768 Forward	6.34921	3	6	3	1	693	77.822	4.93	High	4	0.00529101	10.2943	3
A3193_12355	A3193_12355 | nitrate reductase catalytic subunit | 403112:405682 Forward	5.49065	4	5	4	1	856	95.763	8.79	High	4	0.00529101	10.2784	4
A3193_14015	A3193_14015 | hypothetical protein | 739193:739759 Reverse	12.234	2	4	2	1	188	21.007	4.15	High	4	0.00529101	10.182	2
A3193_05050	A3193_05050 | 6-phosphogluconolactonase | 1114426:1115097 Forward	18.8341	2	4	2	1	223	24.282	4.68	High	4	0.00529101	10.1698	2
A3193_12125	A3193_12125 | sulfurtransferase | 356718:357410 Reverse	24.3478	5	7	5	1	230	25.67	5.76	High	4	0.00529101	10.1113	5
A3193_01835	A3193_01835 | short-chain dehydrogenase | 406054:406791 Forward	32.2449	5	7	5	1	245	26.647	8.37	High	4	0.00529101	10.0524	5
A3193_13185	A3193_13185 | octaprenyl diphosphate synthase | 579439:580407 Forward	13.6646	3	3	3	1	322	35.465	5.17	High	4	0.00529101	10.0487	3
A3193_03515	A3193_03515 | hypothetical protein | 761940:762281 Reverse	35.3982	4	5	4	1	113	12.486	6.54	High	4	0.00529101	9.94653	4
A3193_18270	A3193_18270 | 50S ribosomal protein L21 | 1683712:1684023 Forward	56.3107	4	5	4	1	103	11.479	9.94	High	4	0.00529101	9.92146	4
A3193_08155	A3193_08155 | virulence protein SciE type | 1828362:1829174 Forward	35.5556	5	6	5	1	270	30.286	4.55	High	4	0.00529101	9.89749	5
A3193_14870	A3193_14870 | anthranilate synthase component 2 | 931994:932575 Reverse	17.0984	2	4	2	1	193	21.244	5.19	High	4	0.00529101	9.88526	2
A3193_11710	A3193_11710 | phosphoribosylaminoimidazolesuccinocarboxamide synthase | 256846:257739 Forward	17.1717	3	4	3	1	297	33.41	4.96	High	4	0.00529101	9.84766	3
A3193_10140	A3193_10140 | hypothetical protein | 2261230:2262483 Forward	7.43405	3	5	3	1	417	46.96	8.24	High	4	0.00529101	9.78341	3
A3193_17925	A3193_17925 | hypothetical protein | 1613401:1613790 Forward	17.8295	1	5	1	1	129	12.713	4.01	High	4	0.00529101	9.72947	1
A3193_13830	A3193_13830 | serine-type D-Ala-D-Ala carboxypeptidase | 704596:705744 Forward	18.0628	4	4	4	1	382	42.427	7.27	High	4	0.00529101	9.72799	4
A3193_17620	A3193_17620 | hypothetical protein | 1547402:1547830 Forward	15.493	2	5	2	1	142	15.497	8.94	High	4	0.00529101	9.71735	2
A3193_18630	A3193_18630 | hypothetical protein | 51322:51942 Forward	14.0777	2	4	2	1	206	21.697	9.54	High	4	0.00529101	9.65163	2
A3197_14550	A3197_14550 | type II secretion system protein GspG | 354993:355481 Forward	16.6667	1	3	1	1	162	17.875	5.15	High	4	0.00529101	9.54239	1
A3193_15140	A3193_15140 | Trk system potassium transport protein TrkA | 991661:993034 Reverse	26.2582	5	8	5	1	457	50.122	5.73	High	4	0.00529101	9.50462	5
A3193_14755	A3193_14755 | PTS IIA-like nitrogen-regulatory protein PtsN | 915193:915663 Reverse	17.9487	2	4	2	1	156	17.035	4.77	High	4	0.00529101	9.48992	2
A3193_03470	A3193_03470 | imidazoleglycerol-phosphate dehydratase | 756468:757058 Forward	7.14286	1	3	1	1	196	21.705	6.21	High	4	0.00529101	9.44166	1
A3193_10015	A3193_10015 | acetyl-CoA carboxylase subunit beta | 2234428:2235288 Reverse	31.1189	8	11	8	1	286	31.878	8.75	High	4	0.00529101	9.44046	8
A3196_12985	A3196_12985 | hypothetical protein | 2851806:2852144 Reverse	25.8929	2	4	2	1	112	12.289	4.72	High	4	0.00529101	9.41748	2
A3193_06540	A3193_06540 | hypothetical protein | 1459832:1460137 Reverse	28.7129	2	4	2	1	101	10.996	4.56	High	4	0.00529101	9.41748	2
A3193_18350	A3193_18350 | isoleucine--tRNA ligase | 1703773:1706595 Forward	6.59574	5	5	5	1	940	106.546	5.67	High	4	0.00529101	9.36704	5
A3197_08745	A3197_08745 | hypothetical protein | 685489:686421 Reverse	11.2903	3	7	3	1	310	33.071	5.74	High	4	0.00529101	9.35145	3
A3197_14760	A3197_14760 | glycolate oxidase subunit GlcD | 394972:396447 Forward	17.1079	5	5	1	1	491	52.955	4.86	High	4	0.00529101	9.33088	5
A3193_14640	A3193_14640 | thiol:disulfide interchange protein | 889184:891481 Forward	13.0719	5	5	5	1	765	81.611	4.81	High	4	0.00529101	9.21817	5
CRAP_RASH_HUMAN	CRAP_RASH_HUMAN	19.5767	2	5	2	1	189	21.285	5.31	High	4	0.00529101	9.18754	2
A3193_01070	A3193_01070 | hypothetical protein | 232368:232820 Forward	26.6667	4	6	4	1	150	16.382	9.79	High	4	0.00529101	9.14536	4
A3193_02290	A3193_02290 | hypothetical protein | 505489:505761 Reverse	36.6667	3	4	3	1	90	10.47	9.28	High	4	0.00529101	9.1349	3
A3193_11325	A3193_11325 | DNA-binding response regulator | 163991:164605 Reverse	24.5098	3	3	3	1	204	22.937	4.92	High	4	0.00529101	9.12473	3
A3193_04020	A3193_04020 | Fe-S cluster assembly scaffold IscU | 884634:885017 Forward	37.0079	3	4	3	1	127	13.783	4.93	High	4	0.00529101	9.12412	3
A3193_07145	A3193_07145 | hypothetical protein | 1607840:1608094 Forward	61.9048	3	4	3	1	84	9.302	6.79	High	4	0.00529101	9.08917	3
A3193_13020	A3193_13020 | hypothetical protein | 546229:549060 Forward	6.78685	3	5	3	1	943	101.997	4.54	High	4	0.00529101	9.00849	3
A3193_06700	A3193_06700 | cytochrome c oxidase assembly protein | 1492911:1493537 Reverse	25	4	5	4	1	208	23.089	9.74	High	6	0.0075	8.98988	4
A3193_02925	A3193_02925 | nitrate reductase | 631279:632001 Forward	9.58333	2	8	2	1	240	27.475	10.15	High	6	0.0075	8.8574	2
A3193_05400	A3193_05400 | cation acetate symporter | 1195543:1197327 Reverse	10.4377	6	9	6	1	594	63.451	7.58	High	6	0.0075	8.69385	6
A3193_13145	A3193_13145 | 50S ribosomal protein L28 | 572352:572588 Forward	23.0769	2	6	2	1	78	9.115	11.47	High	6	0.0075	8.66677	2
A3193_06685	A3193_06685 | hypothetical protein | 1490928:1491659 Reverse	16.0494	3	12	3	1	243	27.562	6.8	High	6	0.0075	8.5361	3
A3193_09735	A3193_09735 | ATP phosphoribosyltransferase regulatory subunit | 2179895:2181079 Reverse	19.2893	4	6	4	1	394	43.526	4.97	High	6	0.0075	8.51717	4
A3193_08190	A3193_08190 | type VI secretion system-associated protein | 1837344:1838678 Forward	11.9369	3	7	3	1	444	49.691	6.11	High	6	0.0075	8.48794	3
A3193_05125	A3193_05125 | polyhydroxyalkanoate synthesis repressor PhaR | 1135523:1135978 Reverse	19.8675	3	4	3	1	151	17.28	5.63	High	6	0.0075	8.45544	3
A3193_17385	A3193_17385 | hypothetical protein | 1494916:1495488 Forward	3.68421	1	8	1	1	190	21.924	7.15	High	6	0.0075	8.36358	1
A3193_03775	A3193_03775 | phosphatidylserine decarboxylase | 827566:828468 Reverse	18.3333	3	5	3	1	300	33.993	6.46	High	6	0.0075	8.35864	3
A3193_18930	A3193_18930 | hypothetical protein | 112948:113529 Reverse	18.1347	5	13	5	1	193	21.323	7.55	High	6	0.0075	8.33269	5
A3193_18260	A3193_18260 | hypothetical protein | 1679276:1680910 Forward	11.0294	3	3	3	1	544	60.518	5.36	High	6	0.0075	8.2924	3
A3193_18335	A3193_18335 | 30S ribosomal protein S20 | 1700469:1700729 Reverse	23.2558	2	7	2	1	86	9.478	11.75	High	6	0.0075	8.27678	2
A3193_10800	A3193_10800 | preprotein translocase subunit SecG | 38031:38549 Reverse	10.4651	1	6	1	1	172	17.39	4.16	High	6	0.0075	8.23385	1
A3193_13450	A3193_13450 | 30S ribosomal protein S11 | 634320:634709 Reverse	34.1085	5	8	5	1	129	13.713	11.25	High	6	0.0075	8.22517	5
A3194_08125	A3194_08125 | type I-U CRISPR-associated helicase/endonuclease Cas3 | 443269:445533 Reverse	1.59151	1	5	1	1	754	83.235	7.12	High	6	0.0075	8.15785	1
A3197_04615	A3197_04615 | hypothetical protein | 1003372:1003635 Reverse	21.8391	1	2	1	1	87	10.077	9.83	High	6	0.0075	8.15514	1
CRAP_UBE2I_HUMAN	CRAP_UBE2I_HUMAN	19.6203	1	2	1	1	158	17.995	8.66	High	6	0.0075	8.13833	1
A3193_06215	A3193_06215 | sugar dehydrogenase | 1385312:1386127 Forward	13.2841	2	3	2	1	271	28.652	4.81	High	6	0.0075	8.12239	2
A3193_08140	A3193_08140 | type VI secretion system-associated protein | 1825555:1826085 Forward	35.2273	4	5	4	1	176	19.195	4.7	High	6	0.0075	8.11038	4
A3195_10240	A3195_10240 | hypothetical protein | 85014:86405 Forward	15.5508	4	4	4	1	463	52.089	5.19	High	6	0.0075	8.06881	4
A3193_04055	A3193_04055 | hypothetical protein | 889265:890614 Forward	16.0356	4	4	4	1	449	50.562	5.11	High	6	0.0075	8.06881	4
A3193_16845	A3193_16845 | glycosyl transferase | 1381652:1382608 Reverse	16.6667	2	3	2	1	318	35.477	8.31	High	6	0.0075	8.05203	2
A3193_08085	A3193_08085 | hypothetical protein | 1808818:1811418 Forward	3.9261	2	3	2	1	866	89.818	4.16	High	6	0.0075	8.00235	2
A3194_14830	A3194_14830 | hypothetical protein | 143931:146579 Forward	3.85488	2	3	2	1	882	91.83	4.16	High	6	0.0075	8.00235	2
A3193_19350	A3193_19350 | acetolactate synthase | 219932:221596 Forward	11.3718	4	4	4	1	554	62.009	5.81	High	6	0.0075	7.88421	4
A3193_00530	A3193_00530 | ammonia channel protein | 121034:122206 Forward	8.97436	3	5	3	1	390	40.869	6.02	High	6	0.0075	7.86211	3
A3193_11060	A3193_11060 | type I methionyl aminopeptidase | 93074:93850 Forward	22.8682	3	3	3	1	258	28.712	6.6	High	6	0.0075	7.82118	3
A3193_10590	A3193_10590 | hypothetical protein | 2377027:2378436 Reverse	17.6972	5	6	3	1	469	51.487	6.48	High	6	0.0075	7.76783	5
A3193_07820	A3193_07820 | nitrogenase molybdenum-iron protein subunit beta | 1749488:1751059 Reverse	18.5468	6	7	6	1	523	59.629	5.66	High	6	0.0075	7.75955	6
A3193_15225	A3193_15225 | DNA topoisomerase I | 1013210:1015486 Forward	10.2902	4	4	4	1	758	85.723	7.87	High	6	0.0075	7.72777	4
A3193_19645	A3193_19645 | rod shape-determining protein RodA | 37485:37913 Forward	36.6197	3	4	3	1	142	15.118	7.75	High	6	0.0075	7.7019	3
A3193_08270	A3193_08270 | methylthioadenosine phosphorylase | 1857533:1858276 Reverse	15.3846	3	4	3	1	247	26.865	6.39	High	6	0.0075	7.67354	3
A3197_05740	A3197_05740 | hypothetical protein | 37342:38127 Reverse	7.27969	2	4	2	1	261	29.318	8.87	High	6	0.0075	7.66573	2
A3193_16410	A3193_16410 | 4Fe-4S ferredoxin | 1276879:1277556 Reverse	16.4444	2	8	1	1	225	24.738	7.94	High	6	0.0075	7.65809	2
A3193_02615	A3193_02615 | ketosteroid isomerase | 568418:568816 Reverse	25	2	6	2	1	132	14.614	4.41	High	6	0.0075	7.63567	2
A3193_05715	A3193_05715 | acyl carrier protein | 1263899:1264144 Reverse	30.8642	1	2	1	1	81	9.136	4.06	High	6	0.0075	7.57757	1
A3193_00445	A3193_00445 | signal recognition particle-docking protein FtsY | 103241:104242 Reverse	23.7237	5	6	5	1	333	36.359	5.2	High	6	0.0075	7.562	5
A3193_06875	A3193_06875 | integration host factor subunit beta | 1536848:1537168 Forward	15.0943	2	6	2	1	106	12.126	8.16	High	6	0.0075	7.53741	2
A3197_15675	A3197_15675 | hypothetical protein | 147578:148273 Forward	15.5844	2	5	1	1	231	25.347	9.19	High	6	0.0075	7.52343	2
A3197_18790	A3197_18790 | S-methyl-5-thioribose-1-phosphate isomerase | 162594:163661 Forward	10.9859	2	4	2	1	355	38.396	5.86	High	6	0.0075	7.51021	2
A3193_14550	A3193_14550 | branched-chain amino acid aminotransferase | 869081:870004 Reverse	13.355	3	5	3	1	307	34.702	6.02	High	6	0.0075	7.4521	3
A3193_02535	A3193_02535 | signal recognition particle protein | 549674:551071 Forward	5.80645	2	4	2	1	465	50.483	9.41	High	6	0.0075	7.4222	2
A3197_13475	A3197_13475 | histidine kinase | 109982:110410 Forward	18.3099	3	4	3	1	142	15.847	5.02	High	6	0.0075	7.37275	3
A3193_02705	A3193_02705 | ATPase | 590043:590825 Forward	13.4615	2	3	2	1	260	29.723	7.55	High	7	0.00873908	7.32875	2
A3193_18025	A3193_18025 | phosphate starvation-inducible protein PhoH | 1632630:1633604 Forward	15.1235	4	7	4	1	324	36.457	6.2	High	8	0.00993789	7.27945	4
A3193_07075	A3193_07075 | tetraacyldisaccharide 4'-kinase | 1582953:1583141 Forward	48.3871	2	3	2	1	62	7.263	5.19	High	8	0.00993789	7.27647	2
A3195_00935	A3195_00935 | hypothetical protein | 201517:203700 Forward	11.6919	5	5	5	1	727	82.647	5.25	High	8	0.00993789	7.27613	5
A3193_01120	A3193_01120 | hypothetical protein | 244965:247052 Reverse	10.9353	4	4	4	1	695	78.682	5.15	High	8	0.00993789	7.27613	4
A3193_11695	A3193_11695 | MBL fold metallo-hydrolase | 254623:255591 Forward	15.8385	4	4	4	1	322	35.696	4.98	Medium	10	0.0121803	7.20093	4
A3193_06815	A3193_06815 | N-ethylammeline chlorohydrolase | 1521940:1523280 Reverse	19.9552	5	6	5	1	446	48.381	5.26	Medium	10	0.0121803	7.16354	5
A3193_13150	A3193_13150 | 50S ribosomal protein L33 | 572607:572762 Forward	29.4118	1	7	1	1	51	6.006	10.39	Medium	10	0.0121803	7.16205	1
A3193_12135	A3193_12135 | glutathione synthase | 358398:359348 Forward	15.1899	2	3	2	1	316	35.556	5.34	Medium	10	0.0121803	7.12428	2
A3193_12430	A3193_12430 | phosphoenolpyruvate--protein phosphotransferase | 422340:424601 Reverse	8.10093	3	4	3	1	753	83.069	5.34	Medium	10	0.0121803	7.11682	3
A3197_14765	A3197_14765 | glycolate oxidase subunit GlcE | 396447:397514 Forward	16.9014	4	4	4	1	355	38.922	6.74	Medium	10	0.0121803	7.07172	4
A3193_08115	A3193_08115 | hypothetical protein | 1818288:1819523 Reverse	7.05596	2	3	2	1	411	45.994	4.67	Medium	10	0.0121803	7.00133	2
A3197_05955	A3197_05955 | efflux transporter periplasmic adaptor subunit | 83737:84774 Forward	6.66667	2	3	2	1	345	37.653	7.61	Medium	10	0.0121803	6.96924	2
A3193_02960	A3193_02960 | adhesin | 639571:639891 Forward	20.7547	2	4	2	1	106	11.918	4.09	Medium	10	0.0121803	6.9134	2
A3193_10725	A3193_10725 | NADH:ubiquinone oxidoreductase subunit N | 23004:24452 Reverse	2.48963	1	4	1	1	482	51.992	4.93	Medium	10	0.0121803	6.89032	1
A3193_11685	A3193_11685 | dihydroneopterin aldolase | 253567:253923 Reverse	17.7966	2	3	2	1	118	13.501	4.77	Medium	10	0.0121803	6.86717	2
A3193_13460	A3193_13460 | preprotein translocase subunit SecY | 635352:636701 Reverse	6.23608	2	6	2	1	449	48.364	9.58	Medium	10	0.0121803	6.86294	2
A3193_16780	A3193_16780 | hypothetical protein | 1366759:1367175 Forward	24.6377	3	5	3	1	138	15.787	8.57	Medium	10	0.0121803	6.85718	3
A3193_18805	A3193_18805 | histidine kinase | 88080:88463 Forward	40.9449	3	4	3	1	127	14.124	5.11	Medium	10	0.0121803	6.84118	3
A3197_13540	A3197_13540 | hypothetical protein | 121671:122663 Reverse	15.1515	3	5	3	1	330	37.078	5.33	Medium	10	0.0121803	6.82374	3
A3193_08400	A3193_08400 | hypothetical protein | 1880594:1881583 Reverse	15.1976	3	5	3	1	329	36.972	5.33	Medium	10	0.0121803	6.82374	3
A3193_09915	A3193_09915 | tail-specific protease | 2216617:2218701 Reverse	8.50144	5	6	5	1	694	79.095	5.52	Medium	11	0.013269	6.77947	5
A3193_15415	A3193_15415 | hypothetical protein | 1058596:1058820 Forward	58.1081	3	3	3	1	74	8.327	4.48	Medium	11	0.013269	6.75425	3
A3193_13470	A3193_13470 | 50S ribosomal protein L30 | 637138:637326 Reverse	22.5806	1	2	1	1	62	7.012	9.99	Medium	11	0.013269	6.72332	1
A3197_00185	A3197_00185 | hypothetical protein | 41716:42105 Reverse	12.4031	1	3	1	1	129	14.46	5.3	Medium	11	0.013269	6.714	1
A3193_17660	A3193_17660 | hypothetical protein | 1554622:1555011 Reverse	26.3566	3	5	3	1	129	14.587	5.34	Medium	11	0.013269	6.714	3
A3197_08910	A3197_08910 | hypothetical protein | 726214:726825 Forward	10.8374	2	5	2	1	203	22.546	9.31	Medium	11	0.013269	6.70732	2
A3193_03355	A3193_03355 | dimethylmenaquinone methyltransferase | 729409:730797 Reverse	10.8225	3	3	3	1	462	49.766	5.83	Medium	11	0.013269	6.69957	3
A3193_10790	A3193_10790 | NADH-quinone oxidoreductase subunit A | 37365:37721 Reverse	12.7119	1	2	1	1	118	13.486	4.36	Medium	11	0.013269	6.69047	1
A3194_12335	A3194_12335 | hypothetical protein | 21979:22827 Reverse	7.44681	1	5	1	1	282	31.671	5.83	Medium	13	0.0150987	6.63414	1
A3197_02895	A3197_02895 | carbonic anhydrase | 629080:629640 Forward	19.3548	3	4	3	1	186	20.391	5.9	Medium	13	0.0150987	6.63172	3
A3193_01545	A3193_01545 | carbonic anhydrase | 338938:339498 Forward	12.3656	2	3	2	1	186	20.441	6.04	Medium	13	0.0150987	6.63172	2
A3197_13110	A3197_13110 | peroxidase | 22621:23505 Reverse	20.7483	4	5	3	0	294	32.659	4.89	Medium	13	0.0150987	6.62697	4
A3193_06835	A3193_06835 | phosphoserine transaminase | 1527414:1528496 Forward	13.6111	3	5	3	1	360	39.3	5.07	Medium	13	0.0150987	6.62251	3
A3193_17840	A3193_17840 | hypothetical protein | 1597640:1598221 Reverse	13.4715	2	3	2	1	193	21.042	6.71	Medium	13	0.0150987	6.58842	2
A3193_03450	A3193_03450 | GTP-binding protein TypA | 750717:752528 Forward	14.262	5	6	5	1	603	67.072	5.15	Medium	13	0.0150987	6.576	5
A3193_03480	A3193_03480 | 1-(5-phosphoribosyl)-5-[(5- phosphoribosylamino)methylideneamino]imidazole-4- carboxamide isomerase | 757790:758530 Forward	5.69106	1	2	1	1	246	26.2	4.53	Medium	13	0.0150987	6.51921	1
A3193_19150	A3193_19150 | ArsR family transcriptional regulator | 169667:170191 Reverse	25.8621	5	6	5	1	174	19.352	6.04	Medium	13	0.0150987	6.51386	5
A3193_00390	A3193_00390 | hypothetical protein | 90603:91460 Reverse	8.07018	2	4	2	1	285	31.975	5.88	Medium	13	0.0150987	6.51059	2
A3197_01325	A3197_01325 | hypothetical protein | 300437:301294 Reverse	8.07018	2	4	2	1	285	32.191	6	Medium	13	0.0150987	6.51059	2
A3193_10990	A3193_10990 | lipid-A-disaccharide synthase | 78799:79968 Reverse	5.65553	1	2	1	1	389	42.984	6.65	Medium	13	0.0150987	6.51019	1
A3197_18995	A3197_18995 | anthranilate phosphoribosyltransferase | 213037:214140 Reverse	13.3515	4	7	4	1	367	39.829	5.45	Medium	13	0.0150987	6.5061	4
A3193_11955	A3193_11955 | hypothetical protein | 316524:317291 Forward	16.8627	4	5	4	1	255	29.309	9.28	Medium	13	0.0150987	6.4882	4
A3197_18540	A3197_18540 | hypothetical protein | 102391:102687 Reverse	25.5102	2	4	2	1	98	11.149	5.06	Medium	13	0.0150987	6.44887	2
A3193_19195	A3193_19195 | hypothetical protein | 177891:178127 Reverse	26.9231	1	1	1	1	78	8.651	4.72	Medium	13	0.0150987	6.3698	1
A3193_00590	A3193_00590 | sodium:alanine symporter | 130485:131843 Forward	3.9823	2	4	2	1	452	47.012	6.58	Medium	13	0.0150987	6.34697	2
A3193_04660	A3193_04660 | hypothetical protein | 1030341:1031012 Reverse	18.3857	3	5	2	1	223	25.181	8.62	Medium	13	0.0150987	6.29198	3
A3193_13405	A3193_13405 | histidine kinase | 627483:627896 Forward	33.5766	3	3	3	1	137	15.542	5.24	Medium	13	0.0150987	6.26344	3
A3193_06045	A3193_06045 | rubrerythrin | 1349537:1350040 Reverse	15.5689	1	2	1	1	167	19.284	4.96	Medium	13	0.0150987	6.22324	1
A3193_18415	A3193_18415 | hypothetical protein | 5529:6602 Reverse	13.1653	3	9	3	1	357	38.812	8.9	Medium	13	0.0150987	6.21949	3
A3193_05810	A3193_05810 | nodulation protein E | 1287965:1288162 Forward	15.3846	1	3	1	1	65	7.515	4.42	Medium	13	0.0150987	6.21645	1
A3193_05840	A3193_05840 | ATPase | 1299334:1300179 Forward	11.3879	2	4	2	1	281	32.625	6.19	Medium	13	0.0150987	6.17402	2
A3193_19140	A3193_19140 | hypothetical protein | 167879:168424 Forward	13.8122	2	4	2	1	181	18.817	9.48	Medium	13	0.0150987	6.15831	2
A3193_17405	A3193_17405 | hypothetical protein | 1497324:1497704 Forward	26.1905	2	4	2	1	126	14.147	7.42	Medium	13	0.0150987	6.08402	2
A3193_02580	A3193_02580 | deacetylase | 562425:563351 Forward	18.8312	3	3	3	1	308	34.273	5.47	Medium	13	0.0150987	6.06035	3
A3193_14115	A3193_14115 | ribonuclease G | 767073:768527 Reverse	17.3554	5	6	5	1	484	54.583	5.82	Medium	13	0.0150987	6.00571	5
A3193_14010	A3193_14010 | Xaa-Pro aminopeptidase | 737899:739206 Reverse	15.6322	5	8	5	1	435	49.467	7.44	Medium	13	0.0150987	5.97972	5
A3193_13940	A3193_13940 | thymidylate synthase | 724206:725000 Reverse	15.9091	3	3	3	1	264	30.234	6.16	Medium	13	0.0150987	5.97534	3
A3193_14880	A3193_14880 | phosphoglycolate phosphatase | 934245:934922 Reverse	11.5556	2	4	2	1	225	24.73	4.98	Medium	13	0.0150987	5.96777	2
A3193_01675	A3193_01675 | two-component system response regulator NarL | 372645:373289 Forward	29.9065	4	4	4	1	214	23.489	5.33	Medium	13	0.0150987	5.96114	4
A3193_04365	A3193_04365 | short-chain dehydrogenase | 958091:958804 Reverse	15.6118	3	4	3	1	237	25.34	4.96	Medium	13	0.0150987	5.95436	3
A3197_19610	A3197_19610 | purine catabolism protein pucG | 60017:60574 Forward	20	3	6	3	1	185	21.628	5.1	Medium	14	0.0160367	5.91086	3
A3193_13715	A3193_13715 | outer membrane lipoprotein-sorting protein | 679593:680570 Reverse	14.7692	3	3	3	1	325	37.276	9	Medium	14	0.0160367	5.90392	3
A3193_06790	A3193_06790 | hypothetical protein | 1516397:1516633 Reverse	46.1538	2	2	2	1	78	8.548	5.26	Medium	14	0.0160367	5.89973	2
A3197_15295	A3197_15295 | hypothetical protein | 66997:67632 Reverse	6.16114	1	2	1	1	211	24.251	9.36	Medium	14	0.0160367	5.85347	1
A3193_04725	A3193_04725 | acyl carrier protein | 1042101:1042364 Reverse	27.5862	2	4	2	1	87	9.623	4.09	Medium	14	0.0160367	5.84115	2
A3193_05415	A3193_05415 | hypothetical protein | 1198686:1200080 Forward	17.2414	7	9	7	1	464	52.401	9.35	Medium	14	0.0160367	5.84026	7
A3197_20920	A3197_20920 | 6-phosphogluconolactonase | 32977:33648 Reverse	12.5561	1	2	1	1	223	24.239	4.78	Medium	14	0.0160367	5.77659	1
A3193_05890	A3193_05890 | hypothetical protein | 1314820:1315473 Reverse	14.2857	3	3	3	1	217	25.141	5.2	Medium	14	0.0160367	5.76939	3
CRAP_K1M1_SHEEP	CRAP_K1M1_SHEEP	12.6214	3	3	3	1	412	46.645	4.81	Medium	14	0.0160367	5.75603	3
A3193_12095	A3193_12095 | hypothetical protein | 345454:345930 Reverse	27.8481	2	2	2	1	158	17.585	4.78	Medium	14	0.0160367	5.72808	2
A3193_11005	A3193_11005 | UDP-3-O-(3-hydroxymyristoyl)glucosamine N-acyltransferase | 81245:82282 Reverse	13.913	3	4	3	1	345	35.986	6.64	Medium	14	0.0160367	5.72445	3
A3193_03720	A3193_03720 | 30S ribosomal protein S21 | 817073:817288 Reverse	39.4366	3	6	3	1	71	8.705	10.74	Medium	14	0.0160367	5.63602	3
A3193_19425	A3193_19425 | disulfide bond formation protein DsbC | 241610:242407 Forward	21.1321	3	6	3	1	265	29.291	6.42	Medium	15	0.016835	5.61506	3
A3193_10005	A3193_10005 | hypothetical protein | 2232301:2232882 Reverse	15.544	2	2	2	1	193	21.534	10.15	Medium	15	0.016835	5.60108	2
A3194_17320	A3194_17320 | cupin | 3095:3376 Forward	39.7849	3	4	3	1	93	10.916	5.03	Medium	15	0.016835	5.51151	3
A3193_18070	A3193_18070 | hypothetical protein | 1640321:1640629 Reverse	13.7255	1	2	1	1	102	10.651	5.01	Medium	15	0.016835	5.50194	1
A3193_12690	A3193_12690 | cold-shock protein | 481665:481874 Reverse	43.4783	4	5	2	1	69	7.667	6.54	Medium	15	0.016835	5.49437	4
A3193_04610	A3193_04610 | pantoate--beta-alanine ligase | 1011658:1012467 Forward	10.7807	2	2	2	1	269	29.769	5.38	Medium	15	0.016835	5.48432	2
A3193_16055	A3193_16055 | hypothetical protein | 1199913:1200416 Reverse	19.7605	2	2	2	1	167	18.531	5.22	Medium	15	0.016835	5.48037	2
A3197_16325	A3197_16325 | hypothetical protein | 304940:305443 Forward	19.7605	2	2	2	1	167	18.606	5.21	Medium	15	0.016835	5.48037	2
A3193_09205	A3193_09205 | transcriptional regulator | 2055782:2056141 Reverse	37.8151	3	3	3	1	119	13.983	9.54	Medium	15	0.016835	5.45725	3
A3193_17905	A3193_17905 | non-canonical purine NTP pyrophosphatase, RdgB/HAM1 family | 1609369:1609977 Reverse	6.93069	1	2	1	1	202	21.951	5.25	Medium	15	0.016835	5.45711	1
A3193_08795	A3193_08795 | cytochrome C | 1959491:1961077 Reverse	12.3106	4	6	4	1	528	58.649	8.28	Medium	15	0.016835	5.45646	4
A3193_03100	A3193_03100 | RNA polymerase sigma factor RpoS | 667647:668648 Forward	5.10511	1	3	1	1	333	38.083	4.96	Medium	15	0.016835	5.44757	1
A3193_08890	A3193_08890 | hypothetical protein | 1988799:1989467 Reverse	18.018	3	3	3	1	222	24.144	8.87	Medium	15	0.016835	5.4443	3
A3193_19685	A3193_19685 | alcohol dehydrogenase | 44156:45142 Reverse	7.0122	1	1	1	1	328	34.68	5.3	Medium	15	0.016835	5.43795	1
A3193_14030	A3193_14030 | hypothetical protein | 740583:740897 Forward	37.5	3	4	3	1	104	11.74	6.71	Medium	15	0.016835	5.431	3
A3193_18050	A3193_18050 | NAD(P)-dependent oxidoreductase | 1637072:1637842 Forward	16.0156	3	3	3	1	256	27.678	5.01	Medium	15	0.016835	5.42209	3
A3193_06665	A3193_06665 | translation initiation factor IF-1 | 1487543:1487761 Reverse	47.2222	3	3	3	1	72	8.302	9.19	Medium	15	0.016835	5.41876	3
A3193_06325	A3193_06325 | thioredoxin | 1410866:1411903 Forward	8.69565	2	3	2	1	345	39.21	6.3	Medium	15	0.016835	5.41407	2
A3197_14880	A3197_14880 | bifunctional ADP-dependent (S)-NAD(P)H-hydrate dehydratase/NAD(P)H-hydrate epimerase | 420784:422295 Reverse	7.15706	2	2	2	1	503	53.434	6.3	Medium	16	0.0174482	5.38671	2
A3193_09790	A3193_09790 | bifunctional ADP-dependent (S)-NAD(P)H-hydrate dehydratase/NAD(P)H-hydrate epimerase | 2191089:2192600 Reverse	7.15706	2	2	2	1	503	53.46	5.63	Medium	16	0.0174482	5.38671	2
A3193_02325	A3193_02325 | hypothetical protein | 509724:510206 Reverse	10.625	1	2	1	1	160	17.914	6.79	Medium	16	0.0174482	5.35297	1
A3193_16665	A3193_16665 | type II secretion system protein GspE | 1342820:1344547 Forward	3.82609	1	2	1	1	575	63.094	4.97	Medium	16	0.0174482	5.34467	1
A3193_01185	A3193_01185 | pyruvate oxidase | 266757:268721 Forward	14.8318	6	7	6	1	654	70.163	5.49	Medium	16	0.0174482	5.30812	6
A3193_06810	A3193_06810 | bifunctional 3-demethylubiquinol 3-O-methyltransferase/2-polyprenyl-6-hydroxyphenol methylase | 1521170:1521880 Reverse	15.678	2	2	2	1	236	26.228	5.14	Medium	16	0.0174482	5.29576	2
A3193_09440	A3193_09440 | hypothetical protein | 2116475:2117398 Reverse	10.7492	3	4	3	1	307	33.452	5.21	Medium	16	0.0174482	5.25532	3
A3197_12935	A3197_12935 | hypothetical protein | 464476:465189 Forward	10.9705	1	3	1	1	237	26.882	9.09	Medium	16	0.0174482	5.25225	1
A3197_13630	A3197_13630 | hydrogenase accessory protein HypB | 137118:137897 Forward	9.65251	1	3	1	1	259	28.445	5.33	Medium	16	0.0174482	5.2481	1
A3193_08495	A3193_08495 | hydrogenase accessory protein HypB | 1896206:1896973 Forward	9.80392	1	3	1	1	255	28.101	5.17	Medium	16	0.0174482	5.2481	1
A3197_02350	A3197_02350 | hypothetical protein | 501649:502101 Forward	12.6667	2	3	2	1	150	16.467	9.74	Medium	16	0.0174482	5.23885	2
A3193_11350	A3193_11350 | hypothetical protein | 170235:171182 Forward	8.88889	2	2	2	1	315	35.186	5.77	Medium	16	0.0174482	5.23579	2
A3193_11395	A3193_11395 | hypothetical protein | 182845:183312 Reverse	25.1613	3	5	3	1	155	17.652	6.05	Medium	16	0.0174482	5.23107	3
A3193_08105	A3193_08105 | hypothetical protein | 1815606:1816955 Reverse	12.0267	3	3	3	1	449	48.433	4.27	Medium	16	0.0174482	5.21775	3
A3196_15395	A3196_15395 | hypothetical protein | 3388531:3389493 Reverse	2.1875	1	3	1	1	320	35.395	5.73	Medium	16	0.0174482	5.21758	1
A3193_00635	A3193_00635 | thioredoxin | 138536:139069 Forward	22.0339	2	3	2	1	177	20.606	6.68	Medium	16	0.0174482	5.19896	2
A3193_03065	A3193_03065 | ATPase | 662091:663134 Reverse	14.121	3	3	3	1	347	38.823	5.33	Medium	16	0.0174482	5.19807	3
A3193_08660	A3193_08660 | malonyl CoA-acyl carrier protein transacylase | 1932306:1933247 Reverse	6.38978	2	2	2	1	313	32.789	4.86	Medium	16	0.0174482	5.16547	2
A3193_11380	A3193_11380 | hypothetical protein | 177693:178703 Reverse	12.7976	2	2	2	1	336	38.094	6.54	Medium	16	0.0174482	5.1377	2
A3193_17230	A3193_17230 | histidinol-phosphate transaminase | 1463099:1464154 Reverse	13.1054	4	4	4	1	351	39.17	5.59	Medium	16	0.0174482	5.12601	4
A3193_17310	A3193_17310 | hypothetical protein | 1479286:1479975 Forward	12.6638	2	3	2	1	229	25.542	7.88	Medium	16	0.0174482	5.11415	2
A3193_14545	A3193_14545 | hypothetical protein | 868867:869055 Reverse	30.6452	2	7	2	1	62	6.943	7.8	Medium	16	0.0174482	5.09355	2
A3193_00680	A3193_00680 | 3-hydroxyacyl-[acyl-carrier-protein] dehydratase FabA | 147471:147986 Reverse	17.5439	3	4	3	1	171	18.668	5.33	Medium	16	0.0174482	5.07962	3
A3193_18145	A3193_18145 | cell shape determination protein CcmA | 1656215:1656670 Forward	11.2583	1	3	1	1	151	15.963	5.02	Medium	16	0.0174482	5.07903	1
A3193_11570	A3193_11570 | transcriptional regulator | 229013:229684 Reverse	19.2825	2	2	2	1	223	25.547	5.81	Medium	16	0.0174482	5.05705	2
A3193_10815	A3193_10815 | dihydropteroate synthase | 40996:41853 Reverse	11.5789	2	6	2	1	285	30.006	5	Medium	16	0.0174482	5.05662	2
A3193_07740	A3193_07740 | hypothetical protein | 1736940:1737413 Reverse	15.2866	2	3	2	1	157	17.572	5.41	Medium	17	0.0184783	5.03475	2
A3193_17270	A3193_17270 | cytochrome B | 1471995:1473236 Forward	7.02179	2	3	2	1	413	47.213	9.01	Medium	17	0.0184783	5.02112	2
A3193_01950	A3193_01950 | cysteine--tRNA ligase | 432108:433493 Forward	11.2798	3	3	3	1	461	51.762	5.07	Medium	17	0.0184783	5.01792	3
A3193_06580	A3193_06580 | hypothetical protein | 1467101:1468411 Forward	5.04587	2	3	2	1	436	47.402	9.6	Medium	19	0.0199161	5.00294	2
A3197_18555	A3197_18555 | hypothetical protein | 104907:106247 Forward	4.93274	2	3	2	1	446	48.4	9.47	Medium	19	0.0199161	5.00294	2
A3197_01300	A3197_01300 | sulfurtransferase | 295622:296515 Reverse	8.41751	2	6	2	1	297	32.747	9.07	Medium	19	0.0199161	4.99044	2
A3193_00260	A3193_00260 | bifunctional GTP diphosphokinase/guanosine-3',5'-bis(diphosphate) 3'-diphosphatase | 61168:63339 Forward	2.76625	1	2	1	1	723	81.268	7.21	Medium	19	0.0199161	4.96738	1
A3197_15640	A3197_15640 | hypothetical protein | 140390:140779 Reverse	20.155	2	4	2	1	129	14.781	7.88	Medium	19	0.0199161	4.9624	2
A3197_03225	A3197_03225 | hypothetical protein | 709730:710269 Reverse	12.8492	1	1	1	1	179	21.1	9.09	Medium	19	0.0199161	4.92034	1
A3193_11280	A3193_11280 | marine proteobacterial sortase target protein | 149680:151767 Reverse	5.89928	2	3	1	1	695	76.33	6.18	Medium	19	0.0199161	4.909	2
A3197_10265	A3197_10265 | marine proteobacterial sortase target protein | 1034988:1037075 Forward	4.31655	2	3	1	1	695	76.523	6.51	Medium	19	0.0199161	4.909	2
A3193_02620	A3193_02620 | DNA topoisomerase IV subunit A | 569121:571370 Forward	5.8745	2	2	2	1	749	82.845	7.42	Medium	19	0.0199161	4.90511	2
A3193_00200	A3193_00200 | hypothetical protein | 46179:47135 Forward	21.3836	4	4	4	1	318	36.641	6.32	Medium	19	0.0199161	4.90344	4
A3193_18125	A3193_18125 | protoporphyrinogen oxidase | 1652216:1653415 Forward	5.51378	1	3	1	1	399	43.789	5.72	Medium	19	0.0199161	4.87847	1
A3193_08880	A3193_08880 | alanine dehydrogenase | 1986205:1987269 Reverse	6.49718	1	4	1	1	354	37.605	5.4	Medium	19	0.0199161	4.86099	1
A3193_19355	A3193_19355 | aldehyde dehydrogenase | 221608:223005 Forward	11.3978	4	6	4	1	465	49.985	5.34	Medium	19	0.0199161	4.8398	4
A3193_02835	A3193_02835 | 2-C-methyl-D-erythritol 2,4-cyclodiphosphate synthase | 618987:619469 Forward	17.5	2	3	2	1	160	17.083	5.17	Medium	19	0.0199161	4.83526	2
A3193_10050	A3193_10050 | 3-isopropylmalate dehydrogenase | 2243387:2244463 Reverse	8.10056	2	2	2	1	358	38.448	4.56	Medium	19	0.0199161	4.80082	2
A3193_03995	A3193_03995 | inositol monophosphatase | 879921:880718 Reverse	10.1887	2	2	2	1	265	29.15	6.33	Medium	19	0.0199161	4.79707	2
A3193_17260	A3193_17260 | Nif3-like dinuclear metal center hexameric protein | 1470450:1471202 Forward	12	2	2	2	1	250	27.405	5.82	Medium	19	0.0199161	4.78647	2
A3193_03070	A3193_03070 | hypothetical protein | 663163:663720 Reverse	16.2162	2	2	2	1	185	21.227	5	Medium	19	0.0199161	4.78647	2
A3193_15745	A3193_15745 | pilus assembly protein PilP | 1128766:1129305 Reverse	7.26257	1	2	1	1	179	19.668	5.38	Medium	19	0.0199161	4.7528	1
A3193_06800	A3193_06800 | YciK family oxidoreductase | 1519627:1520388 Reverse	18.5771	3	3	3	1	253	27.627	5.2	Medium	19	0.0199161	4.74815	3
A3193_00100	A3193_00100 | hypothetical protein | 25931:26317 Reverse	34.375	3	7	3	1	128	14.253	6.57	Medium	19	0.0199161	4.7415	3
A3193_04795	A3193_04795 | toxic anion resistance protein | 1057812:1059032 Forward	7.14286	2	5	2	1	406	45.447	5.15	Medium	19	0.0199161	4.7363	2
A3193_09775	mutL | DNA mismatch repair protein MutL | 2187229:2189031 Reverse	6.66667	3	4	3	1	600	67.633	6.81	Medium	19	0.0199161	4.72724	3
A3193_01830	A3193_01830 | FAD-linked oxidase | 404735:406057 Forward	5.68182	2	3	2	1	440	49.668	7.12	Medium	19	0.0199161	4.71956	2
A3197_16120	A3197_16120 | cyclic nucleotide-binding protein | 259852:261099 Forward	11.5663	2	2	1	1	415	45.721	5.1	Medium	19	0.0199161	4.71409	2
A3193_16280	A3193_16280 | cyclic nucleotide-binding protein | 1248268:1249527 Reverse	7.39857	2	2	1	1	419	46.086	5.11	Medium	19	0.0199161	4.71409	2
A3197_09170	A3197_09170 | hypothetical protein | 784019:785140 Forward	19.571	5	6	5	1	373	41.635	5.53	Medium	19	0.0199161	4.71114	5
A3193_16750	A3193_16750 | hypothetical protein | 1360174:1361130 Reverse	10.6918	3	3	3	1	318	35.155	7.49	Medium	19	0.0199161	4.65399	3
A3193_09455	A3193_09455 | PEP-CTERM-box response regulator transcription factor | 2121198:2122559 Reverse	10.3753	3	3	3	1	453	50.16	5.06	Medium	19	0.0199161	4.62143	3
A3193_01430	A3193_01430 | 2-dehydropantoate 2-reductase | 314216:315166 Forward	6.64557	2	3	2	1	316	34.247	6.05	Medium	19	0.0199161	4.60486	2
A3193_10575	A3193_10575 | uptake hydrogenase small subunit | 2374779:2375858 Reverse	6.40669	2	3	2	1	359	39.217	7.37	Medium	19	0.0199161	4.60286	2
A3193_01915	A3193_01915 | hypothetical protein | 426170:426856 Forward	10.5263	2	2	2	1	228	25.113	4.88	Medium	19	0.0199161	4.59916	2
A3193_11785	A3193_11785 | bifunctional ornithine acetyltransferase/N-acetylglutamate synthase | 276587:277789 Reverse	15.5	4	5	4	1	400	42.098	4.86	Medium	19	0.0199161	4.58115	4
A3193_11945	A3193_11945 | exodeoxyribonuclease III | 315235:316050 Reverse	5.16605	1	2	1	1	271	31.033	5.44	Medium	19	0.0199161	4.56517	1
A3193_19790	A3193_19790 | tRNA pseudouridine(55) synthase TruB | 66911:67834 Forward	10.4235	2	3	2	1	307	33.886	5.62	Medium	20	0.0208986	4.54986	2
A3197_19120	A3197_19120 | hypothetical protein | 250517:251638 Reverse	3.75335	1	2	1	1	373	40.996	5.2	Medium	20	0.0208986	4.5402	1
A3193_00225	A3193_00225 | hypothetical protein | 55263:56324 Reverse	13.3144	2	2	2	1	353	40.314	5.2	Medium	20	0.0208986	4.53513	2
A3193_09895	A3193_09895 | hypothetical protein | 2212016:2212324 Reverse	33.3333	2	2	2	1	102	11.526	6.3	Medium	21	0.0215164	4.51964	2
A3193_01865	A3193_01865 | hypothetical protein | 414839:415237 Reverse	9.09091	1	3	1	1	132	15.733	11.08	Medium	21	0.0215164	4.50401	1
A3193_06845	A3193_06845 | chorismate mutase | 1529786:1530871 Forward	13.8504	4	6	4	1	361	39.713	6.47	Medium	21	0.0215164	4.50384	4
A3193_00655	A3193_00655 | hypothetical protein | 141798:142466 Reverse	4.95495	1	2	1	1	222	24.457	5.39	Medium	21	0.0215164	4.46346	1
A3193_05900	A3193_05900 | deoxyguanosinetriphosphate triphosphohydrolase | 1316756:1318111 Forward	9.7561	3	3	3	1	451	50.536	6.23	Medium	21	0.0215164	4.4571	3
A3193_04285	A3193_04285 | DNA polymerase III, subunit gamma and tau | 940186:941832 Forward	9.48905	4	5	4	1	548	60.127	5.41	Medium	21	0.0215164	4.42241	4
A3193_11910	A3193_11910 | 3-oxoacyl-ACP synthase | 304972:306006 Reverse	3.48837	1	2	1	1	344	36.944	5.35	Medium	21	0.0215164	4.41772	1
A3193_16020	A3193_16020 | hypothetical protein | 1189944:1192862 Forward	5.96708	4	4	4	1	972	110.148	4.94	Medium	21	0.0215164	4.4125	4
A3193_00075	A3193_00075 | hypothetical protein | 22014:22943 Forward	6.47249	1	1	1	1	309	33.973	5.08	Medium	21	0.0215164	4.40238	1
A3197_11035	A3197_11035 | hypothetical protein | 21119:21649 Reverse	30.1136	4	16	1	1	176	19.817	6.55	Medium	21	0.0215164	4.40135	4
A3197_09230	A3197_09230 | sulfurtransferase | 793993:794685 Forward	7.3913	2	3	2	1	230	25.474	5.53	Medium	21	0.0215164	4.38988	2
A3193_02670	A3193_02670 | enoyl-[acyl-carrier-protein] reductase | 580747:581523 Reverse	26.3566	5	7	5	1	258	27.816	5.9	Medium	21	0.0215164	4.37056	5
A3193_14005	A3193_14005 | 2-octaprenyl-6-methoxyphenyl hydroxylase | 736682:737902 Reverse	6.65025	2	2	2	1	406	44.683	8.09	Medium	21	0.0215164	4.34983	2
A3193_02280	A3193_02280 | 2-oxoglutarate dehydrogenase E1 component | 501809:504670 Reverse	5.87618	4	5	4	1	953	108.329	6.92	Medium	21	0.0215164	4.31257	4
A3193_18020	A3193_18020 | tRNA (N6-isopentenyl adenosine(37)-C2)-methylthiotransferase MiaB | 1631288:1632637 Forward	6.4588	2	3	2	1	449	50.205	5.5	Medium	21	0.0215164	4.31165	2
A3193_10995	A3193_10995 | acyl-[acyl-carrier-protein]--UDP-N- acetylglucosamine O-acyltransferase | 80003:80773 Reverse	9.375	2	2	2	1	256	27.681	6.65	Medium	21	0.0215164	4.30242	2
A3193_15025	A3193_15025 | hypothetical protein | 967312:968169 Reverse	18.9474	3	3	3	1	285	30.653	5.54	Medium	21	0.0215164	4.27173	3
A3193_06610	A3193_06610 | ADP-ribose pyrophosphatase | 1472934:1473530 Forward	21.2121	3	6	3	1	198	22.378	4.98	Medium	21	0.0215164	4.27008	3
A3194_04905	A3194_04905 | hypothetical protein | 1066629:1069460 Reverse	4.13574	2	2	2	1	943	101.685	4.5	Medium	21	0.0215164	4.23436	2
A3193_18015	A3193_18015 | guanylate kinase | 1630599:1631216 Forward	5.36585	1	2	1	1	205	22.549	4.91	Medium	22	0.0222222	4.21129	1
A3193_18275	A3193_18275 | 50S ribosomal protein L27 | 1684034:1684291 Forward	17.6471	2	4	2	1	85	9.203	10.45	Medium	22	0.0222222	4.21092	2
A3193_08610	A3193_08610 | ethyl tert-butyl ether degradation protein EthD | 1924505:1924870 Forward	9.91736	1	2	1	1	121	13.836	5.74	Medium	22	0.0222222	4.20621	1
A3193_12230	A3193_12230 | phosphohydrolase | 376534:377316 Forward	8.84615	2	3	2	1	260	28.669	5.06	Medium	22	0.0222222	4.20102	2
A3193_13800	A3193_13800 | rod shape-determining protein MreC | 698001:698903 Forward	5	1	16	1	1	300	32.893	5.03	Medium	22	0.0222222	4.20041	1
A3193_04510	A3193_04510 | transcriptional repressor | 993346:993765 Forward	15.8273	2	2	2	1	139	15.654	6.25	Medium	22	0.0222222	4.18712	2
A3193_05395	A3193_05395 | cyclic nucleotide-binding protein | 1193513:1195381 Reverse	4.82315	2	4	2	1	622	69.828	5.26	Medium	22	0.0222222	4.18487	2
A3193_06900	A3193_06900 | hypothetical protein | 1543616:1544887 Reverse	4.01891	1	2	1	1	423	45.63	7.25	Medium	22	0.0222222	4.16489	1
A3193_04250	A3193_04250 | malic enzyme | 933325:935604 Forward	14.2292	5	7	5	1	759	82.692	5.77	Medium	22	0.0222222	4.152	5
A3193_19420	A3193_19420 | YajQ family cyclic di-GMP-binding protein | 241122:241604 Forward	16.875	2	2	2	1	160	18.228	5.48	Medium	22	0.0222222	4.15029	2
A3193_08665	A3193_08665 | 3-oxoacyl-ACP synthase | 1933266:1934234 Reverse	14.9068	4	6	4	1	322	34.811	5.72	Medium	22	0.0222222	4.14995	4
A3193_09065	A3193_09065 | ribonuclease R | 2024029:2026365 Reverse	9.6401	5	6	5	1	778	88.202	8	Medium	22	0.0222222	4.13595	5
A3193_01085	A3193_01085 | hypothetical protein | 233760:234962 Forward	4.5	1	1	1	1	400	44.984	7.01	Medium	22	0.0222222	4.12533	1
A3193_18845	A3193_18845 | chemotaxis protein CheW | 95964:96443 Forward	20.1258	2	2	2	1	159	17.488	4.28	Medium	22	0.0222222	4.1151	2
A3193_06720	A3193_06720 | carbonate dehydratase | 1497667:1500372 Forward	2.55272	2	2	2	1	901	99.05	5.64	Medium	25	0.025227	4.05545	2
A3193_13965	A3193_13965 | molybdopterin converting factor subunit 1 | 727856:728107 Reverse	21.6867	1	1	1	1	83	9.425	4.59	Medium	26	0.0261833	3.99154	1
A3193_15800	A3193_15800 | hypothetical protein | 1141998:1142768 Forward	20.3125	4	5	4	1	256	29.524	9.36	Medium	26	0.0261833	3.98462	4
A3193_16700	A3193_16700 | hypothetical protein | 1348614:1349663 Forward	6.59026	1	1	1	1	349	38.504	8.59	Medium	27	0.0271084	3.96571	1
A3197_14490	A3197_14490 | hypothetical protein | 336620:336964 Forward	12.2807	1	1	1	1	114	13.015	4.36	Medium	27	0.0271084	3.9102	1
A3193_09405	A3193_09405 | hypothetical protein | 2106930:2107274 Forward	12.2807	1	1	1	1	114	12.911	4.36	Medium	27	0.0271084	3.9102	1
A3197_14655	A3197_14655 | hypothetical protein | 372710:373138 Reverse	9.15493	1	4	1	1	142	16.103	9.69	Medium	28	0.027972	3.85217	1
A3193_09930	A3193_09930 | dUTP diphosphatase | 2220525:2221154 Forward	8.13397	1	1	1	1	209	24.422	4.67	Medium	28	0.027972	3.83273	1
A3193_15280	A3193_15280 | multidrug transporter AcrB | 1026512:1029727 Reverse	2.80112	1	1	1	1	1071	116.083	5.31	Medium	28	0.027972	3.80986	1
A3193_14570	A3193_14570 | hypothetical protein | 875224:875493 Forward	17.9775	1	3	1	1	89	10.215	4.74	Medium	28	0.027972	3.78452	1
A3193_05830	A3193_05830 | hypothetical protein | 1295241:1297160 Reverse	3.59937	1	1	1	1	639	72.442	6.15	Medium	28	0.027972	3.77696	1
A3193_17785	A3193_17785 | hypothetical protein | 1583356:1585686 Reverse	3.99485	1	1	1	1	776	86.22	5.83	Medium	29	0.0289421	3.74085	1
A3193_19130	A3193_19130 | ribonuclease activity regulator protein RraA | 165839:166333 Forward	37.1951	4	6	4	1	164	17.543	4.73	Medium	30	0.0299103	3.7069	4
A3193_13270	A3193_13270 | sigma-54-dependent Fis family transcriptional regulator | 595846:597192 Forward	3.34821	1	3	1	1	448	49.936	6.05	Medium	32	0.0317146	3.67474	1
A3193_10740	A3193_10740 | NADH-quinone oxidoreductase subunit K | 28189:28494 Reverse	11.8812	1	2	1	1	101	10.954	5.91	Medium	32	0.0317146	3.65363	1
A3197_18925	A3197_18925 | cytochrome C | 198977:199561 Reverse	8.76289	2	3	2	1	194	21.489	8.43	Medium	32	0.0317146	3.64282	2
A3195_00905	A3195_00905 | hypothetical protein | 193141:194049 Forward	3.64238	1	2	1	1	302	35.339	5.58	Medium	32	0.0317146	3.63351	1
A3193_05610	A3193_05610 | protein TolQ | 1242938:1243612 Forward	8.03571	1	1	1	1	224	24.811	5.96	Medium	32	0.0317146	3.62912	1
A3193_07420	A3193_07420 | phosphate ABC transporter, permease protein PstA | 1672450:1673262 Reverse	3.7037	1	3	1	1	270	28.972	9.31	Medium	32	0.0317146	3.61724	1
A3193_17810	A3193_17810 | hypothetical protein | 1590173:1591381 Reverse	10.199	2	5	2	1	402	44.604	5.67	Medium	34	0.0335306	3.59211	2
A3193_13990	A3193_13990 | glycine cleavage system protein H | 733561:733953 Reverse	18.4615	1	5	1	1	130	13.756	4.06	Medium	34	0.0335306	3.58824	1
A3193_03865	A3193_03865 | biopolymer transporter ExbD | 849181:849693 Reverse	13.5294	1	2	1	1	170	19.051	9.99	Medium	34	0.0335306	3.56116	1
A3197_20605	A3197_20605 | poly(A) polymerase | 91577:92794 Forward	5.4321	2	2	2	1	405	46.501	8.53	Medium	34	0.0335306	3.53995	2
A3193_04590	A3193_04590 | poly(A) polymerase | 1008454:1009671 Forward	5.4321	2	2	2	1	405	46.498	8.5	Medium	34	0.0335306	3.53995	2
A3193_08040	A3193_08040 | hypothetical protein | 1796715:1797794 Forward	1.94986	1	3	1	1	359	39.607	4.44	Medium	35	0.0344149	3.5139	1
A3193_17475	A3193_17475 | mechanosensitive ion channel protein MscS | 1509270:1511018 Reverse	3.09278	1	1	1	1	582	65.705	6.83	Medium	35	0.0344149	3.49078	1
A3193_13820	A3193_13820 | lytic murein transglycosylase B | 702597:703592 Forward	16.9184	3	4	3	1	331	37.444	8.98	Medium	35	0.0344149	3.47924	3
A3193_13970	A3193_13970 | molybdopterin molybdenumtransferase MoeA | 728271:729509 Reverse	4.36893	1	1	1	1	412	43.524	5.16	Medium	36	0.034749	3.41774	1
A3193_03220	A3193_03220 | hypothetical protein | 694067:694876 Forward	7.80669	2	4	2	1	269	30.514	4.97	Medium	36	0.034749	3.39856	2
A3193_01050	A3193_01050 | ferrochelatase | 227382:228443 Reverse	7.08215	1	1	1	1	353	39.9	6.01	Medium	36	0.034749	3.39525	1
A3193_14470	A3193_14470 | thiazole synthase | 853105:853899 Forward	9.09091	1	1	1	1	264	28.068	4.97	Medium	36	0.034749	3.39236	1
A3193_03110	A3193_03110 | cytochrome c oxidase, cbb3-type subunit I | 670009:671442 Forward	2.30608	1	3	1	1	477	53.245	8.03	Medium	36	0.034749	3.39202	1
A3193_11085	A3193_11085 | aminotransferase | 99562:100719 Reverse	5.45455	1	1	1	1	385	42.092	5.02	Medium	36	0.034749	3.374	1
A3193_15855	A3193_15855 | hypothetical protein | 1150119:1152815 Reverse	1.78174	2	4	2	1	898	100.478	5.67	Medium	36	0.034749	3.36196	2
A3193_15435	A3193_15435 | histidine kinase | 1063426:1064292 Forward	15.2778	3	3	3	1	288	32.668	5.02	Medium	36	0.034749	3.36138	3
A3197_05495	A3197_05495 | hypothetical protein | 1204570:1206558 Reverse	1.0574	1	3	1	1	662	73.576	5.76	Medium	36	0.034749	3.35364	1
A3194_10180	A3194_10180 | hypothetical protein | 90957:93176 Reverse	0.947226	1	3	1	1	739	82.341	5.77	Medium	36	0.034749	3.35364	1
A3193_04150	A3193_04150 | hypothetical protein | 909445:911502 Reverse	1.0219	1	3	1	1	685	76.331	5.64	Medium	36	0.034749	3.35364	1
A3197_18740	A3197_18740 | GTP-binding protein HSR1 | 152692:154026 Forward	5.40541	1	1	1	1	444	48.197	5.3	Medium	36	0.034749	3.32686	1
A3193_06775	A3193_06775 | GTP-binding protein HSR1 | 1513863:1515227 Forward	9.47137	2	2	2	1	454	49.742	5.31	Medium	36	0.034749	3.32686	2
A3193_09080	A3193_09080 | peptide chain release factor 2 | 2030310:2031212 Reverse	12.3333	2	2	2	1	300	33.121	4.93	Medium	36	0.034749	3.32245	2
A3197_14165	A3197_14165 | peptide chain release factor 2 | 259426:260403 Reverse	11.3846	2	2	2	1	325	36.042	4.87	Medium	36	0.034749	3.32245	2
A3197_18020	A3197_18020 | hypothetical protein | 297415:301656 Forward	3.60934	3	4	3	1	1413	159.252	5.38	Medium	36	0.034749	3.32219	3
A3193_03520	A3193_03520 | LysR family transcriptional regulator | 762443:763354 Forward	5.61056	1	1	1	1	303	34.105	6.95	Medium	36	0.034749	3.313	1
A3193_16645	A3193_16645 | hypothetical protein | 1336496:1337947 Reverse	2.89855	2	7	2	1	483	55.109	6.23	Medium	36	0.034749	3.31139	2
A3193_00400	A3193_00400 | biotin synthase BioB | 92644:93654 Forward	14.2857	2	2	2	1	336	37.365	5.02	Medium	36	0.034749	3.30732	2
A3193_11650	A3193_11650 | histidine--tRNA ligase | 244698:245969 Reverse	8.98345	2	2	2	1	423	47.727	5.58	Medium	37	0.0352717	3.27718	2
A3193_14215	A3193_14215 | hypothetical protein | 787082:788323 Reverse	4.35835	1	1	1	1	413	46.45	5.05	Medium	37	0.0352717	3.26766	1
A3193_12170	A3193_12170 | oxidoreductase | 364032:364904 Forward	6.2069	1	1	1	1	290	31.621	5.6	Medium	37	0.0352717	3.25742	1
A3197_18305	A3197_18305 | hypothetical protein | 48975:51032 Reverse	1.89781	1	5	1	1	685	72.549	4.77	Medium	37	0.0352717	3.25675	1
A3193_06995	A3193_06995 | c-type cytochrome biogenesis protein CcmF | 1568082:1570079 Reverse	2.55639	1	1	1	1	665	73.184	9.38	Medium	37	0.0352717	3.22986	1
A3193_03600	A3193_03600 | hypothetical protein | 782396:782872 Reverse	29.1139	2	3	2	1	158	17.705	4.59	Medium	37	0.0352717	3.17419	2
A3193_04605	A3193_04605 | 3-methyl-2-oxobutanoate hydroxymethyltransferase | 1010813:1011613 Forward	4.51128	1	1	1	1	266	28.743	5.78	Medium	37	0.0352717	3.17067	1
A3193_14160	A3193_14160 | 3'(2'),5'-bisphosphate nucleotidase | 775174:775968 Forward	13.6364	1	1	1	1	264	28.714	4.89	Medium	37	0.0352717	3.15689	1
A3193_14950	A3193_14950 | hypothetical protein | 950414:950977 Reverse	10.6952	1	1	1	1	187	21.258	5.2	Medium	37	0.0352717	3.15228	1
A3193_09490	A3193_09490 | type II secretion system protein GspL | 2128309:2129535 Forward	4.90196	1	1	1	1	408	45.476	6.34	Medium	37	0.0352717	3.14412	1
A3197_15620	A3197_15620 | hypothetical protein | 133946:136051 Reverse	1.99715	1	1	1	1	701	80.22	5.91	Medium	37	0.0352717	3.11685	1
A3193_11815	A3193_11815 | cell division protein FtsA | 284689:285924 Reverse	11.1922	3	3	3	1	411	44.169	5.52	Medium	37	0.0352717	3.10219	3
A3193_14425	A3193_14425 | oxidative damage protection protein | 845760:846029 Reverse	35.9551	3	3	3	1	89	10.511	5.24	Medium	37	0.0352717	3.10133	3
A3193_14645	A3193_14645 | type II 3-dehydroquinate dehydratase | 891732:892172 Forward	15.7534	1	1	1	1	146	16.332	6.43	Medium	39	0.037037	3.08638	1
A3193_01825	A3193_01825 | hypothetical protein | 403305:404723 Forward	9.11017	2	2	2	1	472	52.87	8.56	Medium	39	0.037037	3.05927	2
A3193_12905	A3193_12905 | hypothetical protein | 524841:526004 Reverse	4.90956	1	1	1	1	387	43.239	5.82	Medium	39	0.037037	3.05111	1
A3193_06905	A3193_06905 | hypothetical protein | 1544967:1546160 Reverse	6.04534	1	1	1	1	397	45.162	6.44	Medium	39	0.037037	3.03467	1
A3193_01230	A3193_01230 | malic enzyme | 274943:277237 Forward	2.74869	1	1	1	1	764	83.247	5.58	Medium	40	0.0379147	3.01472	1
A3193_00780	A3193_00780 | urease subunit alpha | 165102:166805 Reverse	12.1693	4	5	4	1	567	60.5	5.72	Medium	40	0.0379147	3.00712	4
A3193_02080	A3193_02080 | hypothetical protein | 453224:453700 Forward	8.86076	1	1	1	1	158	17.829	4.41	Medium	41	0.038789	2.9562	1
A3193_02690	A3193_02690 | ABC transporter ATP-binding protein | 586475:588103 Forward	6.45756	3	3	3	1	542	60.529	6.34	Medium	41	0.038789	2.94952	3
A3193_05035	A3193_05035 | ADP-ribose pyrophosphatase | 1110325:1110921 Forward	8.58586	1	1	1	1	198	22.472	5.12	Medium	42	0.0393627	2.94161	1
A3193_08925	A3193_08925 | capsular biosynthesis protein CpsI | 1996925:1997932 Forward	4.1791	1	1	1	1	335	37.838	5.53	Medium	42	0.0393627	2.92842	1
A3193_18110	A3193_18110 | DUF5063 domain-containing protein | 1650823:1651299 Forward	12.0253	1	1	1	1	158	17.986	4.83	Medium	42	0.0393627	2.92756	1
A3193_09395	A3193_09395 | hypothetical protein | 2104088:2104309 Forward	24.6575	1	1	1	1	73	8.419	5.2	Medium	42	0.0393627	2.91814	1
A3197_17460	A3197_17460 | hypothetical protein | 150877:151065 Reverse	32.2581	1	1	1	1	62	7.134	8.46	Medium	42	0.0393627	2.90576	1
A3193_10900	A3193_10900 | thioredoxin | 57717:58580 Forward	12.892	3	4	3	1	287	32.453	4.91	Medium	42	0.0393627	2.89134	3
A3197_04145	A3197_04145 | 2-C-methyl-D-erythritol 2,4-cyclodiphosphate synthase | 907490:907969 Forward	8.1761	1	1	1	1	159	17.001	5.8	Medium	42	0.0393627	2.88508	1
A3197_17605	A3197_17605 | conjugative transfer ATPase | 203093:205924 Reverse	2.96925	1	1	1	1	943	106.458	5.68	Medium	42	0.0393627	2.87688	1
A3193_04955	A3193_04955 | histidine kinase | 1091264:1093987 Forward	2.53583	1	1	1	1	907	99.656	5.54	Medium	42	0.0393627	2.87687	1
A3193_11225	A3193_11225 | pteridine reductase | 133248:134003 Forward	5.57769	1	1	1	1	251	27.266	7.23	Medium	42	0.0393627	2.87229	1
A3193_00255	A3193_00255 | DNA-directed RNA polymerase subunit omega | 60775:61047 Forward	57.7778	2	2	2	1	90	10.184	4.37	Medium	45	0.0418994	2.83025	2
A3197_01170	A3197_01170 | DNA-directed RNA polymerase subunit omega | 266429:266701 Forward	25.5556	1	1	1	1	90	10.113	4.25	Medium	45	0.0418994	2.83025	1
A3193_07650	A3193_07650 | ATP-dependent protease ATP-binding subunit ClpX | 1725298:1726569 Reverse	3.07329	1	1	1	1	423	46.898	5.4	Medium	45	0.0418994	2.82524	1
A3197_13245	A3197_13245 | hypothetical protein | 56661:58010 Reverse	3.34076	1	1	1	1	449	48.527	4.27	Medium	45	0.0418994	2.82326	1
A3193_18345	A3193_18345 | riboflavin biosynthesis protein RibF | 1702639:1703574 Forward	13.8264	3	4	3	1	311	34.619	5.96	Medium	45	0.0418994	2.79299	3
A3193_07150	A3193_07150 | multidrug transporter AcrB | 1608220:1611270 Reverse	5.31496	4	5	4	1	1016	112.048	5.34	Medium	45	0.0418994	2.78651	4
A3193_01270	A3193_01270 | HIT family hydrolase | 283404:283907 Forward	8.38323	1	1	1	1	167	19.092	6.52	Medium	45	0.0418994	2.77726	1
A3193_09650	A3193_09650 | biopolymer transporter ExbD | 2161751:2162161 Reverse	15.4412	1	1	1	1	136	14.964	5.53	Medium	46	0.0427509	2.76648	1
A3197_09610	A3197_09610 | methylenetetrahydrofolate reductase [NAD(P)H] | 879453:880301 Reverse	3.90071	1	1	1	1	282	31.71	5.24	Medium	46	0.0427509	2.76328	1
A3193_00150	A3193_00150 | hypothetical protein | 37941:38681 Forward	15.8537	3	3	2	1	246	27.156	6.54	Medium	49	0.0454545	2.74852	3
A3197_01075	A3197_01075 | hypothetical protein | 246842:247585 Forward	15.7895	3	3	2	1	247	27.311	6.54	Medium	49	0.0454545	2.74852	3
A3193_08730	A3193_08730 | hypothetical protein | 1947124:1947537 Reverse	17.5182	1	2	1	1	137	16.099	10.78	Medium	52	0.0481928	2.71345	1
A3193_13040	A3193_13040 | hypothetical protein | 551093:551428 Forward	30.6306	2	2	2	1	111	12.789	5.52	Medium	53	0.048758	2.71109	2
A3193_16040	A3193_16040 | hypothetical protein | 1196565:1196963 Reverse	11.3636	1	1	1	1	132	15.002	4.73	Medium	53	0.048758	2.70843	1
A3193_12340	A3193_12340 | two-component system response regulator NarL | 401361:402020 Forward	5.47945	1	1	1	1	219	24.192	5.36	Medium	53	0.048758	2.69716	1
A3193_16450	A3193_16450 | YfcE family phosphodiesterase | 1285308:1285847 Reverse	10.0559	1	1	1	1	179	19.331	6.51	Medium	53	0.048758	2.69462	1
A3193_10340	A3193_10340 | hypothetical protein | 2314396:2315554 Reverse	11.4525	2	2	2	1	358	40.074	8.56	Medium	53	0.048758	2.69361	2
A3197_02160	A3197_02160 | RNA polymerase sigma factor | 461661:462230 Forward	5.82011	1	1	1	1	189	21.776	6.7	Medium	53	0.048758	2.68879	1
A3193_08375	A3193_08375 | signal peptidase I | 1875464:1876312 Reverse	7.0922	1	1	1	1	282	31.396	5.53	Medium	53	0.048758	2.68526	1
A3193_02880	A3193_02880 | hypothetical protein | 625164:625823 Reverse	23.2877	3	3	3	1	219	24.574	5.33	Medium	53	0.048758	2.66824	3
A3197_04270	A3197_04270 | adhesin | 928070:928390 Forward	9.43396	1	2	1	1	106	11.858	4.01	Medium	54	0.0494505	2.6512	1
A3193_05825	A3193_05825 | hypothetical protein | 1292727:1295153 Forward	2.84653	1	1	1	1	808	89.968	5.12	Medium	54	0.0494505	2.64754	1
A3193_09590	A3193_09590 | DNA-binding response regulator | 2147216:2147857 Reverse	16.4319	2	2	2	1	213	23.781	6.02	Medium	54	0.0494505	2.64406	2
A3194_12490	A3194_12490 | flagellar basal-body rod protein FlgG | 49943:50725 Reverse	9.61538	1	1	1	1	260	28.248	4.63	Medium	54	0.0494505	2.64011	1
A3193_17370	A3193_17370 | hypothetical protein | 1493334:1493714 Forward	9.52381	1	1	1	1	126	13.762	4.55	Medium	54	0.0494505	2.63662	1

## Sheet: 80_P1_NSAF%
Accession	Description	NSAF%	Protein FDR Confidence
A3193_03270	A3193_03270 | ribulose 1,5-bisphosphate carboxylase small subunit | 705977:706333 Reverse	1.96421	High
A3193_15890	A3193_15890 | rubrerythrin | 1160834:1161250 Forward	1.79551	High
A3195_09840	A3195_09840 | hypothetical protein | 2170619:2171641 Forward	1.5156	High
A3193_11735	A3193_11735 | type I glyceraldehyde-3-phosphate dehydrogenase | 262585:263586 Reverse	1.43292	High
CRAP_RS27A_HUMAN	CRAP_RS27A_HUMAN	1.39069	High
A3193_03275	A3193_03275 | ribulose-bisphosphate carboxylase large subunit | 706413:707831 Reverse	1.30599	High
A3193_08005	A3193_08005 | adenylylsulfate reductase subunit alpha | 1787231:1789135 Reverse	1.25156	High
A3197_13145	A3197_13145 | adenylylsulfate reductase subunit alpha | 28307:30214 Reverse	1.24873	High
A3193_02650	A3193_02650 | DNA-binding protein HU | 578124:578396 Forward	1.19485	High
A3193_10180	A3193_10180 | hypothetical protein | 2268502:2269281 Forward	1.05141	High
A3193_09605	A3193_09605 | adenylate kinase | 2149165:2149809 Reverse	1.0072	High
A3193_14060	A3193_14060 | hypothetical protein | 746149:747165 Reverse	0.919974	High
A3193_10805	A3193_10805 | triose-phosphate isomerase | 38612:39364 Reverse	0.91338	High
A3193_13635 ;A3193_13570	A3193_13635 | translation elongation factor Tu | 662605:663795 Reverse;A3193_13570 | translation elongation factor Tu | 645827:647017 Reverse	0.89789	High
A3193_08010	A3193_08010 | adenylylsulfate reductase subunit beta | 1789135:1789617 Reverse	0.892424	High
A3193_01695	A3193_01695 | SirA family protein | 375912:376142 Forward	0.849388	High
A3193_02895	A3193_02895 | sulfite reductase, dissimilatory-type subunit alpha | 627226:628467 Forward	0.839335	High
A3193_11730	A3193_11730 | phosphoglycerate kinase | 261249:262430 Reverse	0.809769	High
A3193_03040	A3193_03040 | thiosulfate oxidation carrier complex protein SoxZ | 656705:657019 Reverse	0.806682	High
A3193_17615	A3193_17615 | hypothetical protein | 1546717:1547031 Forward	0.783944	High
A3193_10200	A3193_10200 | 4Fe-4S ferredoxin | 2274839:2275504 Forward	0.71604	High
A3193_02920	A3193_02920 | sulfur relay protein TusE | 630868:631200 Forward	0.699173	High
A3193_03305	A3193_03305 | phosphoribulokinase | 714795:715667 Reverse	0.696415	High
A3193_11720	A3193_11720 | fructose-1,6-bisphosphate aldolase | 258589:259653 Reverse	0.688563	High
A3193_02900	A3193_02900 | sulfite reductase, dissimilatory-type beta subunit | 628569:629639 Forward	0.686188	High
A3193_16240	A3193_16240 | F0F1 ATP synthase subunit beta | 1238228:1239604 Forward	0.660873	High
A3193_11430	A3193_11430 | SCP-2 sterol transfer family protein | 192728:193123 Reverse	0.615237	High
A3193_10195	A3193_10195 | molybdopterin oxidoreductase | 2272257:2274821 Forward	0.597574	High
A3193_16465	A3193_16465 | 6-phosphofructokinase | 1289034:1290290 Reverse	0.592335	High
A3193_08015	A3193_08015 | adenylyl-sulfate reductase | 1789649:1790431 Reverse	0.590485	High
A3193_11740	A3193_11740 | transketolase | 263673:265661 Reverse	0.577293	High
A3193_03265	A3193_03265 | AAA family ATPase | 704969:705775 Reverse	0.57453	High
A3193_14055	A3193_14055 | ribose 5-phosphate isomerase A | 745215:745874 Forward	0.573495	High
A3193_10150	A3193_10150 | hypothetical protein | 2263476:2263784 Forward	0.514516	High
A3193_13090	A3193_13090 | orotate phosphoribosyltransferase | 560290:560733 Forward	0.489369	High
A3193_04635	A3193_04635 | glucose-1-phosphate adenylyltransferase | 1019239:1020504 Forward	0.483054	High
A3193_02875	A3193_02875 | sulfur relay protein DsrC | 624666:625010 Reverse	0.472855	High
A3193_09370	A3193_09370 | sulfate adenylyltransferase | 2092808:2093995 Reverse	0.464763	High
A3193_16060	A3193_16060 | type I glutamate--ammonia ligase | 1200541:1201947 Reverse	0.449343	High
A3193_14955	A3193_14955 | DNA-binding protein | 951385:951801 Forward	0.443369	High
A3193_16230	A3193_16230 | F0F1 ATP synthase subunit alpha | 1235721:1237262 Forward	0.439738	High
A3193_06710	A3193_06710 | cytochrome c oxidase subunit II | 1495314:1496468 Reverse	0.433914	High
A3193_01925	A3193_01925 | peptidylprolyl isomerase | 427626:428114 Reverse	0.427585	High
A3193_16220	A3193_16220 | F0F1 ATP synthase subunit B | 1234688:1235158 Forward	0.426336	High
A3193_02905	A3193_02905 | tRNA 2-thiouridine(34) synthase TusD | 629684:630076 Forward	0.413338	High
A3193_13250	A3193_13250 | transcriptional regulator | 591573:591911 Reverse	0.402623	High
A3193_02915	A3193_02915 | tRNA 2-thiouridine(34) synthase TusB | 630519:630824 Forward	0.387916	High
A3193_02935	A3193_02935 | glutamate synthase | 633647:635593 Forward	0.386567	High
A3193_12655	A3193_12655 | signal transduction protein | 474133:474582 Reverse	0.379392	High
A3193_14610	A3193_14610 | chaperonin GroL | 883967:885610 Reverse	0.367312	High
A3193_14885	A3193_14885 | ribulose-phosphate 3-epimerase | 935240:935932 Reverse	0.344091	High
A3193_18925	A3193_18925 | sulfide dehydrogenase | 111640:112926 Reverse	0.333042	High
A3197_21135	A3197_21135 | cytochrome C | 5614:5922 Reverse	0.332188	High
A3193_04535	A3193_04535 | molecular chaperone DnaK | 998396:1000339 Forward	0.325413	High
A3193_08280	A3193_08280 | hypoxanthine phosphoribosyltransferase | 1859287:1859727 Reverse	0.320264	High
A3193_03045	A3193_03045 | thiosulfate oxidation carrier protein SoxY | 657066:657530 Reverse	0.318801	High
A3193_16720	A3193_16720 | RNA-binding protein | 1352788:1353063 Forward	0.317129	High
A3193_08650	A3193_08650 | acyl carrier protein | 1931138:1931371 Reverse	0.305914	High
A3193_13365	A3193_13365 | sulfite reductase subunit gamma | 620269:620568 Forward	0.304603	High
A3193_17575	A3193_17575 | isochorismatase | 1535436:1536014 Reverse	0.297372	High
A3193_09755	A3193_09755 | HflK protein | 2182998:2184155 Reverse	0.295718	High
A3193_08765	A3193_08765 | RNA-binding protein | 1953841:1954125 Forward	0.294085	High
A3193_16360	A3193_16360 | transcriptional regulator | 1265376:1265714 Forward	0.289575	High
A3193_09750	A3193_09750 | HflC protein | 2182132:2182998 Reverse	0.276527	High
A3193_03175	A3193_03175 | threonine synthase | 683963:685105 Forward	0.273795	High
A3193_08150	A3193_08150 | hypothetical protein | 1827619:1828104 Forward	0.273793	High
A3193_10165	A3193_10165 | hypothetical protein | 2264736:2265068 Forward	0.273283	High
A3193_16145	A3193_16145 | hypothetical protein | 1220622:1220858 Forward	0.267908	High
A3193_02910	A3193_02910 | tRNA 2-thiouridine(34) synthase TusC | 630093:630503 Forward	0.266332	High
A3193_10280	A3193_10280 | C4-dicarboxylate ABC transporter substrate-binding protein | 2297248:2298216 Reverse	0.266229	High
A3193_16225	A3193_16225 | ATP synthase F1 subunit delta | 1235168:1235707 Forward	0.265432	High
A3193_09600	A3193_09600 | thioredoxin | 2148630:2149007 Reverse	0.262564	High
A3193_10190	A3193_10190 | hypothetical protein | 2271482:2272231 Forward	0.258696	High
A3193_11995	A3193_11995 | cold-shock protein | 327738:327947 Reverse	0.256819	High
A3193_13475	A3193_13475 | 30S ribosomal protein S5 | 637330:637836 Reverse	0.255546	High
A3193_13600	A3193_13600 | 50S ribosomal protein L7/L12 | 658911:659291 Reverse	0.249637	High
A3193_14965	A3193_14965 | hypothetical protein | 952715:953365 Reverse	0.249248	High
A3193_00480	A3193_00480 | gamma-glutamyltranspeptidase | 111014:111283 Forward	0.245581	High
A3193_04875	A3193_04875 | 6,7-dimethyl-8-ribityllumazine synthase | 1076916:1077386 Forward	0.245081	High
A3193_13580	A3193_13580 | 30S ribosomal protein S7 | 649184:649654 Reverse	0.241145	High
A3193_13565	A3193_13565 | 30S ribosomal protein S10 | 645509:645820 Reverse	0.240507	High
A3193_04335	A3193_04335 | LL-diaminopimelate aminotransferase | 952803:954023 Reverse	0.24047	High
A3193_05040	A3193_05040 | NYN domain-containing protein | 1110991:1111830 Reverse	0.235362	High
A3193_15910	A3193_15910 | hypothetical protein | 1164191:1165024 Forward	0.233409	High
A3193_02800	A3193_02800 | hypothetical protein | 611829:612179 Reverse	0.232731	High
A3193_08275	A3193_08275 | alkyl hydroperoxide reductase | 1858360:1858965 Reverse	0.23196	High
A3193_07435	A3193_07435 | phosphate-binding protein | 1675460:1676314 Reverse	0.231687	High
A3193_10135	A3193_10135 | 4Fe-4S ferredoxin | 2260187:2261215 Forward	0.231111	High
A3193_10780	A3193_10780 | NADH-quinone oxidoreductase subunit C | 36114:36833 Reverse	0.227239	High
A3193_13610	A3193_13610 | 50S ribosomal protein L1 | 660283:660978 Reverse	0.227226	High
A3193_14165	A3193_14165 | hypothetical protein | 776042:776593 Reverse	0.225386	High
A3193_00730	A3193_00730 | ketol-acid reductoisomerase | 156706:157716 Forward	0.224739	High
A3193_11595	A3193_11595 | ATPase | 233144:234235 Reverse	0.224069	High
A3193_03790	A3193_03790 | alanine--glyoxylate aminotransferase | 829881:831068 Reverse	0.22382	High
A3196_16910	A3196_16910 | hypothetical protein | 3725641:3726432 Forward	0.223773	High
A3193_13875	A3193_13875 | thioredoxin | 713353:713679 Reverse	0.219981	High
A3193_14620	A3193_14620 | polyphosphate kinase 2 | 886328:887152 Forward	0.21872	High
A3193_02255	A3193_02255 | acetyltransferase | 495660:495869 Forward	0.217865	High
A3193_16245	A3193_16245 | F0F1 ATP synthase subunit epsilon | 1239623:1240051 Forward	0.215221	High
A3193_12635	A3193_12635 | cytochrome C | 470110:471408 Forward	0.214206	High
A3193_12310	A3193_12310 | aldehyde ferredoxin oxidoreductase | 392447:394300 Reverse	0.213653	High
A3193_13535	A3193_13535 | 50S ribosomal protein L22 | 642450:642782 Reverse	0.210656	High
A3193_05385	A3193_05385 | acetate--CoA ligase | 1190694:1192640 Reverse	0.210551	High
A3193_13555	A3193_13555 | 50S ribosomal protein L4 | 644230:644841 Reverse	0.205138	High
A3193_04580	A3193_04580 | UTP--glucose-1-phosphate uridylyltransferase | 1007197:1008081 Forward	0.203843	High
A3193_05100	A3193_05100 | pyruvate, phosphate dikinase | 1126968:1129748 Forward	0.203471	High
A3193_09190	A3193_09190 | hypothetical protein | 2054566:2054898 Forward	0.202548	High
A3193_19180	A3193_19180 | malate dehydrogenase | 174662:175648 Reverse	0.20166	High
A3193_06975	fusA | elongation factor G | 1563426:1565462 Reverse	0.199671	High
A3193_16235	A3193_16235 | F0F1 ATP synthase subunit gamma | 1237295:1238155 Forward	0.198838	High
A3193_18605	A3193_18605 | succinate--CoA ligase subunit beta | 44669:45841 Forward	0.198534	High
A3193_10765	A3193_10765 | NADH oxidoreductase (quinone) subunit F | 33072:34346 Reverse	0.194827	High
A3193_17120	A3193_17120 | hypothetical protein | 1437727:1438584 Forward	0.194502	High
A3193_09050	A3193_09050 | 30S ribosomal protein S6 | 2021740:2022156 Reverse	0.192911	High
A3193_15310	A3193_15310 | cobyrinic acid a,c-diamide synthase | 1036041:1036667 Forward	0.192089	High
A3193_11425	A3193_11425 | efflux transporter periplasmic adaptor subunit | 191510:192580 Reverse	0.191525	High
A3193_06650	A3193_06650 | cold shock domain protein CspD | 1483826:1484050 Reverse	0.190846	High
A3193_06175	A3193_06175 | aspartate aminotransferase | 1376143:1377330 Reverse	0.187481	High
A3193_11400	A3193_11400 | hypothetical protein | 183758:184336 Reverse	0.187152	High
A3193_14180	A3193_14180 | glutamate synthase | 779379:779624 Reverse	0.183774	High
A3193_10785	A3193_10785 | NADH dehydrogenase | 36849:37325 Reverse	0.182876	High
A3193_12040	A3193_12040 | O-acetylhomoserine aminocarboxypropyltransferase | 334576:335853 Reverse	0.181683	High
A3193_13510	A3193_13510 | 50S ribosomal protein L14 | 640455:640823 Reverse	0.181627	High
A3193_10760	A3193_10760 | NADH-quinone oxidoreductase subunit G | 30697:33054 Reverse	0.18131	High
A3193_13435	A3193_13435 | 50S ribosomal protein L17 | 632208:632609 Reverse	0.180367	High
A3193_01700	A3193_01700 | NADH dehydrogenase | 376193:376675 Forward	0.180178	High
A3193_09035	A3193_09035 | 50S ribosomal protein L9 | 2020025:2020474 Reverse	0.177546	High
A3193_13525	A3193_13525 | 50S ribosomal protein L16 | 641328:641741 Reverse	0.177284	High
A3193_11050	A3193_11050 | translation elongation factor Ts | 90886:91773 Reverse	0.176812	High
A3193_13500	A3193_13500 | 50S ribosomal protein L5 | 639571:640110 Reverse	0.17637	High
A3193_10770	A3193_10770 | NADH dehydrogenase | 34352:34855 Reverse	0.176175	High
A3193_10775	A3193_10775 | NADH dehydrogenase | 34868:36121 Reverse	0.175518	High
A3193_15865	A3193_15865 | ABC transporter substrate-binding protein | 1154427:1155512 Reverse	0.175221	High
A3193_01060	A3193_01060 | phosphoenolpyruvate carboxykinase | 229460:231319 Reverse	0.174583	High
A3193_06260	A3193_06260 | hypothetical protein | 1399799:1400815 Reverse	0.174151	High
A3197_06670	A3197_06670 | polyphosphate kinase 2 | 240781:241608 Reverse	0.171285	High
A3193_07430	A3193_07430 | hypothetical protein | 1674259:1675269 Reverse	0.169124	High
A3193_03170	A3193_03170 | homoserine dehydrogenase | 682553:683866 Forward	0.168253	High
A3193_13550	A3193_13550 | 50S ribosomal protein L23 | 643937:644233 Reverse	0.168225	High
A3193_10145	A3193_10145 | hypothetical protein | 2262531:2263343 Forward	0.167996	High
A3193_13545	A3193_13545 | 50S ribosomal protein L2 | 643086:643913 Reverse	0.167661	High
A3193_19200	A3193_19200 | hypothetical protein | 178514:179584 Forward	0.166769	High
CRAP_TRYP_PIG	CRAP_TRYP_PIG	0.166093	High
A3193_17580	A3193_17580 | protein-L-isoaspartate O-methyltransferase | 1536217:1536885 Reverse	0.166004	High
A3193_01780	A3193_01780 | adenosylcobalamin biosynthesis, GlcG-related protein | 394131:394631 Forward	0.1658	High
A3193_13560	A3193_13560 | 50S ribosomal protein L3 | 644847:645497 Reverse	0.162925	High
A3193_13575	A3193_13575 | translation elongation factor G | 647037:649133 Reverse	0.162468	High
A3193_17865	A3193_17865 | hypothetical protein | 1601379:1601915 Forward	0.161805	High
A3193_19095	A3193_19095 | adenylate kinase | 154547:155188 Forward	0.16163	High
A3193_19395	A3193_19395 | NADP-dependent isocitrate dehydrogenase | 236000:237256 Forward	0.161376	High
A3193_06955	A3193_06955 | cytochrome C | 1558467:1559771 Reverse	0.161071	High
A3194_12950	A3194_12950 | phosphate transport system regulatory protein PhoU | 168233:169306 Forward	0.16102	High
A3193_16975	A3193_16975 | osmotically inducible protein OsmC | 1409577:1410041 Reverse	0.16097	High
A3193_19795	A3193_19795 | 30S ribosomal protein S15 | 68094:68363 Forward	0.158856	High
A3193_11575	A3193_11575 | sulfur globule protein CV1 | 229775:230107 Reverse	0.158659	High
A3193_00265	A3193_00265 | reactive intermediate/imine deaminase | 63462:63848 Forward	0.158061	High
A3193_10750	A3193_10750 | NADH-quinone oxidoreductase subunit I | 29141:29629 Reverse	0.157628	High
A3193_05630	A3193_05630 | peptidoglycan-associated lipoprotein | 1246261:1246806 Forward	0.157165	High
A3193_03245	A3193_03245 | hypothetical protein | 701578:701880 Forward	0.154558	High
A3193_02630	A3193_02630 | trigger factor | 571829:573118 Forward	0.154146	High
A3193_13490	A3193_13490 | 30S ribosomal protein S8 | 638764:639159 Reverse	0.153604	High
A3193_13465	A3193_13465 | 50S ribosomal protein L15 | 636705:637136 Reverse	0.153255	High
A3193_06870	A3193_06870 | 30S ribosomal protein S1 | 1535069:1536745 Forward	0.153049	High
A3193_00060	A3193_00060 | cytochrome C | 17708:20059 Forward	0.152067	High
A3193_11055	A3193_11055 | 30S ribosomal protein S2 | 91865:92614 Reverse	0.151266	High
A3193_13485	A3193_13485 | 50S ribosomal protein L6 | 638217:638750 Reverse	0.151057	High
A3193_09180	A3193_09180 | sulfur oxidation c-type cytochrome SoxX | 2053306:2053635 Forward	0.150302	High
A3193_01385	A3193_01385 | cytosolic protein | 306739:307059 Forward	0.150186	High
A3193_07885	A3193_07885 | ferredoxin | 1760378:1760662 Reverse	0.149451	High
CRAP_PRDX1_HUMAN	CRAP_PRDX1_HUMAN	0.148676	High
A3193_12695	A3193_12695 | hypothetical protein | 482311:482694 Reverse	0.148327	High
A3193_01755	A3193_01755 | 4-hydroxy-tetrahydrodipicolinate synthase | 388312:389187 Forward	0.148222	High
A3193_09195	A3193_09195 | sulfurtransferase | 2054926:2055597 Forward	0.147955	High
A3193_05460	A3193_05460 | beta-ketoacyl-ACP reductase | 1210511:1211233 Forward	0.147932	High
A3193_14615	A3193_14615 | co-chaperone GroES | 885683:885973 Reverse	0.147708	High
A3197_06330	A3197_06330 | hypothetical protein | 175016:175636 Forward	0.147542	High
A3193_09680	A3193_09680 | hypothetical protein | 2167710:2168090 Reverse	0.147246	High
A3193_01930	A3193_01930 | peptidylprolyl isomerase | 428179:428748 Reverse	0.14681	High
A3193_09765	A3193_09765 | RNA chaperone Hfq | 2185831:2186100 Reverse	0.146412	High
A3193_17275	A3193_17275 | cytochrome C | 1473233:1473970 Forward	0.145696	High
A3193_13515	A3193_13515 | 30S ribosomal protein S17 | 640871:641131 Reverse	0.145618	High
A3193_16300	A3193_16300 | protein-export chaperone SecB | 1252217:1252702 Reverse	0.144704	High
A3193_10595	A3193_10595 | cytochrome c family protein | 2378886:2380166 Forward	0.144575	High
A3193_12210	A3193_12210 | monothiol glutaredoxin, Grx4 family | 370740:371078 Reverse	0.142677	High
A3193_12315	A3193_12315 | (Fe-S)-binding protein | 394317:394796 Reverse	0.142517	High
A3193_02945	A3193_02945 | 4Fe-4S ferredoxin | 636081:636833 Forward	0.141725	High
A3193_08725	A3193_08725 | ferredoxin | 1946347:1946751 Reverse	0.141373	High
A3193_11525	A3193_11525 | C4-dicarboxylate ABC transporter substrate-binding protein | 214227:215177 Reverse	0.140554	High
A3193_11725	A3193_11725 | pyruvate kinase | 259719:261173 Reverse	0.140531	High
A3193_03975	A3193_03975 | preprotein translocase subunit YajC | 876256:876588 Forward	0.139402	High
A3193_09045	A3193_09045 | 30S ribosomal protein S18 | 2021487:2021711 Reverse	0.139399	High
A3193_13605	A3193_13605 | 50S ribosomal protein L10 | 659510:660037 Reverse	0.138848	High
A3197_20860	A3197_20860 | pyruvate, phosphate dikinase | 13974:16760 Reverse	0.138558	High
A3193_01100	A3193_01100 | IMP dehydrogenase | 240397:241860 Forward	0.138494	High
A3193_09445	A3193_09445 | sugar ABC transporter substrate-binding protein | 2117454:2118101 Reverse	0.137325	High
A3193_17685	A3193_17685 | hypothetical protein | 1563197:1564309 Forward	0.137251	High
A3193_09235	A3193_09235 | translation initiation factor IF-3 | 2060701:2061234 Reverse	0.136349	High
A3193_13615	A3193_13615 | 50S ribosomal protein L11 | 660981:661415 Reverse	0.135968	High
A3193_13380	A3193_13380 | peptidylprolyl isomerase | 622168:622515 Reverse	0.13498	High
A3193_17265	A3193_17265 | ubiquinol-cytochrome c reductase iron-sulfur subunit | 1471399:1471998 Forward	0.134546	High
A3193_00725	A3193_00725 | acetolactate synthase small subunit | 156068:156559 Forward	0.133735	High
A3193_13440	A3193_13440 | DNA-directed RNA polymerase subunit alpha | 632661:633659 Reverse	0.131807	High
A3193_08255	A3193_08255 | lipid hydroperoxide peroxidase | 1854783:1855283 Forward	0.13179	High
A3193_13455	A3193_13455 | 30S ribosomal protein S13 | 634742:635098 Reverse	0.131557	High
A3193_00025	A3193_00025 | single-stranded DNA-binding protein | 7047:7502 Forward	0.131293	High
A3193_11745	A3193_11745 | alkyl hydroperoxide reductase | 265928:266494 Reverse	0.130805	High
A3193_15645	A3193_15645 | hypothetical protein | 1107732:1108202 Reverse	0.130239	High
A3193_13540	A3193_13540 | 30S ribosomal protein S19 | 642794:643066 Reverse	0.129732	High
A3193_03255	A3193_03255 | VWA domain-containing protein | 702367:704748 Reverse	0.129184	High
A3193_02635	A3193_02635 | ATP-dependent Clp endopeptidase, proteolytic subunit ClpP | 573141:573779 Forward	0.128577	High
A3193_13150	A3193_13150 | 50S ribosomal protein L33 | 572607:572762 Forward	0.127628	Medium
A3193_02555	A3193_02555 | 50S ribosomal protein L19 | 552807:553151 Forward	0.127519	High
A3193_12275	A3193_12275 | superoxide dismutase | 385744:386325 Forward	0.12745	High
A3193_18610	A3193_18610 | succinate--CoA ligase subunit alpha | 45838:46725 Forward	0.126937	High
A3193_13480	A3193_13480 | 50S ribosomal protein L18 | 637849:638208 Reverse	0.126732	High
A3193_06680	A3193_06680 | hypothetical protein | 1490287:1490931 Reverse	0.124584	High
A3193_08655	fabG | 3-oxoacyl-ACP reductase | 1931566:1932309 Reverse	0.123768	High
A3193_08885	A3193_08885 | thioredoxin-disulfide reductase | 1987446:1988411 Forward	0.123337	High
A3193_05130	A3193_05130 | acetyl-CoA acetyltransferase | 1136306:1137490 Reverse	0.123244	High
A3193_11010	A3193_11010 | hypothetical protein | 82298:82777 Reverse	0.122986	High
A3193_12860	A3193_12860 | hypothetical protein | 517690:518079 Reverse	0.122548	High
A3197_07840	A3197_07840 | 50S ribosomal protein L17 | 496861:497265 Forward	0.121347	High
A3193_16385	A3193_16385 | hypothetical protein | 1271264:1271608 Reverse	0.121181	High
A3193_13585	A3193_13585 | 30S ribosomal protein S12 | 649697:650071 Reverse	0.118691	High
A3193_18600	A3193_18600 | malyl-CoA lyase | 43692:44672 Forward	0.117697	High
A3193_08335	A3193_08335 | histidine kinase | 1869011:1869439 Forward	0.117539	High
A3193_09185	A3193_09185 | sulfur oxidation c-type cytochrome SoxA | 2053687:2054526 Forward	0.117302	High
A3193_01465	A3193_01465 | C4-dicarboxylate ABC transporter substrate-binding protein | 321522:322526 Reverse	0.116405	High
A3197_10535	A3197_10535 | hypothetical protein | 1103887:1104393 Forward	0.116265	High
A3193_01935	A3193_01935 | hypothetical protein | 429056:429436 Reverse	0.114725	High
A3197_11830	A3197_11830 | hypothetical protein | 217193:218263 Reverse	0.114368	High
A3193_04290	A3193_04290 | hypothetical protein | 941981:942304 Forward	0.114176	High
A3193_11040	A3193_11040 | ribosome recycling factor | 89481:90038 Reverse	0.114127	High
A3193_19800	A3193_19800 | polyribonucleotide nucleotidyltransferase | 68404:70506 Forward	0.113895	High
A3193_00105	A3193_00105 | hypothetical protein | 26412:26834 Reverse	0.113808	High
A3193_19445	A3193_19445 | hypothetical protein | 245058:245267 Reverse	0.113801	High
A3193_16675	A3193_16675 | type II secretion system protein GspG | 1345879:1346310 Forward	0.111939	High
A3197_14770	A3197_14770 | hypothetical protein | 397587:398018 Reverse	0.111704	High
A3193_13445	A3193_13445 | 30S ribosomal protein S4 | 633680:634300 Reverse	0.111313	High
A3197_14530	A3197_14530 | sugar ABC transporter substrate-binding protein | 347165:347794 Reverse	0.11127	High
A3193_14545	A3193_14545 | hypothetical protein | 868867:869055 Reverse	0.110404	Medium
A3193_09730	A3193_09730 | adenylosuccinate synthase | 2178521:2179813 Reverse	0.109921	High
A3193_13795	A3193_13795 | rod shape-determining protein | 696878:697924 Forward	0.109366	High
A3193_02665	A3193_02665 | hypothetical protein | 578671:580575 Forward	0.109149	High
A3193_03325	A3193_03325 | hypothetical protein | 720029:720292 Reverse	0.109134	High
A3193_06725	A3193_06725 | hypothetical protein | 1500709:1501203 Reverse	0.10887	High
A3193_02930	A3193_02930 | reductase | 632030:633568 Forward	0.107005	High
A3193_06630	A3193_06630 | aconitate hydratase 1 | 1478216:1480879 Reverse	0.106668	High
A3193_00205	A3193_00205 | glutamine synthetase | 47235:48245 Reverse	0.105819	High
A3193_15905	A3193_15905 | hypothetical protein | 1163756:1164151 Forward	0.105678	High
A3193_13495	A3193_13495 | 30S ribosomal protein S14 | 639258:639563 Reverse	0.105653	High
A3193_11095	A3193_11095 | RNA polymerase-binding protein DksA | 101970:102410 Forward	0.104908	High
A3193_16460	hppA | sodium-translocating pyrophosphatase | 1286830:1288878 Reverse	0.103237	High
A3193_08260	A3193_08260 | hypothetical protein | 1855369:1856562 Reverse	0.103189	High
A3193_07995	A3193_07995 | peptidylprolyl isomerase | 1786015:1786530 Reverse	0.102896	High
A3193_10085	A3193_10085 | type I secretion protein TolC | 2250582:2251901 Reverse	0.102808	High
A3197_05925	A3197_05925 | cobyrinic acid a,c-diamide synthase | 77727:78356 Reverse	0.10245	High
A3193_15900	A3193_15900 | hypothetical protein | 1162797:1163381 Forward	0.1021	High
A3193_03020	A3193_03020 | sulfurtransferase | 651698:652126 Reverse	0.102074	High
A3193_02815	A3193_02815 | phosphopyruvate hydratase | 615077:616360 Forward	0.101308	High
A3193_08645	A3193_08645 | beta-ketoacyl-[acyl-carrier-protein] synthase II | 1929795:1931033 Reverse	0.101157	High
A3193_17550	A3193_17550 | 2-methylcitrate synthase | 1526371:1527525 Reverse	0.100681	High
A3193_04645	A3193_04645 | 4-alpha-glucanotransferase | 1022261:1023751 Forward	0.0999077	High
A3193_13595	A3193_13595 | DNA-directed RNA polymerase subunit beta | 654588:658664 Reverse	0.09976	High
A3193_11435	A3193_11435 | dynamin family protein | 193784:195301 Forward	0.0989851	High
A3193_09570	A3193_09570 | hypothetical protein | 2143214:2143597 Reverse	0.0988927	High
A3193_17130	A3193_17130 | polyphosphate kinase 2 | 1439431:1440333 Reverse	0.0986251	High
A3193_13530	A3193_13530 | 30S ribosomal protein S3 | 641745:642431 Reverse	0.0984947	High
A3193_02645	A3193_02645 | endopeptidase La | 575491:577938 Forward	0.0983018	High
A3193_19570	A3193_19570 | molybdenum cofactor biosynthesis protein B | 21767:22288 Forward	0.0974445	High
A3193_14680	A3193_14680 | bifunctional phosphoribosylaminoimidazolecarboxamide formyltransferase/IMP cyclohydrolase | 898078:899637 Forward	0.0971337	High
A3193_09610	A3193_09610 | molecular chaperone HtpG | 2150217:2152124 Reverse	0.096998	High
A3193_09210	A3193_09210 | integration host factor subunit alpha | 2056119:2056421 Reverse	0.0959809	High
A3193_13590	A3193_13590 | DNA-directed RNA polymerase subunit beta' | 650331:654545 Reverse	0.0957879	High
A3193_04265	A3193_04265 | succinate dehydrogenase flavoprotein subunit | 936464:938224 Forward	0.095597	High
A3193_07410	A3193_07410 | phosphate ABC transporter ATP-binding protein | 1670807:1671598 Reverse	0.0953011	High
A3193_17565	prpE | propionyl-CoA synthetase | 1531263:1533155 Reverse	0.0938807	High
A3197_15290	A3197_15290 | hypothetical protein | 65952:66866 Reverse	0.0927051	High
A3193_14805	A3193_14805 | 30S ribosomal protein S9 | 923246:923635 Forward	0.0923765	High
A3193_12405	A3193_12405 | acetylornithine aminotransferase | 415004:416173 Forward	0.0913474	High
A3193_11320	A3193_11320 | thiosulfohydrolase SoxB | 161635:163410 Reverse	0.0911273	High
A3193_13675	A3193_13675 | 50S ribosomal protein L25/general stress protein Ctc | 668639:669271 Forward	0.0903268	High
A3193_11405	A3193_11405 | chromosome partitioning protein | 184520:185155 Reverse	0.0897192	High
A3193_11645	A3193_11645 | hypothetical protein | 244016:244642 Reverse	0.0888716	High
A3193_13980	A3193_13980 | glycine dehydrogenase (aminomethyl-transferring) | 730673:732121 Reverse	0.0887479	High
A3193_08000	A3193_08000 | hypothetical protein | 1786639:1786989 Reverse	0.0886873	High
A3197_07115	A3197_07115 | hypothetical protein | 352351:352902 Forward	0.0885154	High
A3197_11035	A3197_11035 | hypothetical protein | 21119:21649 Reverse	0.0884127	Medium
A3193_06625	A3193_06625 | adenylosuccinate lyase | 1476566:1477933 Reverse	0.0879039	High
A3197_00210	A3197_00210 | hypothetical protein | 50320:51474 Forward	0.0874447	High
A3193_17635	A3193_17635 | cytochrome C | 1549686:1550297 Forward	0.0871322	High
A3197_04535	A3197_04535 | hypothetical protein | 985143:985445 Forward	0.0866944	High
A3193_17850	A3193_17850 | hypothetical protein | 1599121:1599849 Reverse	0.08556	High
A3193_01745	A3193_01745 | peroxiredoxin | 386957:387442 Reverse	0.0851987	High
A3193_19910	A3193_19910 | aspartate kinase | 19784:21007 Forward	0.0841715	High
A3193_04270	A3193_04270 | succinate dehydrogenase iron-sulfur subunit | 938309:939001 Forward	0.0836488	High
A3193_15960	A3193_15960 | hypothetical protein | 1172368:1172835 Reverse	0.0834982	High
A3193_11130	A3193_11130 | disulfide bond formation protein DsbA | 108528:109160 Forward	0.0833474	High
A3193_11750	A3193_11750 | methionine adenosyltransferase | 266652:267836 Forward	0.0823382	High
A3193_09225	A3193_09225 | 50S ribosomal protein L20 | 2060078:2060437 Reverse	0.0813375	High
A3193_18335	A3193_18335 | 30S ribosomal protein S20 | 1700469:1700729 Reverse	0.0808749	High
A3193_05345	A3193_05345 | hypothetical protein | 1185344:1185838 Forward	0.0803953	High
A3193_18935	A3193_18935 | cytochrome C | 113557:115539 Reverse	0.0799845	High
A3193_16745	A3193_16745 | hypothetical protein | 1359284:1359961 Reverse	0.0798786	High
A3197_11850	A3197_11850 | malate dehydrogenase | 221115:222101 Forward	0.079691	High
A3193_09620	A3193_09620 | alpha-D-glucose phosphate-specific phosphoglucomutase | 2154129:2155763 Forward	0.0795348	High
A3193_05635	A3193_05635 | tol-pal system protein YbgF | 1246911:1247636 Forward	0.0793311	High
CRAP_ALDOA_RABIT	CRAP_ALDOA_RABIT	0.0789568	High
A3193_06565	A3193_06565 | hypothetical protein | 1464630:1464926 Reverse	0.0783505	High
A3193_13215	A3193_13215 | UDP-glucose 6-dehydrogenase | 585439:586764 Reverse	0.0782431	High
A3193_17280	A3193_17280 | stringent starvation protein A | 1474107:1474730 Forward	0.0781651	High
A3193_04300	A3193_04300 | histidine triad nucleotide-binding protein | 942983:943327 Forward	0.0776874	High
A3193_00615	A3193_00615 | arsenate reductase (glutaredoxin) | 134072:134437 Reverse	0.0775638	High
A3193_05815	A3193_05815 | ATPase | 1288159:1290054 Forward	0.0774815	High
A3193_15440	A3193_15440 | transcriptional regulator | 1064295:1064630 Forward	0.0770858	High
A3193_01000	A3193_01000 | V-type ATP synthase subunit B | 217934:219313 Reverse	0.0769398	High
A3193_15055	A3193_15055 | 4a-hydroxytetrahydrobiopterin dehydratase | 973626:973967 Forward	0.0767018	High
A3193_09960	A3193_09960 | aspartate--tRNA ligase | 2223993:2225780 Reverse	0.076046	High
A3193_03720	A3193_03720 | 30S ribosomal protein S21 | 817073:817288 Reverse	0.0754771	Medium
A3193_06570	A3193_06570 | hypothetical protein | 1464929:1465594 Reverse	0.0752822	High
A3193_17010	A3193_17010 | paraslipin | 1415659:1416585 Reverse	0.074905	High
A3193_15895	A3193_15895 | Fe-S oxidoreductase | 1161331:1162674 Forward	0.0747712	High
A3193_13105	A3193_13105 | orotate phosphoribosyltransferase | 563164:563805 Forward	0.0743854	High
A3193_19895	A3193_19895 | recombinase RecA | 14962:15990 Forward	0.0743594	High
A3193_16335	A3193_16335 | 4-methyl-5(B-hydroxyethyl)-thiazole monophosphate biosynthesis protein | 1259433:1259981 Forward	0.0740628	High
A3193_14865	A3193_14865 | anthranilate phosphoribosyltransferase | 930847:931869 Reverse	0.0740459	High
A3193_13060	A3193_13060 | twitching motility protein PilT | 554121:555155 Reverse	0.0721051	High
A3193_13145	A3193_13145 | 50S ribosomal protein L28 | 572352:572588 Forward	0.072082	High
A3193_13520	A3193_13520 | 50S ribosomal protein L29 | 641128:641328 Reverse	0.0718723	High
A3193_19000	A3193_19000 | leucyl aminopeptidase | 128347:129840 Forward	0.0717835	High
A3197_19795	A3197_19795 | tol-pal system protein YbgF | 98465:99280 Forward	0.0716068	High
A3193_12690	A3193_12690 | cold-shock protein | 481665:481874 Reverse	0.071413	Medium
A3197_11435	A3197_11435 | cytochrome c family protein | 117490:118770 Forward	0.0713122	High
A3193_18150	A3193_18150 | iron-sulfur cluster insertion protein ErpA | 1656787:1657137 Forward	0.0710954	High
A3193_11540	A3193_11540 | dihydrolipoyl dehydrogenase | 217296:219020 Reverse	0.0704326	High
A3193_13620	A3193_13620 | transcription termination/antitermination protein NusG | 661533:662066 Reverse	0.0703166	High
A3197_17455	A3197_17455 | plasmid stabilization protein | 150569:150892 Reverse	0.0700437	High
A3193_08390	A3193_08390 | serine peptidase | 1878631:1880070 Reverse	0.0695442	High
A3193_02540	A3193_02540 | 30S ribosomal protein S16 | 551231:551485 Forward	0.0694533	High
A3193_07545	A3193_07545 | hypothetical protein | 1699020:1699442 Reverse	0.069075	High
A3193_13050	A3193_13050 | hypothetical protein | 552303:552755 Forward	0.0677754	High
A3193_16510	A3193_16510 | hypothetical protein | 1297929:1298447 Reverse	0.0677628	High
A3193_03360	A3193_03360 | hypothetical protein | 730799:731380 Reverse	0.0675602	High
A3193_08780	A3193_08780 | fructose-bisphosphate aldolase | 1956378:1957601 Reverse	0.0673368	High
A3193_11965	A3193_11965 | UDP-glucose 4-epimerase GalE | 318834:319832 Forward	0.0670368	High
A3193_01750	A3193_01750 | glycine cleavage system protein R | 387499:388038 Reverse	0.0668663	High
A3193_06130	A3193_06130 | 20S proteasome subunit A/B | 1367485:1368285 Forward	0.0668413	High
A3193_11675	A3193_11675 | hypothetical protein | 251434:252675 Reverse	0.0668002	High
A3193_18930	A3193_18930 | hypothetical protein | 112948:113529 Reverse	0.0667617	High
A3193_00645	A3193_00645 | hypothetical protein | 140569:141333 Forward	0.0664707	High
A3193_14840	A3193_14840 | transcriptional regulator Crp | 927075:927728 Forward	0.0661739	High
A3193_13125	A3193_13125 | acetylglutamate kinase | 566484:567380 Reverse	0.0660798	High
A3193_08350	A3193_08350 | pyridoxine 5'-phosphate synthase | 1871469:1872197 Reverse	0.0660238	High
A3193_11500	A3193_11500 | hypothetical protein | 208060:208707 Forward	0.0659071	High
A3193_13870	A3193_13870 | transcription termination factor Rho | 711914:713170 Reverse	0.0653731	High
A3193_13505	A3193_13505 | 50S ribosomal protein L24 | 640124:640444 Reverse	0.0653202	High
A3193_04750	glyA | serine hydroxymethyltransferase | 1048727:1049983 Forward	0.0648056	High
A3193_15880	A3193_15880 | cytochrome C biogenesis protein CcsA | 1158839:1159828 Reverse	0.064532	High
A3193_12410	A3193_12410 | ornithine carbamoyltransferase | 416198:417103 Forward	0.0645151	High
A3193_05705	A3193_05705 | NAD(+) synthase | 1261205:1262200 Reverse	0.0644973	High
A3193_01710	A3193_01710 | LysR family transcriptional regulator | 378690:379598 Forward	0.0644107	High
A3197_13400	A3197_13400 | hypothetical protein | 96327:97511 Reverse	0.0641394	High
A3193_13450	A3193_13450 | 30S ribosomal protein S11 | 634320:634709 Reverse	0.0638837	High
A3193_15715	gltD | glutamate synthase | 1116574:1118025 Reverse	0.0638727	High
A3193_12625	A3193_12625 | hypothetical protein | 468353:469285 Forward	0.0629546	High
A3193_08080	A3193_08080 | hypothetical protein | 1805726:1808512 Forward	0.0624585	High
A3193_05755	A3193_05755 | folate-binding protein | 1272716:1273714 Reverse	0.0623417	High
A3193_04545	A3193_04545 | 4-hydroxy-tetrahydrodipicolinate reductase | 1001785:1002588 Forward	0.062296	High
A3193_16530	A3193_16530 | 1-(5-phosphoribosyl)-5-((5- phosphoribosylamino)methylideneamino)imidazole-4- carboxamide isomerase | 1301869:1302237 Reverse	0.0622495	High
A3195_13750	A3195_13750 | hypothetical protein | 899634:900101 Reverse	0.0622079	High
A3193_16325	A3193_16325 | peptidase S41 | 1256966:1258291 Forward	0.0621531	High
A3193_13305	A3193_13305 | 5-(carboxyamino)imidazole ribonucleotide mutase | 605880:606386 Reverse	0.0619721	High
A3193_15300	A3193_15300 | hypothetical protein | 1033838:1034182 Reverse	0.0619671	High
A3193_14105	A3193_14105 | acyltransferase | 762124:762948 Reverse	0.0615601	High
A3193_19775	nusA | transcription termination/antitermination protein NusA | 62215:63708 Forward	0.0614415	High
A3193_15775	A3193_15775 | citrate (Si)-synthase | 1135077:1136378 Reverse	0.0608559	High
A3193_04640	A3193_04640 | glycoside hydrolase | 1020494:1022209 Forward	0.0607469	High
A3193_03125	A3193_03125 | cytochrome c oxidase, cbb3-type subunit III | 672369:673220 Forward	0.0606852	High
A3197_09410	A3197_09410 | UDP-glucose 4-epimerase GalE | 831796:832800 Reverse	0.0605316	High
A3193_03115	A3193_03115 | cytochrome c oxidase, cbb3-type subunit II | 671463:672176 Forward	0.0604286	High
CRAP_NEDD8_HUMAN	CRAP_NEDD8_HUMAN	0.060393	High
A3193_10270	A3193_10270 | hypothetical protein | 2294872:2295405 Reverse	0.0600474	High
A3193_01180	A3193_01180 | glutamate synthase | 265104:266723 Forward	0.0593712	High
A3193_13325	A3193_13325 | dihydroxy-acid dehydratase | 608994:610841 Reverse	0.0581852	High
A3193_11180	A3193_11180 | RNA polymerase subunit sigma-70 | 124396:124845 Reverse	0.0578064	High
A3193_16030	A3193_16030 | MBL fold metallo-hydrolase | 1194922:1195680 Reverse	0.0577069	High
A3193_12935	A3193_12935 | hypothetical protein | 533128:533697 Reverse	0.0572152	High
A3193_11755	A3193_11755 | adenosylhomocysteinase | 267966:269372 Forward	0.0571472	High
A3193_14785	A3193_14785 | 3-deoxy-D-manno-octulosonate 8-phosphate phosphatase | 919640:920161 Reverse	0.0570485	High
A3193_15925	A3193_15925 | hypothetical protein | 1166820:1167218 Reverse	0.0568449	High
A3193_03165	A3193_03165 | alanine transaminase | 681337:682527 Forward	0.0567637	High
A3193_15835	A3193_15835 | 50S ribosomal protein L31 | 1148407:1148610 Reverse	0.0567382	High
A3193_15425	A3193_15425 | peroxiredoxin | 1060466:1060933 Forward	0.0565428	High
A3193_16005	A3193_16005 | uroporphyrinogen decarboxylase | 1187041:1188105 Reverse	0.0562312	High
A3193_13070	A3193_13070 | pyrroline-5-carboxylate reductase | 556203:557039 Forward	0.0562293	High
A3193_17095	A3193_17095 | delta-aminolevulinic acid dehydratase | 1432755:1433765 Reverse	0.0561911	High
A3193_04015	A3193_04015 | cysteine desulfurase IscS | 883396:884610 Forward	0.0561074	High
A3193_17950	A3193_17950 | YicC family protein | 1617283:1618149 Forward	0.0559285	High
A3193_02275	A3193_02275 | dihydrolipoamide succinyltransferase | 500610:501812 Reverse	0.0556992	High
A3193_10860	hflB | ATP-dependent metalloprotease | 48095:50035 Reverse	0.055565	High
A3193_13310	A3193_13310 | 5-(carboxyamino)imidazole ribonucleotide synthase | 606383:607540 Reverse	0.0555163	High
A3193_11075	A3193_11075 | hypothetical protein | 97396:98142 Reverse	0.0555157	High
A3193_12630	A3193_12630 | sulfide dehydrogenase | 469479:470093 Forward	0.0553638	High
A3193_14760	A3193_14760 | ribosomal subunit interface protein | 915694:916014 Reverse	0.0548712	High
A3193_06875	A3193_06875 | integration host factor subunit beta | 1536848:1537168 Forward	0.0541834	High
A3193_10045	A3193_10045 | aspartate-semialdehyde dehydrogenase | 2242123:2243238 Reverse	0.0539551	High
A3193_06980	A3193_06980 | c-type cytochrome biogenesis protein CcmI | 1565753:1567054 Reverse	0.0539501	High
A3193_00100	A3193_00100 | hypothetical protein | 25931:26317 Reverse	0.0537804	Medium
A3193_13800	A3193_13800 | rod shape-determining protein MreC | 698001:698903 Forward	0.0532659	Medium
A3193_17790	A3193_17790 | hypothetical protein | 1586027:1586689 Reverse	0.0531877	High
A3193_16535	A3193_16535 | HslU--HslV peptidase ATPase subunit | 1302369:1303706 Reverse	0.0529904	High
A3193_01640	A3193_01640 | pyridine nucleotide-disulfide oxidoreductase | 364190:365317 Reverse	0.052495	High
A3193_07030	A3193_07030 | anthranilate phosphoribosyltransferase | 1573735:1574838 Reverse	0.0522197	High
A3193_11760	A3193_11760 | methylenetetrahydrofolate reductase [NAD(P)H] | 269466:270314 Forward	0.0518422	High
A3193_06945	A3193_06945 | hypothetical protein | 1556620:1557699 Forward	0.051541	High
CRAP_SYH_HUMAN	CRAP_SYH_HUMAN	0.0515325	High
A3197_13730	fabG | 3-oxoacyl-ACP reductase | 162028:162774 Reverse	0.0511365	High
A3193_03500	A3193_03500 | preprotein translocase subunit TatA | 760183:760425 Forward	0.0510273	High
A3193_06960	A3193_06960 | cytochrome C | 1559790:1560374 Reverse	0.050949	High
A3197_18650	A3197_18650 | hypothetical protein | 130171:130815 Reverse	0.0504397	High
A3193_03980	A3193_03980 | protein-export membrane protein SecD | 876664:878517 Forward	0.0501914	High
A3193_10155	A3193_10155 | hypothetical protein | 2263826:2264284 Reverse	0.0501912	High
A3193_01760	A3193_01760 | hypothetical protein | 389348:390448 Forward	0.0501649	High
A3194_16455	A3194_16455 | hypothetical protein | 98667:99503 Reverse	0.049425	High
A3193_08690	A3193_08690 | oxaloacetate decarboxylase subunit alpha | 1937304:1939106 Reverse	0.0493096	High
A3193_10880	A3193_10880 | carbamoyl phosphate synthase large subunit | 52069:55281 Reverse	0.0491497	High
A3193_08125	A3193_08125 | type VI secretion protein ImpA | 1820164:1822350 Reverse	0.0490307	High
A3197_00085	A3197_00085 | protein-L-isoaspartate O-methyltransferase | 20997:21665 Reverse	0.0488444	High
A3193_14335	A3193_14335 | hypothetical protein | 826820:827734 Reverse	0.0484718	High
A3193_09435	A3193_09435 | NADP transhydrogenase subunit alpha | 2114864:2115958 Reverse	0.0483439	High
A3193_08820	A3193_08820 | serine--tRNA ligase | 1965687:1966958 Reverse	0.0482744	High
A3193_10020	A3193_10020 | tryptophan synthase subunit alpha | 2235310:2236125 Reverse	0.0482726	High
A3193_16120	A3193_16120 | DNA polymerase III subunit beta | 1213773:1214873 Reverse	0.0481022	High
A3193_12155	A3193_12155 | bifunctional pyr operon transcriptional regulator/uracil phosphoribosyltransferase | 361191:361754 Forward	0.0480541	High
A3193_19625	A3193_19625 | formate dehydrogenase | 33060:33689 Forward	0.0480178	High
A3197_18360	A3197_18360 | hypothetical protein | 67355:68371 Reverse	0.0480126	High
A3193_01005	A3193_01005 | V-type ATP synthase subunit A | 219310:221112 Reverse	0.0479457	High
A3193_14650	A3193_14650 | acetyl-CoA carboxylase, biotin carboxyl carrier protein | 892197:892652 Forward	0.047762	High
A3193_13670	A3193_13670 | ribose-phosphate pyrophosphokinase | 667424:668377 Forward	0.0477172	High
A3193_18270	A3193_18270 | 50S ribosomal protein L21 | 1683712:1684023 Forward	0.0476978	High
A3193_06685	A3193_06685 | hypothetical protein | 1490928:1491659 Reverse	0.0476764	High
A3193_18275	A3193_18275 | 50S ribosomal protein L27 | 1684034:1684291 Forward	0.0475952	Medium
A3197_08235	A3197_08235 | hypothetical protein | 579552:580004 Reverse	0.0475871	High
A3193_01900	A3193_01900 | hypothetical protein | 423022:423951 Reverse	0.0474265	High
A3193_16960	A3193_16960 | hypothetical protein | 1406230:1407372 Forward	0.0474103	High
A3193_07145	A3193_07145 | hypothetical protein | 1607840:1608094 Forward	0.0470886	High
A3193_12940	A3193_12940 | hypothetical protein | 533811:534410 Reverse	0.0470763	High
A3193_07415	A3193_07415 | phosphate ABC transporter ATP-binding protein | 1671641:1672456 Reverse	0.0469868	High
A3193_11790	A3193_11790 | preprotein translocase subunit SecA | 277791:280604 Reverse	0.0468792	High
A3193_00715	A3193_00715 | hypothetical protein | 153711:154202 Reverse	0.0468619	High
A3193_11000	A3193_11000 | 3-hydroxyacyl-[acyl-carrier-protein] dehydratase FabZ | 80770:81210 Reverse	0.0467997	High
A3193_10920	A3193_10920 | acetyl-CoA carboxylase carboxyltransferase subunit alpha | 63403:64362 Reverse	0.0461189	High
A3197_07590	A3197_07590 | outer membrane lipoprotein-sorting protein | 458718:459464 Reverse	0.0458083	High
A3193_05450	A3193_05450 | purine catabolism protein pucG | 1208424:1208981 Forward	0.0456862	High
A3193_04725	A3193_04725 | acyl carrier protein | 1042101:1042364 Reverse	0.0455179	Medium
A3193_04870	A3193_04870 | 3,4-dihydroxy-2-butanone-4-phosphate synthase | 1075721:1076836 Forward	0.0455009	High
A3193_02175	A3193_02175 | hypothetical protein | 476028:476492 Forward	0.0454457	High
A3193_07075	A3193_07075 | tetraacyldisaccharide 4'-kinase | 1582953:1583141 Forward	0.0452312	High
A3193_07725	A3193_07725 | ferredoxin | 1736020:1736346 Reverse	0.0450673	High
A3193_02615	A3193_02615 | ketosteroid isomerase | 568418:568816 Reverse	0.0449588	High
A3193_16090	A3193_16090 | glycine--tRNA ligase subunit beta | 1206430:1208520 Forward	0.0449112	High
A3193_06235	A3193_06235 | NADPH-dependent 7-cyano-7-deazaguanine reductase QueF | 1392340:1392729 Reverse	0.0444538	High
A3193_05625	A3193_05625 | Tol-Pal system beta propeller repeat protein TolB | 1244942:1246234 Forward	0.0444172	High
A3193_15790	A3193_15790 | succinate--CoA ligase subunit alpha | 1140097:1140966 Forward	0.0439822	High
A3193_09905	A3193_09905 | O-succinylhomoserine sulfhydrylase | 2213242:2214432 Reverse	0.0439217	High
A3193_03515	A3193_03515 | hypothetical protein | 761940:762281 Reverse	0.043851	High
A3193_18115	A3193_18115 | [Fe-S]-binding protein | 1651410:1651778 Forward	0.0438369	High
A3193_16415	A3193_16415 | molybdopterin oxidoreductase | 1277580:1280168 Reverse	0.0437193	High
A3193_05810	A3193_05810 | nodulation protein E | 1287965:1288162 Forward	0.0437144	Medium
A3193_00720	A3193_00720 | acetolactate synthase, large subunit, biosynthetic type | 154350:156068 Forward	0.0435704	High
A3193_02715	A3193_02715 | TIGR00266 family protein | 591654:592442 Forward	0.043351	High
A3193_16305	A3193_16305 | hypothetical protein | 1252724:1253146 Reverse	0.0431999	High
A3193_17925	A3193_17925 | hypothetical protein | 1613401:1613790 Forward	0.043068	High
A3193_14655	A3193_14655 | acetyl-CoA carboxylase biotin carboxylase subunit | 892661:894001 Forward	0.0427972	High
A3193_11045	A3193_11045 | UMP kinase | 90041:90763 Reverse	0.0426819	High
A3193_03705	A3193_03705 | RNA polymerase sigma factor RpoD | 812805:814655 Reverse	0.0424638	High
A3193_17920	A3193_17920 | ATP-binding protein | 1611719:1613200 Reverse	0.0423506	High
A3193_04625	A3193_04625 | glucose-6-phosphate isomerase | 1015006:1016658 Forward	0.0421496	High
A3193_12105	A3193_12105 | chemotaxis protein | 353042:355084 Reverse	0.0421044	High
A3193_06840	A3193_06840 | 3-phosphoglycerate dehydrogenase | 1528592:1529770 Forward	0.0418766	High
A3193_02290	A3193_02290 | hypothetical protein | 505489:505761 Reverse	0.0418356	High
A3193_01105	A3193_01105 | glutamine-hydrolyzing GMP synthase | 241907:243484 Forward	0.0413346	High
A3193_13995	gcvT | glycine cleavage system protein T | 733986:735074 Reverse	0.041224	High
A3193_09685	A3193_09685 | dihydrolipoyl dehydrogenase | 2168382:2169788 Forward	0.0412161	High
A3197_02285	A3197_02285 | hypothetical protein | 489942:490574 Reverse	0.0407704	High
A3193_07165	A3193_07165 | fructose-bisphosphate aldolase | 1613985:1615037 Reverse	0.0407567	High
A3193_10040	A3193_10040 | hypothetical protein | 2239010:2241784 Reverse	0.0407367	High
A3193_14800	A3193_14800 | 50S ribosomal protein L13 | 922800:923228 Forward	0.0406702	High
A3193_14685	A3193_14685 | phosphoribosylamine--glycine ligase | 899637:900935 Forward	0.0405767	High
A3193_04630	A3193_04630 | 1,4-alpha-glucan branching enzyme | 1016705:1018888 Reverse	0.0404442	High
A3197_19970	A3197_19970 | ATPase | 137324:139219 Forward	0.0402283	High
A3193_00365	A3193_00365 | sulfurtransferase | 85818:86711 Reverse	0.0402246	High
A3194_17320	A3194_17320 | cupin | 3095:3376 Forward	0.0401263	Medium
A3193_01070	A3193_01070 | hypothetical protein | 232368:232820 Forward	0.0401067	High
A3193_17385	A3193_17385 | hypothetical protein | 1494916:1495488 Forward	0.0399579	High
A3193_04330	A3193_04330 | diaminopimelate decarboxylase | 951452:952705 Reverse	0.0398437	High
A3193_06540	A3193_06540 | hypothetical protein | 1459832:1460137 Reverse	0.0398344	High
A3193_13990	A3193_13990 | glycine cleavage system protein H | 733561:733953 Reverse	0.0398025	Medium
A3193_13300	A3193_13300 | ATP-dependent chaperone ClpB | 603002:605596 Reverse	0.0397003	High
A3193_10025	A3193_10025 | tryptophan synthase subunit beta | 2236122:2237339 Reverse	0.0396639	High
A3193_06665	A3193_06665 | translation initiation factor IF-1 | 1487543:1487761 Reverse	0.0395705	Medium
A3193_09525	A3193_09525 | oxygen-independent coproporphyrinogen III oxidase | 2136203:2137588 Reverse	0.0394941	High
A3193_15415	A3193_15415 | hypothetical protein | 1058596:1058820 Forward	0.0394517	Medium
A3193_01010	A3193_01010 | hypothetical protein | 221115:221696 Reverse	0.0394043	High
A3197_03480	A3197_03480 | hypothetical protein | 759085:759549 Forward	0.0393194	High
A3197_18540	A3197_18540 | hypothetical protein | 102391:102687 Reverse	0.0392877	Medium
A3193_11705	A3193_11705 | hypothetical protein | 256255:256695 Reverse	0.0390809	High
A3193_05110	A3193_05110 | hypothetical protein | 1132756:1133370 Forward	0.0390287	High
A3193_01125	A3193_01125 | hypothetical protein | 247424:248404 Forward	0.0388388	High
A3193_15810	A3193_15810 | dienelactone hydrolase | 1143044:1143829 Reverse	0.0386151	High
A3193_00125	A3193_00125 | hypothetical protein | 29793:30491 Forward	0.0385369	High
A3193_06990	A3193_06990 | thiol:disulfide interchange protein | 1567532:1568074 Reverse	0.038296	High
A3197_06940	A3197_06940 | hypothetical protein | 298335:299336 Forward	0.0381416	High
A3193_07305	A3193_07305 | hypothetical protein | 1645058:1645462 Forward	0.0378516	High
A3193_10015	A3193_10015 | acetyl-CoA carboxylase subunit beta | 2234428:2235288 Reverse	0.0377863	High
A3193_10800	A3193_10800 | preprotein translocase subunit SecG | 38031:38549 Reverse	0.0377819	High
A3193_16260	A3193_16260 | glutamine--fructose-6-phosphate aminotransferase | 1242171:1243997 Forward	0.037741	High
A3193_10875	A3193_10875 | transcription elongation factor GreA | 51568:52044 Reverse	0.0376369	High
A3193_15720	A3193_15720 | glutamate synthase subunit alpha | 1118028:1122668 Reverse	0.0375975	High
A3193_17660	A3193_17660 | hypothetical protein | 1554622:1555011 Reverse	0.037535	Medium
A3193_19905	A3193_19905 | alanine--tRNA ligase | 16983:19610 Forward	0.037493	High
A3193_19130	A3193_19130 | ribonuclease activity regulator protein RraA | 165839:166333 Forward	0.0374524	Medium
A3193_04025	A3193_04025 | iron-sulfur cluster assembly protein IscA | 885057:885380 Forward	0.0374439	High
A3193_14030	A3193_14030 | hypothetical protein | 740583:740897 Forward	0.0373099	Medium
A3193_19050	A3193_19050 | phosphoenolpyruvate synthase | 139813:142182 Reverse	0.036857	High
A3193_03735	A3193_03735 | elongation factor P | 819759:820331 Forward	0.0368224	High
A3193_02960	A3193_02960 | adhesin | 639571:639891 Forward	0.0367527	Medium
A3197_19305	A3197_19305 | hypothetical protein | 290969:291385 Forward	0.0363537	High
A3193_00735	A3193_00735 | argininosuccinate synthase | 157943:159163 Forward	0.0362991	High
A3193_01580	A3193_01580 | isoquinoline 1-oxidoreductase | 347235:347747 Forward	0.0359601	High
A3196_12985	A3196_12985 | hypothetical protein | 2851806:2852144 Reverse	0.0356431	High
A3193_14085	A3193_14085 | molecular chaperone SurA | 756764:758074 Forward	0.0355412	High
A3193_16410	A3193_16410 | 4Fe-4S ferredoxin | 1276879:1277556 Reverse	0.0354126	High
A3193_08145	A3193_08145 | EvpB family type VI secretion protein | 1826089:1827585 Forward	0.0353355	High
A3193_17620	A3193_17620 | hypothetical protein | 1547402:1547830 Forward	0.0353309	High
A3193_02640	A3193_02640 | ATP-dependent protease ATP-binding subunit ClpX | 573925:575199 Forward	0.035268	High
CRAP_K1C10_HUMAN	CRAP_K1C10_HUMAN	0.0349779	High
A3193_12415	A3193_12415 | hypothetical protein | 417290:417958 Forward	0.0349743	High
CRAP_K2C1_HUMAN	CRAP_K2C1_HUMAN	0.0349233	High
A3193_16780	A3193_16780 | hypothetical protein | 1366759:1367175 Forward	0.0346819	Medium
A3193_19655	A3193_19655 | glyceraldehyde-3-phosphate dehydrogenase | 39686:40648 Forward	0.0345163	High
A3193_19150	A3193_19150 | ArsR family transcriptional regulator | 169667:170191 Reverse	0.0339514	Medium
A3193_12460	A3193_12460 | hypothetical protein | 427642:428253 Reverse	0.0339234	High
A3193_16985	A3193_16985 | alcohol dehydrogenase | 1411032:1412033 Forward	0.0339052	High
A3193_18095	A3193_18095 | glutamate-1-semialdehyde-2,1-aminomutase | 1647743:1649029 Reverse	0.0338821	High
A3193_13130	A3193_13130 | phosphomannomutase | 567595:570027 Reverse	0.0337908	High
A3193_15930	A3193_15930 | adenylyl-sulfate kinase | 1167234:1167842 Reverse	0.0336553	High
A3193_05005	A3193_05005 | geranyl transferase | 1104035:1104937 Reverse	0.0335359	High
A3193_16255	A3193_16255 | UDP-N-acetylglucosamine diphosphorylase/glucosamine-1-phosphate N-acetyltransferase | 1240778:1242148 Forward	0.0332511	High
A3193_09400	A3193_09400 | thymidine phosphorylase | 2104492:2106882 Forward	0.0330552	High
A3193_13985	A3193_13985 | glycine dehydrogenase (aminomethyl-transferring) | 732140:733522 Reverse	0.0328507	High
A3193_14570	A3193_14570 | hypothetical protein | 875224:875493 Forward	0.03216	Medium
A3197_16415	A3197_16415 | hypothetical protein | 327921:328388 Forward	0.0320902	High
A3193_02270	A3193_02270 | fumarate hydratase | 498734:500257 Reverse	0.0319739	High
A3193_17045	A3193_17045 | hypothetical protein | 1422828:1423373 Reverse	0.0319442	High
A3193_11190	A3193_11190 | epimerase | 126517:127464 Forward	0.0319293	High
A3193_08930	A3193_08930 | recombination-associated protein RdgC | 1998319:1999224 Reverse	0.0318949	High
A3193_02925	A3193_02925 | nitrate reductase | 631279:632001 Forward	0.0318849	High
A3193_17245	A3193_17245 | UDP-N-acetylglucosamine 1-carboxyvinyltransferase | 1466307:1467566 Reverse	0.0318399	High
A3193_04020	A3193_04020 | Fe-S cluster assembly scaffold IscU | 884634:885017 Forward	0.0317796	High
A3193_14875	A3193_14875 | anthranilate synthase component I | 932578:934074 Reverse	0.0316831	High
A3193_07155	A3193_07155 | hypothetical protein | 1611298:1612341 Reverse	0.0315195	High
A3193_14425	A3193_14425 | oxidative damage protection protein | 845760:846029 Reverse	0.0312543	Medium
A3193_13470	A3193_13470 | 50S ribosomal protein L30 | 637138:637326 Reverse	0.0312335	Medium
A3193_10570	A3193_10570 | hydrogenase | 2372986:2374782 Reverse	0.0311937	High
A3193_02805	A3193_02805 | CTP synthase | 612532:614163 Forward	0.0311822	High
A3193_09220	A3193_09220 | phenylalanine--tRNA ligase subunit alpha | 2058853:2059881 Reverse	0.0311414	High
A3193_17040	A3193_17040 | oligopeptidase A | 1420620:1422650 Reverse	0.0310431	High
A3193_11395	A3193_11395 | hypothetical protein | 182845:183312 Reverse	0.0310176	Medium
A3193_18805	A3193_18805 | histidine kinase | 88080:88463 Forward	0.0310124	Medium
A3193_17405	A3193_17405 | hypothetical protein | 1497324:1497704 Forward	0.0309619	Medium
A3193_11385	A3193_11385 | 3-deoxy-7-phosphoheptulonate synthase | 179507:180571 Forward	0.0307534	High
A3193_17555	A3193_17555 | methylisocitrate lyase | 1527701:1528597 Reverse	0.0305169	High
A3193_17055	A3193_17055 | LemA family protein | 1424404:1424976 Reverse	0.0305169	High
A3197_19610	A3197_19610 | purine catabolism protein pucG | 60017:60574 Forward	0.0303786	Medium
A3197_18945	A3197_18945 | c-type cytochrome biogenesis protein CcmI | 205056:206357 Reverse	0.0303512	High
A3193_12160	A3193_12160 | aspartate carbamoyltransferase | 361751:362740 Forward	0.0303169	High
A3193_07970	A3193_07970 | peroxidase | 1781555:1782439 Reverse	0.0302063	High
A3193_11420	A3193_11420 | acriflavin resistance protein | 187280:191395 Reverse	0.0300783	High
A3193_11985	metG | methionine--tRNA ligase | 323506:325554 Forward	0.0300401	High
A3193_17910	A3193_17910 | ribonuclease PH | 1610136:1610852 Reverse	0.0299872	High
A3193_02990	A3193_02990 | hypothetical protein | 645559:647112 Forward	0.0299178	High
A3193_10745	A3193_10745 | NADH:ubiquinone oxidoreductase subunit J | 28499:29104 Reverse	0.029903	High
A3193_12125	A3193_12125 | sulfurtransferase | 356718:357410 Reverse	0.029861	High
A3193_06705	A3193_06705 | cytochrome c oxidase subunit I | 1493704:1495299 Reverse	0.0296901	High
A3197_19910	A3197_19910 | folate-binding protein | 121879:122877 Reverse	0.0296833	High
A3197_15640	A3197_15640 | hypothetical protein | 140390:140779 Reverse	0.0296339	Medium
A3193_19620	A3193_19620 | formate dehydrogenase | 30135:33032 Forward	0.0295372	High
A3193_14435	A3193_14435 | hypothetical protein | 847147:849291 Reverse	0.0294801	High
A3193_18135	A3193_18135 | N-acetyl-gamma-glutamyl-phosphate reductase | 1654436:1655467 Forward	0.0293838	High
A3193_06610	A3193_06610 | ADP-ribose pyrophosphatase | 1472934:1473530 Forward	0.0293604	Medium
A3193_10380	A3193_10380 | bifunctional aconitate hydratase 2/2-methylisocitrate dehydratase | 2327799:2330402 Reverse	0.0291801	High
A3193_00455	A3193_00455 | zinc protease | 105875:107224 Forward	0.0290374	High
A3193_09615	A3193_09615 | hypothetical protein | 2152284:2153687 Reverse	0.0290298	High
A3193_19645	A3193_19645 | rod shape-determining protein RodA | 37485:37913 Forward	0.0289733	High
A3197_07375	A3197_07375 | hypothetical protein | 410967:412757 Forward	0.0289078	High
A3193_01835	A3193_01835 | short-chain dehydrogenase | 406054:406791 Forward	0.0287662	High
A3197_18910	A3197_18910 | hypothetical protein | 195808:196893 Forward	0.0286594	High
A3193_19780	A3193_19780 | translation initiation factor IF-2 | 63774:66425 Forward	0.0285701	High
A3193_05255	A3193_05255 | sulfurtransferase | 1161448:1162359 Reverse	0.0285482	High
A3193_08140	A3193_08140 | type VI secretion system-associated protein | 1825555:1826085 Forward	0.0285243	High
A3193_17165	A3193_17165 | arginine--tRNA ligase | 1446624:1448384 Reverse	0.0284828	High
A3194_03455	A3194_03455 | hypothetical protein | 761791:762807 Reverse	0.0283002	High
A3193_16855	A3193_16855 | leucine--tRNA ligase | 1383471:1386053 Forward	0.0282164	High
A3193_17240	A3193_17240 | ATP phosphoribosyltransferase | 1465559:1466197 Reverse	0.0282132	High
A3193_05340	A3193_05340 | hypothetical protein | 1182734:1185331 Forward	0.0281752	High
A3193_16540	A3193_16540 | HslU--HslV peptidase proteolytic subunit | 1303883:1304428 Reverse	0.0281662	High
A3193_08915	A3193_08915 | Vi polysaccharide biosynthesis protein VipA/TviB | 1994523:1995800 Forward	0.0281364	High
A3193_09465	A3193_09465 | type II secretion system protein GspG | 2125253:2125675 Forward	0.0280745	High
A3193_01300	A3193_01300 | trans-2-enoyl-CoA reductase | 291623:292813 Forward	0.0280311	High
A3193_00820	A3193_00820 | urea ABC transporter substrate-binding protein | 173061:174362 Reverse	0.0279135	High
A3193_09120	A3193_09120 | protein in phbC 3'region | 2038878:2041337 Forward	0.0278647	High
A3193_10080	A3193_10080 | chorismate synthase | 2249470:2250561 Reverse	0.027834	High
A3193_05665	A3193_05665 | oxidoreductase | 1252186:1253031 Reverse	0.0278151	High
A3193_11155	A3193_11155 | hypothetical protein | 116864:117298 Reverse	0.0277543	High
A3193_16295	A3193_16295 | glycerol-3-phosphate dehydrogenase | 1251207:1252217 Reverse	0.0277305	High
A3197_13475	A3197_13475 | histidine kinase | 109982:110410 Forward	0.0276405	High
A3193_02670	A3193_02670 | enoyl-[acyl-carrier-protein] reductase | 580747:581523 Reverse	0.0275573	Medium
A3193_01015	A3193_01015 | hypothetical protein | 221762:222085 Reverse	0.0275391	High
A3193_10810	A3193_10810 | phosphoglucosamine mutase | 39533:40876 Reverse	0.0274614	High
A3197_14655	A3197_14655 | hypothetical protein | 372710:373138 Reverse	0.0272011	Medium
A3193_10890	A3193_10890 | carbamoyl phosphate synthase small subunit | 55747:56883 Reverse	0.0267332	High
CRAP_K22E_HUMAN	CRAP_K22E_HUMAN	0.0266172	High
A3193_18670	A3193_18670 | energy-dependent translational throttle protein EttA | 60141:61805 Reverse	0.0263833	High
A3193_06290	A3193_06290 | peptidase | 1404304:1404996 Forward	0.0263422	High
A3193_08175	A3193_08175 | ClpV1 family T6SS ATPase | 1832587:1835319 Forward	0.026213	High
A3193_14500	A3193_14500 | hypothetical protein | 857352:857930 Reverse	0.0262098	High
A3193_15495	A3193_15495 | hypothetical protein | 1076244:1077029 Forward	0.0260584	High
A3193_03985	A3193_03985 | protein-export membrane protein SecF | 878531:879466 Forward	0.0258861	High
CRAP_RASH_HUMAN	CRAP_RASH_HUMAN	0.0257234	High
A3193_14755	A3193_14755 | PTS IIA-like nitrogen-regulatory protein PtsN | 915193:915663 Reverse	0.0257129	High
A3193_06790	A3193_06790 | hypothetical protein | 1516397:1516633 Reverse	0.0256211	Medium
A3193_13775	A3193_13775 | aspartyl/glutamyl-tRNA amidotransferase subunit A | 692227:693681 Reverse	0.0255519	High
A3193_16995	A3193_16995 | histidine kinase | 1412664:1413821 Reverse	0.025393	High
A3193_18415	A3193_18415 | hypothetical protein | 5529:6602 Reverse	0.0253927	Medium
A3193_05125	A3193_05125 | polyhydroxyalkanoate synthesis repressor PhaR | 1135523:1135978 Reverse	0.0253483	High
A3193_00500	A3193_00500 | redox-regulated ATPase YchF | 114089:115180 Forward	0.0251318	High
A3193_01685	A3193_01685 | uroporphyrinogen-III C-methyltransferase | 373795:375219 Reverse	0.0250044	High
A3193_13770	gatB | aspartyl/glutamyl-tRNA amidotransferase subunit B | 690722:692155 Reverse	0.0249035	High
A3193_09075	A3193_09075 | lysine--tRNA ligase | 2028749:2030242 Reverse	0.0248327	High
A3193_06295	A3193_06295 | tryptophan--tRNA ligase | 1405038:1406216 Forward	0.0247911	High
A3193_12895	A3193_12895 | amino-acid N-acetyltransferase | 522094:523422 Forward	0.0247539	High
A3193_15730	A3193_15730 | 3-dehydroquinate synthase | 1124737:1125828 Reverse	0.0244691	High
A3193_16135	A3193_16135 | membrane protein insertase YidC | 1217428:1219104 Forward	0.0243816	High
A3193_11685	A3193_11685 | dihydroneopterin aldolase | 253567:253923 Reverse	0.0243326	Medium
A3193_12305	A3193_12305 | pyridine nucleotide-disulfide oxidoreductase | 391134:392378 Reverse	0.0243219	High
A3197_08910	A3197_08910 | hypothetical protein | 726214:726825 Forward	0.0242847	Medium
A3193_05715	A3193_05715 | acyl carrier protein | 1263899:1264144 Reverse	0.0239721	High
A3193_06700	A3193_06700 | cytochrome c oxidase assembly protein | 1492911:1493537 Reverse	0.0237136	High
A3193_09205	A3193_09205 | transcriptional regulator | 2055782:2056141 Reverse	0.0234938	Medium
A3193_06575	A3193_06575 | cytochrome B | 1465598:1466605 Reverse	0.0234806	High
A3193_00680	A3193_00680 | 3-hydroxyacyl-[acyl-carrier-protein] dehydratase FabA | 147471:147986 Reverse	0.0234636	Medium
A3193_16525	A3193_16525 | bifunctional demethylmenaquinone methyltransferase/2-methoxy-6-polyprenyl-1,4-benzoquinol methylase | 1301087:1301836 Reverse	0.0233726	High
A3193_19140	A3193_19140 | hypothetical protein | 167879:168424 Forward	0.0232778	Medium
A3197_08745	A3197_08745 | hypothetical protein | 685489:686421 Reverse	0.0231784	High
A3193_15000	A3193_15000 | hypothetical protein | 960280:961029 Reverse	0.023052	High
A3193_15340	A3193_15340 | hypothetical protein | 1042686:1043852 Reverse	0.0229233	High
A3193_02675	A3193_02675 | ABC transporter substrate-binding protein | 581841:583709 Forward	0.0229223	High
A3193_17115	A3193_17115 | hypothetical protein | 1436960:1437595 Forward	0.0227424	High
A3197_00185	A3197_00185 | hypothetical protein | 41716:42105 Reverse	0.0227188	Medium
A3193_18425	A3193_18425 | hypothetical protein | 10203:10964 Reverse	0.0226913	High
A3193_19125	A3193_19125 | isocitrate lyase | 164314:165636 Forward	0.0225536	High
A3193_04665	A3193_04665 | hypothetical protein | 1031084:1031482 Reverse	0.0224533	High
A3193_19425	A3193_19425 | disulfide bond formation protein DsbC | 241610:242407 Forward	0.022431	Medium
A3193_18385	A3193_18385 | glutathione-disulfide reductase | 1711203:1712555 Reverse	0.0224023	High
A3197_20680	A3197_20680 | hypothetical protein | 114374:114772 Reverse	0.0223601	High
A3193_00055	A3193_00055 | endopeptidase La | 14457:16838 Reverse	0.0222621	High
A3193_00685	A3193_00685 | proline--tRNA ligase | 148099:149823 Reverse	0.0222206	High
A3193_14860	trpC | indole-3-glycerol-phosphate synthase | 929862:930659 Reverse	0.0221976	High
A3197_20640	A3197_20640 | glucose-6-phosphate isomerase | 98067:99779 Forward	0.0220652	High
A3193_10815	A3193_10815 | dihydropteroate synthase | 40996:41853 Reverse	0.0218965	Medium
A3193_04660	A3193_04660 | hypothetical protein | 1030341:1031012 Reverse	0.0217435	Medium
A3197_04615	A3197_04615 | hypothetical protein | 1003372:1003635 Reverse	0.0217336	High
A3193_08155	A3193_08155 | virulence protein SciE type | 1828362:1829174 Forward	0.0216941	High
A3193_05845	A3193_05845 | homoserine O-succinyltransferase | 1300181:1301248 Forward	0.0216514	High
A3193_02220	A3193_02220 | 2-isopropylmalate synthase | 485998:487548 Forward	0.0216067	High
A3197_15675	A3197_15675 | hypothetical protein | 147578:148273 Forward	0.0216011	High
A3193_05525	A3193_05525 | amidophosphoribosyltransferase | 1223820:1225334 Forward	0.0215711	High
A3193_00255	A3193_00255 | DNA-directed RNA polymerase subunit omega | 60775:61047 Forward	0.0215052	Medium
A3197_02895	A3197_02895 | carbonic anhydrase | 629080:629640 Forward	0.021481	Medium
A3193_12185	A3193_12185 | hypothetical protein | 366265:367362 Reverse	0.0214599	High
A3193_03445	A3193_03445 | AAA family ATPase | 749054:750010 Reverse	0.0214361	High
A3193_16085	A3193_16085 | glycine--tRNA ligase subunit alpha | 1205499:1206437 Forward	0.0213805	High
CRAP_K1C9_HUMAN	CRAP_K1C9_HUMAN	0.021163	High
A3193_13405	A3193_13405 | histidine kinase | 627483:627896 Forward	0.0211372	Medium
A3193_00450	A3193_00450 | peptidase M16 | 104503:105885 Forward	0.0210505	High
A3193_18025	A3193_18025 | phosphate starvation-inducible protein PhoH | 1632630:1633604 Forward	0.0210257	High
A3193_01865	A3193_01865 | hypothetical protein | 414839:415237 Reverse	0.0208806	Medium
A3193_17235	A3193_17235 | histidinol dehydrogenase | 1464160:1465470 Reverse	0.0208753	High
A3193_14015	A3193_14015 | hypothetical protein | 739193:739759 Reverse	0.0208511	High
A3193_01585	A3193_01585 | twin-arginine translocation pathway signal protein | 347744:349933 Forward	0.0208488	High
A3193_01740	A3193_01740 | phosphate starvation-inducible protein PhoH | 385474:386883 Reverse	0.0207868	High
A3193_01795	A3193_01795 | Crp/Fnr family transcriptional regulator | 395595:396302 Reverse	0.0206464	High
A3193_14870	A3193_14870 | anthranilate synthase component 2 | 931994:932575 Reverse	0.0206185	High
A3193_18145	A3193_18145 | cell shape determination protein CcmA | 1656215:1656670 Forward	0.0205797	Medium
A3193_18070	A3193_18070 | hypothetical protein | 1640321:1640629 Reverse	0.0205623	Medium
A3193_05505	A3193_05505 | glutamate--tRNA ligase | 1219653:1221065 Forward	0.020533	High
A3193_04620	A3193_04620 | starch synthase | 1013274:1014728 Reverse	0.0204727	High
A3193_05045	A3193_05045 | glucose-6-phosphate dehydrogenase | 1112879:1114414 Forward	0.0204286	High
A3193_02885	A3193_02885 | hypothetical protein | 625837:626547 Reverse	0.0203843	High
A3193_06825	A3193_06825 | S-methyl-5-thioribose-1-phosphate isomerase | 1523519:1524583 Forward	0.0202107	High
A3193_18630	A3193_18630 | hypothetical protein | 51322:51942 Forward	0.020188	High
A3197_01300	A3197_01300 | sulfurtransferase | 295622:296515 Reverse	0.0200638	Medium
A3193_05510	A3193_05510 | glutamine--tRNA ligase | 1221124:1222827 Forward	0.0200631	High
A3193_10740	A3193_10740 | NADH-quinone oxidoreductase subunit K | 28189:28494 Reverse	0.0199935	Medium
A3197_02350	A3197_02350 | hypothetical protein | 501649:502101 Forward	0.0199498	Medium
A3193_03485	A3193_03485 | imidazole glycerol phosphate synthase subunit HisF | 758546:759316 Forward	0.0198098	High
A3193_15725	A3193_15725 | hypothetical protein | 1123007:1124713 Reverse	0.0197176	High
A3193_16180	A3193_16180 | chromosome partitioning protein ParB | 1228711:1229622 Forward	0.019698	High
A3193_15350	A3193_15350 | hydroxymethylbilane synthase | 1044676:1045608 Reverse	0.0196362	High
A3193_04745	A3193_04745 | chain length-determining protein | 1046762:1048375 Forward	0.0195385	High
A3197_01965	A3197_01965 | hypothetical protein | 413484:414248 Forward	0.0195328	High
A3193_09240	A3193_09240 | threonine--tRNA ligase | 2061288:2063204 Reverse	0.0194359	High
A3197_08155	A3197_08155 | phosphomannomutase | 562019:564532 Forward	0.0193322	High
A3193_09505	A3193_09505 | type II secretion system protein GspD | 2131402:2132988 Forward	0.0192614	High
A3197_18995	A3197_18995 | anthranilate phosphoribosyltransferase | 213037:214140 Reverse	0.0192456	Medium
A3193_02835	A3193_02835 | 2-C-methyl-D-erythritol 2,4-cyclodiphosphate synthase | 618987:619469 Forward	0.0192305	Medium
A3197_16570	A3197_16570 | dienelactone hydrolase | 357409:358197 Forward	0.0191878	High
A3193_19735	A3193_19735 | HAD family hydrolase | 52103:54232 Forward	0.0191616	High
A3193_05055	A3193_05055 | phosphogluconate dehydrogenase (NADP(+)-dependent, decarboxylating) | 1115133:1116557 Forward	0.0190461	High
A3193_09895	A3193_09895 | hypothetical protein | 2212016:2212324 Reverse	0.0190013	Medium
A3193_08665	A3193_08665 | 3-oxoacyl-ACP synthase | 1933266:1934234 Reverse	0.0188741	Medium
A3193_13655	A3193_13655 | hypothetical protein | 664693:666414 Forward	0.0188574	High
A3193_05415	A3193_05415 | hypothetical protein | 1198686:1200080 Forward	0.0188077	Medium
A3193_09710	A3193_09710 | DNA-binding response regulator | 2173782:2174414 Reverse	0.0188063	High
A3193_13245	A3193_13245 | competence protein ComL | 590699:591469 Forward	0.018792	High
A3193_07740	A3193_07740 | hypothetical protein | 1736940:1737413 Reverse	0.0186953	Medium
A3193_11955	A3193_11955 | hypothetical protein | 316524:317291 Forward	0.0186811	Medium
A3193_01675	A3193_01675 | two-component system response regulator NarL | 372645:373289 Forward	0.0186478	Medium
A3193_03600	A3193_03600 | hypothetical protein | 782396:782872 Reverse	0.0185549	Medium
A3193_15800	A3193_15800 | hypothetical protein | 1141998:1142768 Forward	0.018545	Medium
A3193_02265	A3193_02265 | quinone oxidoreductase | 497741:498727 Reverse	0.0185428	High
A3197_04270	A3197_04270 | adhesin | 928070:928390 Forward	0.0184693	Medium
A3193_13055	A3193_13055 | type IV pili twitching motility protein PilT | 552838:553962 Reverse	0.0184635	High
A3197_14550	A3197_14550 | type II secretion system protein GspG | 354993:355481 Forward	0.0183784	High
A3197_15465	A3197_15465 | hypothetical protein | 100071:101216 Reverse	0.0183039	High
A3197_16035	A3197_16035 | hypothetical protein | 234519:235196 Reverse	0.0181637	High
A3193_16355	A3193_16355 | hypothetical protein | 1264631:1265308 Forward	0.0181217	High
A3193_00445	A3193_00445 | signal recognition particle-docking protein FtsY | 103241:104242 Reverse	0.0180706	High
A3193_05050	A3193_05050 | 6-phosphogluconolactonase | 1114426:1115097 Forward	0.0180388	High
A3193_04650	A3193_04650 | phosphoribosylformylglycinamidine synthase | 1024676:1028563 Forward	0.0178271	High
A3193_09215	A3193_09215 | phenylalanine--tRNA ligase subunit beta | 2056430:2058805 Reverse	0.0177912	High
A3193_14880	A3193_14880 | phosphoglycolate phosphatase | 934245:934922 Reverse	0.017712	Medium
A3193_14010	A3193_14010 | Xaa-Pro aminopeptidase | 737899:739206 Reverse	0.0177095	Medium
A3193_12470	A3193_12470 | NYN domain-containing protein | 432174:432992 Forward	0.017702	High
A3193_08135	A3193_08135 | hypothetical protein | 1824446:1825474 Forward	0.0175039	High
A3193_15140	A3193_15140 | Trk system potassium transport protein TrkA | 991661:993034 Reverse	0.0174781	High
A3193_12190	A3193_12190 | phosphoribosylformylglycinamidine cyclo-ligase | 367555:368625 Forward	0.0174672	High
A3194_12335	A3194_12335 | hypothetical protein | 21979:22827 Reverse	0.0172878	Medium
A3193_04365	A3193_04365 | short-chain dehydrogenase | 958091:958804 Reverse	0.0172857	Medium
A3193_16110	A3193_16110 | DNA gyrase subunit B | 1210203:1212608 Reverse	0.0172303	High
A3193_18180	A3193_18180 | tyrosine--tRNA ligase | 1663330:1664529 Forward	0.0171315	High
A3193_13040	A3193_13040 | hypothetical protein | 551093:551428 Forward	0.0171248	Medium
A3193_08330	A3193_08330 | cysteine synthase B | 1867715:1868608 Reverse	0.017093	High
A3193_06670	A3193_06670 | hypothetical protein | 1488170:1489201 Reverse	0.0170378	High
A3197_05895	A3197_05895 | hypothetical protein | 70477:71703 Forward	0.0169895	High
A3193_16885	A3193_16885 | glutamate-5-semialdehyde dehydrogenase | 1389302:1390573 Forward	0.0168992	High
A3193_09675	A3193_09675 | glycolate oxidase subunit GlcE | 2166587:2167654 Forward	0.0168754	High
A3193_10715	A3193_10715 | hypothetical protein | 20286:22442 Forward	0.0167883	High
A3193_19525	A3193_19525 | molybdopterin molybdenumtransferase MoeA | 12308:13585 Reverse	0.0167775	High
A3197_13110	A3197_13110 | peroxidase | 22621:23505 Reverse	0.0167648	Medium
A3193_01895	A3193_01895 | hypothetical protein | 422015:423022 Reverse	0.0166517	High
A3193_06845	A3193_06845 | chorismate mutase | 1529786:1530871 Forward	0.0165444	Medium
A3193_14830	A3193_14830 | hypothetical protein | 924679:926277 Reverse	0.0165022	High
A3193_12165	A3193_12165 | dihydroorotase | 362737:364035 Forward	0.0164623	High
A3193_15825	A3193_15825 | 6-phosphofructokinase | 1146352:1147476 Reverse	0.0163917	High
A3193_18405	A3193_18405 | metyltransferase | 1075:2130 Reverse	0.016346	High
A3193_08270	A3193_08270 | methylthioadenosine phosphorylase | 1857533:1858276 Reverse	0.0163044	High
A3193_10790	A3193_10790 | NADH-quinone oxidoreductase subunit A | 37365:37721 Reverse	0.0162398	Medium
A3193_10210	A3193_10210 | hypothetical protein | 2277628:2279106 Forward	0.0162013	High
A3193_03775	A3193_03775 | phosphatidylserine decarboxylase | 827566:828468 Reverse	0.0161069	High
A3193_01545	A3193_01545 | carbonic anhydrase | 338938:339498 Forward	0.0160713	Medium
A3193_19305	A3193_19305 | sodium-independent anion transporter | 202992:204701 Reverse	0.0159892	High
A3193_00635	A3193_00635 | thioredoxin | 138536:139069 Forward	0.0159426	Medium
A3193_11150	A3193_11150 | hypothetical protein | 115002:116837 Forward	0.015905	High
A3197_19470	A3197_19470 | hypothetical protein | 26415:29024 Forward	0.0159034	High
A3193_06970	A3193_06970 | cytochrome C552 | 1560944:1562437 Reverse	0.0158654	High
A3193_08610	A3193_08610 | ethyl tert-butyl ether degradation protein EthD | 1924505:1924870 Forward	0.0158289	Medium
A3197_09170	A3197_09170 | hypothetical protein | 784019:785140 Forward	0.0157807	Medium
A3193_14550	A3193_14550 | branched-chain amino acid aminotransferase | 869081:870004 Reverse	0.0157779	High
A3193_08345	A3193_08345 | TIGR00341 family protein | 1870387:1871376 Forward	0.0157642	High
A3193_19435	A3193_19435 | hypothetical protein | 243561:244337 Forward	0.0157137	High
A3195_05860	A3195_05860 | hypothetical protein | 1273296:1275155 Reverse	0.0157088	High
A3193_08195	A3193_08195 | hypothetical protein | 1838681:1840003 Forward	0.0156813	High
A3197_01390	A3197_01390 | zinc protease | 315710:317059 Forward	0.0156301	High
A3197_11660	A3197_11660 | hypothetical protein | 160843:161619 Reverse	0.0156268	High
A3193_17840	A3193_17840 | hypothetical protein | 1597640:1598221 Reverse	0.0156123	Medium
A3193_01890	A3193_01890 | hypothetical protein | 421384:421923 Reverse	0.0155517	High
A3193_05400	A3193_05400 | cation acetate symporter | 1195543:1197327 Reverse	0.0155323	High
A3193_08190	A3193_08190 | type VI secretion system-associated protein | 1837344:1838678 Forward	0.015426	High
A3193_14050	A3193_14050 | PLP-dependent threonine dehydratase | 743224:744750 Reverse	0.0153915	High
A3197_17460	A3197_17460 | hypothetical protein | 150877:151065 Reverse	0.0153497	Medium
A3197_18925	A3197_18925 | cytochrome C | 198977:199561 Reverse	0.0152875	Medium
A3193_03470	A3193_03470 | imidazoleglycerol-phosphate dehydratase | 756468:757058 Forward	0.0151354	High
A3193_15325	A3193_15325 | hypothetical protein | 1038852:1040552 Reverse	0.0151134	High
A3193_09735	A3193_09735 | ATP phosphoribosyltransferase regulatory subunit | 2179895:2181079 Reverse	0.0150951	High
A3193_06555	A3193_06555 | ATP-dependent RNA helicase | 1462187:1463944 Reverse	0.0150412	High
A3197_08040	A3197_08040 | competence protein ComL | 540470:541240 Reverse	0.0149776	High
A3197_05740	A3197_05740 | hypothetical protein | 37342:38127 Reverse	0.0149403	High
A3193_07255	A3193_07255 | ribonuclease E | 1633755:1636760 Reverse	0.0149141	High
A3193_06830	A3193_06830 | DNA gyrase subunit A | 1524749:1527331 Forward	0.0149042	High
A3194_13130	A3194_13130 | ribonuclease E | 205944:208955 Forward	0.01488	High
A3193_15370	A3193_15370 | argininosuccinate lyase | 1048687:1050081 Forward	0.0148464	High
A3193_08400	A3193_08400 | hypothetical protein | 1880594:1881583 Reverse	0.0148091	Medium
A3197_13540	A3197_13540 | hypothetical protein | 121671:122663 Reverse	0.0147668	Medium
A3193_19855	A3193_19855 | hypothetical protein | 7770:8750 Forward	0.0147231	High
A3193_15285	A3193_15285 | efflux transporter periplasmic adaptor subunit | 1029732:1030769 Reverse	0.014512	High
A3197_10395	A3197_10395 | hypothetical protein | 1070705:1072540 Reverse	0.0143598	High
A3193_03220	A3193_03220 | hypothetical protein | 694067:694876 Forward	0.0143547	Medium
A3193_11325	A3193_11325 | DNA-binding response regulator | 163991:164605 Reverse	0.0143224	High
A3193_06895	A3193_06895 | RNA degradosome polyphosphate kinase | 1541291:1543522 Reverse	0.0141835	High
A3193_04510	A3193_04510 | transcriptional repressor | 993346:993765 Forward	0.0139906	Medium
A3193_03475	A3193_03475 | imidazole glycerol phosphate synthase, glutamine amidotransferase subunit | 757082:757723 Forward	0.0139853	High
A3197_11785	A3197_11785 | sodium-independent anion transporter | 199982:201724 Forward	0.0139483	High
A3193_06835	A3193_06835 | phosphoserine transaminase | 1527414:1528496 Forward	0.0139319	Medium
A3193_16645	A3193_16645 | hypothetical protein | 1336496:1337947 Reverse	0.0139094	Medium
A3193_08200	A3193_08200 | hypothetical protein | 1840018:1843596 Forward	0.0138774	High
A3193_00390	A3193_00390 | hypothetical protein | 90603:91460 Reverse	0.0136988	Medium
A3197_18640	A3197_18640 | hypothetical protein | 128054:129127 Reverse	0.013672	High
A3197_01325	A3197_01325 | hypothetical protein | 300437:301294 Reverse	0.0136069	Medium
A3193_08890	A3193_08890 | hypothetical protein | 1988799:1989467 Reverse	0.0136064	Medium
A3193_08730	A3193_08730 | hypothetical protein | 1947124:1947537 Reverse	0.0136039	Medium
A3193_13460	A3193_13460 | preprotein translocase subunit SecY | 635352:636701 Reverse	0.0135851	Medium
A3193_06815	A3193_06815 | N-ethylammeline chlorohydrolase | 1521940:1523280 Reverse	0.0135803	Medium
A3193_10900	A3193_10900 | thioredoxin | 57717:58580 Forward	0.013497	Medium
A3193_05840	A3193_05840 | ATPase | 1299334:1300179 Forward	0.0134259	Medium
A3193_00530	A3193_00530 | ammonia channel protein | 121034:122206 Forward	0.013397	High
A3193_02880	A3193_02880 | hypothetical protein | 625164:625823 Reverse	0.0133684	Medium
A3193_16955	A3193_16955 | methionine synthase | 1402151:1405936 Reverse	0.0133441	High
A3193_19355	A3193_19355 | aldehyde dehydrogenase | 221608:223005 Forward	0.0131445	Medium
A3197_21260	A3197_21260 | hypothetical protein | 32734:35526 Forward	0.013123	High
A3193_11710	A3193_11710 | phosphoribosylaminoimidazolesuccinocarboxamide synthase | 256846:257739 Forward	0.0131104	High
A3193_09440	A3193_09440 | hypothetical protein | 2116475:2117398 Reverse	0.0130939	Medium
A3193_05890	A3193_05890 | hypothetical protein | 1314820:1315473 Reverse	0.0130669	Medium
A3193_05680	A3193_05680 | hypothetical protein | 1255871:1256986 Forward	0.0130524	High
A3193_09395	A3193_09395 | hypothetical protein | 2104088:2104309 Forward	0.0130068	Medium
A3193_11785	A3193_11785 | bifunctional ornithine acetyltransferase/N-acetylglutamate synthase | 276587:277789 Reverse	0.0130059	Medium
A3193_05095	A3193_05095 | valine--tRNA ligase | 1123812:1126694 Reverse	0.0129557	High
A3193_03375	A3193_03375 | hypothetical protein | 732713:734734 Reverse	0.0129462	High
A3197_09230	A3197_09230 | sulfurtransferase | 793993:794685 Forward	0.012896	Medium
A3193_17310	A3193_17310 | hypothetical protein | 1479286:1479975 Forward	0.0128617	Medium
A3193_07820	A3193_07820 | nitrogenase molybdenum-iron protein subunit beta | 1749488:1751059 Reverse	0.012855	High
A3197_19845	A3197_19845 | hypothetical protein | 107496:108629 Forward	0.012837	High
A3193_16285	A3193_16285 | dihydroorotate dehydrogenase B catalytic subunit | 1249545:1250513 Reverse	0.0128132	High
A3197_06465	A3197_06465 | hypothetical protein | 202282:203880 Forward	0.0128063	High
A3197_19255	A3197_19255 | ribonuclease E | 279634:282672 Reverse	0.0128053	High
A3193_10590	A3193_10590 | hypothetical protein | 2377027:2378436 Reverse	0.012761	High
A3193_15180	A3193_15180 | transcriptional regulator | 1003023:1004393 Reverse	0.0127247	High
A3193_19195	A3193_19195 | hypothetical protein | 177891:178127 Reverse	0.012658	Medium
A3193_18345	A3193_18345 | riboflavin biosynthesis protein RibF | 1702639:1703574 Forward	0.0126525	Medium
A3193_01775	A3193_01775 | 4-hydroxy-3-methylbut-2-en-1-yl diphosphate synthase | 392805:394016 Forward	0.0126434	High
A3193_18845	A3193_18845 | chemotaxis protein CheW | 95964:96443 Forward	0.0125234	Medium
CRAP_DHE3_BOVIN	CRAP_DHE3_BOVIN	0.0124694	High
A3193_12095	A3193_12095 | hypothetical protein | 345454:345930 Reverse	0.0124543	Medium
A3193_17810	A3193_17810 | hypothetical protein | 1590173:1591381 Reverse	0.0122752	Medium
A3193_11695	A3193_11695 | MBL fold metallo-hydrolase | 254623:255591 Forward	0.0122708	Medium
A3193_02325	A3193_02325 | hypothetical protein | 509724:510206 Reverse	0.0122256	Medium
A3197_12935	A3197_12935 | hypothetical protein | 464476:465189 Forward	0.0122206	Medium
A3193_11005	A3193_11005 | UDP-3-O-(3-hydroxymyristoyl)glucosamine N-acyltransferase | 81245:82282 Reverse	0.0121719	Medium
CRAP_UBE2I_HUMAN	CRAP_UBE2I_HUMAN	0.0121706	High
A3193_11565	A3193_11565 | pyruvate dehydrogenase (acetyl-transferring), homodimeric type | 226022:228676 Reverse	0.0121204	High
A3193_00150	A3193_00150 | hypothetical protein | 37941:38681 Forward	0.0120973	Medium
A3193_04795	A3193_04795 | toxic anion resistance protein | 1057812:1059032 Forward	0.0120475	Medium
A3193_19080	A3193_19080 | pyruvate ferredoxin oxidoreductase | 147444:152372 Reverse	0.012044	High
A3193_14115	A3193_14115 | ribonuclease G | 767073:768527 Reverse	0.0120372	Medium
A3197_01075	A3197_01075 | hypothetical protein | 246842:247585 Forward	0.0120286	Medium
A3193_19420	A3193_19420 | YajQ family cyclic di-GMP-binding protein | 241122:241604 Forward	0.012015	Medium
A3193_00200	A3193_00200 | hypothetical protein | 46179:47135 Forward	0.0119543	Medium
A3193_06800	A3193_06800 | YciK family oxidoreductase | 1519627:1520388 Reverse	0.011891	Medium
A3193_18050	A3193_18050 | NAD(P)-dependent oxidoreductase | 1637072:1637842 Forward	0.0118691	Medium
A3193_16055	A3193_16055 | hypothetical protein | 1199913:1200416 Reverse	0.0118185	Medium
A3197_16325	A3197_16325 | hypothetical protein | 304940:305443 Forward	0.0117709	Medium
A3193_13820	A3193_13820 | lytic murein transglycosylase B | 702597:703592 Forward	0.011698	Medium
A3193_08495	A3193_08495 | hydrogenase accessory protein HypB | 1896206:1896973 Forward	0.0116905	Medium
A3193_10140	A3193_10140 | hypothetical protein | 2261230:2262483 Forward	0.0116594	High
A3193_03835	A3193_03835 | hypothetical protein | 841438:843678 Reverse	0.0116549	High
A3193_08880	A3193_08880 | alanine dehydrogenase | 1986205:1987269 Reverse	0.0116479	Medium
A3197_05135	A3197_05135 | hypothetical protein | 1124942:1127182 Reverse	0.011631	High
A3193_13965	A3193_13965 | molybdopterin converting factor subunit 1 | 727856:728107 Reverse	0.0116185	Medium
A3197_13630	A3197_13630 | hydrogenase accessory protein HypB | 137118:137897 Forward	0.0115491	Medium
A3193_11015	A3193_11015 | outer membrane protein assembly factor BamA | 82835:85126 Reverse	0.0115306	High
A3193_03865	A3193_03865 | biopolymer transporter ExbD | 849181:849693 Reverse	0.0114959	Medium
A3193_06215	A3193_06215 | sugar dehydrogenase | 1385312:1386127 Forward	0.0114657	High
A3193_12230	A3193_12230 | phosphohydrolase | 376534:377316 Forward	0.0114589	Medium
A3193_11060	A3193_11060 | type I methionyl aminopeptidase | 93074:93850 Forward	0.0114417	High
A3193_13345	A3193_13345 | hypothetical protein | 616335:617165 Reverse	0.0114218	High
A3197_18790	A3197_18790 | S-methyl-5-thioribose-1-phosphate isomerase | 162594:163661 Forward	0.0114079	High
A3193_06045	A3193_06045 | rubrerythrin | 1349537:1350040 Reverse	0.011357	Medium
A3193_07420	A3193_07420 | phosphate ABC transporter, permease protein PstA | 1672450:1673262 Reverse	0.011339	Medium
A3193_09425	A3193_09425 | NAD synthetase | 2113103:2114503 Reverse	0.0113057	High
A3197_14765	A3197_14765 | glycolate oxidase subunit GlcE | 396447:397514 Forward	0.0112538	Medium
A3193_08795	A3193_08795 | cytochrome C | 1959491:1961077 Reverse	0.0112027	Medium
A3193_17230	A3193_17230 | histidinol-phosphate transaminase | 1463099:1464154 Reverse	0.0111825	Medium
A3197_00885	A3197_00885 | glutathione-disulfide reductase | 195884:197236 Reverse	0.0111698	High
A3193_15745	A3193_15745 | pilus assembly protein PilP | 1128766:1129305 Reverse	0.0111353	Medium
A3193_02705	A3193_02705 | ATPase | 590043:590825 Forward	0.0110525	High
A3193_01185	A3193_01185 | pyruvate oxidase | 266757:268721 Forward	0.010925	Medium
A3193_13940	A3193_13940 | thymidylate synthase | 724206:725000 Reverse	0.0108657	Medium
A3197_01170	A3197_01170 | DNA-directed RNA polymerase subunit omega | 266429:266701 Forward	0.0108281	Medium
A3193_15025	A3193_15025 | hypothetical protein | 967312:968169 Reverse	0.0107172	Medium
A3197_03985	A3197_03985 | ABC transporter substrate-binding protein | 868619:870490 Forward	0.0106934	High
A3197_20765	A3197_20765 | chain length-determining protein | 130252:131865 Forward	0.0106789	High
A3193_09670	A3193_09670 | glycolate oxidase subunit GlcD | 2165127:2166587 Forward	0.0104217	High
A3197_14760	A3197_14760 | glycolate oxidase subunit GlcD | 394972:396447 Forward	0.0103394	High
A3193_13830	A3193_13830 | serine-type D-Ala-D-Ala carboxypeptidase | 704596:705744 Forward	0.0103241	High
A3193_03070	A3193_03070 | hypothetical protein | 663163:663720 Reverse	0.0103175	Medium
A3193_03820	A3193_03820 | hypothetical protein | 838162:840171 Reverse	0.0102754	High
A3193_10005	A3193_10005 | hypothetical protein | 2232301:2232882 Reverse	0.0101704	Medium
A3193_15435	A3193_15435 | histidine kinase | 1063426:1064292 Forward	0.0100561	Medium
A3193_17905	A3193_17905 | non-canonical purine NTP pyrophosphatase, RdgB/HAM1 family | 1609369:1609977 Reverse	0.00997719	Medium
A3193_03450	A3193_03450 | GTP-binding protein TypA | 750717:752528 Forward	0.00979586	Medium
A3194_17285	A3194_17285 | hypothetical protein | 304288:305181 Reverse	0.00973807	High
A3193_18015	A3193_18015 | guanylate kinase | 1630599:1631216 Forward	0.00971259	Medium
A3193_19790	A3193_19790 | tRNA pseudouridine(55) synthase TruB | 66911:67834 Forward	0.00969468	Medium
A3193_01430	A3193_01430 | 2-dehydropantoate 2-reductase | 314216:315166 Forward	0.00959249	Medium
A3193_02580	A3193_02580 | deacetylase | 562425:563351 Forward	0.00958521	Medium
A3193_11900	A3193_11900 | hypothetical protein | 303019:303945 Reverse	0.00948804	High
A3193_16750	A3193_16750 | hypothetical protein | 1360174:1361130 Reverse	0.00934473	Medium
A3193_17585	A3193_17585 | phosphomethylpyrimidine synthase ThiC | 1537368:1539257 Forward	0.00933464	High
A3193_00590	A3193_00590 | sodium:alanine symporter | 130485:131843 Forward	0.00931717	Medium
A3196_15395	A3196_15395 | hypothetical protein | 3388531:3389493 Reverse	0.00928137	Medium
A3193_04250	A3193_04250 | malic enzyme | 933325:935604 Forward	0.00926973	Medium
A3193_13185	A3193_13185 | octaprenyl diphosphate synthase | 579439:580407 Forward	0.00926305	High
A3193_16845	A3193_16845 | glycosyl transferase | 1381652:1382608 Reverse	0.00925991	High
A3193_12135	A3193_12135 | glutathione synthase | 358398:359348 Forward	0.00923934	Medium
A3193_09590	A3193_09590 | DNA-binding response regulator | 2147216:2147857 Reverse	0.00920942	Medium
A3193_04285	A3193_04285 | DNA polymerase III, subunit gamma and tau | 940186:941832 Forward	0.00910611	Medium
A3193_00780	A3193_00780 | urease subunit alpha | 165102:166805 Reverse	0.00904997	Medium
A3197_20920	A3197_20920 | 6-phosphogluconolactonase | 32977:33648 Reverse	0.00903541	Medium
A3197_15295	A3197_15295 | hypothetical protein | 66997:67632 Reverse	0.00903094	Medium
A3193_07120	A3193_07120 | hypothetical protein | 1599335:1602559 Forward	0.00901207	High
A3193_00655	A3193_00655 | hypothetical protein | 141798:142466 Reverse	0.00895487	Medium
A3193_13715	A3193_13715 | outer membrane lipoprotein-sorting protein | 679593:680570 Reverse	0.00881301	Medium
A3197_16655	A3197_16655 | hypothetical protein | 376593:378347 Forward	0.0087394	High
A3197_05955	A3197_05955 | efflux transporter periplasmic adaptor subunit | 83737:84774 Forward	0.00872477	Medium
A3193_01915	A3193_01915 | hypothetical protein | 426170:426856 Forward	0.00872095	Medium
A3193_02535	A3193_02535 | signal recognition particle protein | 549674:551071 Forward	0.00867656	High
A3193_04055	A3193_04055 | hypothetical protein | 889265:890614 Forward	0.008663	High
A3193_03100	A3193_03100 | RNA polymerase sigma factor RpoS | 667647:668648 Forward	0.00862626	Medium
A3193_11570	A3193_11570 | transcriptional regulator | 229013:229684 Reverse	0.0085728	Medium
A3193_12285	A3193_12285 | pyruvate kinase | 387884:389308 Reverse	0.00854037	High
A3193_09405	A3193_09405 | hypothetical protein | 2106930:2107274 Forward	0.0084815	Medium
A3193_03065	A3193_03065 | ATPase | 662091:663134 Reverse	0.00846184	Medium
A3193_11390	A3193_11390 | diguanylate phosphodiesterase | 180687:182768 Forward	0.0084427	High
A3193_10725	A3193_10725 | NADH:ubiquinone oxidoreductase subunit N | 23004:24452 Reverse	0.00842473	Medium
A3197_14490	A3197_14490 | hypothetical protein | 336620:336964 Forward	0.00841373	Medium
A3195_10240	A3195_10240 | hypothetical protein | 85014:86405 Forward	0.00840904	High
A3193_06325	A3193_06325 | thioredoxin | 1410866:1411903 Forward	0.00837832	Medium
A3193_10575	A3193_10575 | uptake hydrogenase small subunit | 2374779:2375858 Reverse	0.00837682	Medium
A3193_03480	A3193_03480 | 1-(5-phosphoribosyl)-5-[(5- phosphoribosylamino)methylideneamino]imidazole-4- carboxamide isomerase | 757790:758530 Forward	0.00835913	Medium
A3197_04920	A3197_04920 | hypothetical protein | 1072300:1074333 Forward	0.00835127	High
A3193_06810	A3193_06810 | bifunctional 3-demethylubiquinol 3-O-methyltransferase/2-polyprenyl-6-hydroxyphenol methylase | 1521170:1521880 Reverse	0.00835021	Medium
A3193_09915	A3193_09915 | tail-specific protease | 2216617:2218701 Reverse	0.00830682	Medium
A3193_08040	A3193_08040 | hypothetical protein | 1796715:1797794 Forward	0.00829434	Medium
A3193_17260	A3193_17260 | Nif3-like dinuclear metal center hexameric protein | 1470450:1471202 Forward	0.00799158	Medium
A3193_17370	A3193_17370 | hypothetical protein | 1493334:1493714 Forward	0.00795703	Medium
A3193_10995	A3193_10995 | acyl-[acyl-carrier-protein]--UDP-N- acetylglucosamine O-acyltransferase | 80003:80773 Reverse	0.0079119	Medium
A3195_13330	A3195_13330 | hypothetical protein | 799395:803177 Forward	0.00770761	High
A3197_18305	A3197_18305 | hypothetical protein | 48975:51032 Reverse	0.00754694	Medium
A3193_09450	A3193_09450 | hypothetical protein | 2118179:2120923 Reverse	0.00754335	High
A3193_03995	A3193_03995 | inositol monophosphatase | 879921:880718 Reverse	0.00751318	Medium
A3193_18125	A3193_18125 | protoporphyrinogen oxidase | 1652216:1653415 Forward	0.0075022	Medium
A3193_09065	A3193_09065 | ribonuclease R | 2024029:2026365 Reverse	0.00744913	Medium
A3193_11815	A3193_11815 | cell division protein FtsA | 284689:285924 Reverse	0.00743766	Medium
A3194_19005	A3194_19005 | hypothetical protein | 162039:164834 Forward	0.0074211	High
A3193_04610	A3193_04610 | pantoate--beta-alanine ligase | 1011658:1012467 Forward	0.00735696	Medium
A3197_05120	A3197_05120 | hypothetical protein | 1121663:1123675 Reverse	0.00735128	High
A3193_09650	A3193_09650 | biopolymer transporter ExbD | 2161751:2162161 Reverse	0.00731787	Medium
A3193_16040	A3193_16040 | hypothetical protein | 1196565:1196963 Reverse	0.00729934	Medium
A3193_08115	A3193_08115 | hypothetical protein | 1818288:1819523 Reverse	0.00714254	Medium
A3193_19350	A3193_19350 | acetolactate synthase | 219932:221596 Forward	0.00706379	High
A3193_11945	A3193_11945 | exodeoxyribonuclease III | 315235:316050 Reverse	0.0070573	Medium
CRAP_K1M1_SHEEP	CRAP_K1M1_SHEEP	0.00704285	Medium
A3193_17270	A3193_17270 | cytochrome B | 1471995:1473236 Forward	0.00695812	Medium
A3193_06580	A3193_06580 | hypothetical protein | 1467101:1468411 Forward	0.00693038	Medium
A3193_15490	A3193_15490 | glycogen phosphorylase | 1072966:1075473 Reverse	0.00688016	High
A3197_18555	A3197_18555 | hypothetical protein | 104907:106247 Forward	0.00678748	Medium
A3193_08105	A3193_08105 | hypothetical protein | 1815606:1816955 Reverse	0.00678285	Medium
A3193_14640	A3193_14640 | thiol:disulfide interchange protein | 889184:891481 Forward	0.00670894	High
A3193_14645	A3193_14645 | type II 3-dehydroquinate dehydratase | 891732:892172 Forward	0.00670491	Medium
A3193_08660	A3193_08660 | malonyl CoA-acyl carrier protein transacylase | 1932306:1933247 Reverse	0.00667935	Medium
A3195_00935	A3195_00935 | hypothetical protein | 201517:203700 Forward	0.00662484	High
A3197_11945	A3197_11945 | pyruvate ferredoxin oxidoreductase | 243889:248826 Forward	0.00661503	High
A3193_01830	A3193_01830 | FAD-linked oxidase | 404735:406057 Forward	0.0066142	Medium
A3193_09080	A3193_09080 | peptide chain release factor 2 | 2030310:2031212 Reverse	0.0066124	Medium
A3193_03355	A3193_03355 | dimethylmenaquinone methyltransferase | 729409:730797 Reverse	0.00660117	Medium
A3193_13270	A3193_13270 | sigma-54-dependent Fis family transcriptional regulator | 595846:597192 Forward	0.0065787	Medium
A3194_08125	A3194_08125 | type I-U CRISPR-associated helicase/endonuclease Cas3 | 443269:445533 Reverse	0.00657804	High
A3193_09455	A3193_09455 | PEP-CTERM-box response regulator transcription factor | 2121198:2122559 Reverse	0.00654932	Medium
A3193_18020	A3193_18020 | tRNA (N6-isopentenyl adenosine(37)-C2)-methylthiotransferase MiaB | 1631288:1632637 Forward	0.00654345	Medium
A3193_05900	A3193_05900 | deoxyguanosinetriphosphate triphosphohydrolase | 1316756:1318111 Forward	0.00650059	Medium
A3193_09775	mutL | DNA mismatch repair protein MutL | 2187229:2189031 Reverse	0.0064764	Medium
A3197_04145	A3197_04145 | 2-C-methyl-D-erythritol 2,4-cyclodiphosphate synthase | 907490:907969 Forward	0.00644107	Medium
A3193_01950	A3193_01950 | cysteine--tRNA ligase | 432108:433493 Forward	0.00634662	Medium
A3193_05395	A3193_05395 | cyclic nucleotide-binding protein | 1193513:1195381 Reverse	0.00627282	Medium
A3193_11350	A3193_11350 | hypothetical protein | 170235:171182 Forward	0.00622433	Medium
A3193_10615	A3193_10615 | 2-oxoglutarate dehydrogenase E1 component | 2381549:2384377 Reverse	0.00621691	High
A3195_00905	A3195_00905 | hypothetical protein | 193141:194049 Forward	0.00619738	Medium
A3193_03110	A3193_03110 | cytochrome c oxidase, cbb3-type subunit I | 670009:671442 Forward	0.00616985	Medium
A3193_02080	A3193_02080 | hypothetical protein | 453224:453700 Forward	0.00614194	Medium
A3193_18110	A3193_18110 | DUF5063 domain-containing protein | 1650823:1651299 Forward	0.00608833	Medium
A3197_14165	A3197_14165 | peptide chain release factor 2 | 259426:260403 Reverse	0.0060765	Medium
A3193_11910	A3193_11910 | 3-oxoacyl-ACP synthase | 304972:306006 Reverse	0.00592814	Medium
A3193_12100	A3193_12100 | hypothetical protein | 345927:352961 Reverse	0.00587161	High
A3193_00400	A3193_00400 | biotin synthase BioB | 92644:93654 Forward	0.00586135	Medium
A3193_11380	A3193_11380 | hypothetical protein | 177693:178703 Reverse	0.00574918	Medium
A3193_01270	A3193_01270 | HIT family hydrolase | 283404:283907 Forward	0.00573563	Medium
A3193_12355	A3193_12355 | nitrate reductase catalytic subunit | 403112:405682 Forward	0.00571748	High
A3193_10050	A3193_10050 | 3-isopropylmalate dehydrogenase | 2243387:2244463 Reverse	0.00569625	Medium
A3193_16450	A3193_16450 | YfcE family phosphodiesterase | 1285308:1285847 Reverse	0.00566472	Medium
A3193_01120	A3193_01120 | hypothetical protein | 244965:247052 Reverse	0.00556695	High
A3193_10340	A3193_10340 | hypothetical protein | 2314396:2315554 Reverse	0.00546512	Medium
A3193_00225	A3193_00225 | hypothetical protein | 55263:56324 Reverse	0.00543259	Medium
A3193_18260	A3193_18260 | hypothetical protein | 1679276:1680910 Forward	0.00542837	High
A3193_02690	A3193_02690 | ABC transporter ATP-binding protein | 586475:588103 Forward	0.00542738	Medium
A3193_13020	A3193_13020 | hypothetical protein | 546229:549060 Forward	0.00536803	High
A3197_19120	A3197_19120 | hypothetical protein | 250517:251638 Reverse	0.00534221	Medium
A3193_12430	A3193_12430 | phosphoenolpyruvate--protein phosphotransferase | 422340:424601 Reverse	0.00527295	Medium
A3197_03225	A3197_03225 | hypothetical protein | 709730:710269 Reverse	0.00518979	Medium
A3193_14950	A3193_14950 | hypothetical protein | 950414:950977 Reverse	0.00515122	Medium
A3193_18350	A3193_18350 | isoleucine--tRNA ligase | 1703773:1706595 Forward	0.00513884	High
A3193_15225	A3193_15225 | DNA topoisomerase I | 1013210:1015486 Forward	0.0051097	High
A3193_10990	A3193_10990 | lipid-A-disaccharide synthase | 78799:79968 Reverse	0.00509513	Medium
A3193_02280	A3193_02280 | 2-oxoglutarate dehydrogenase E1 component | 501809:504670 Reverse	0.00505426	Medium
A3197_09255	A3197_09255 | hypothetical protein | 798443:805471 Forward	0.00503881	High
A3197_02160	A3197_02160 | RNA polymerase sigma factor | 461661:462230 Forward	0.00502868	Medium
A3193_14005	A3193_14005 | 2-octaprenyl-6-methoxyphenyl hydroxylase | 736682:737902 Reverse	0.0049014	Medium
A3193_07150	A3193_07150 | multidrug transporter AcrB | 1608220:1611270 Reverse	0.00488651	Medium
A3193_05035	A3193_05035 | ADP-ribose pyrophosphatase | 1110325:1110921 Forward	0.00487294	Medium
A3193_16800	A3193_16800 | hypothetical protein | 1370641:1373628 Forward	0.00481052	High
A3193_06900	A3193_06900 | hypothetical protein | 1543616:1544887 Reverse	0.00479968	Medium
A3197_16120	A3197_16120 | cyclic nucleotide-binding protein | 259852:261099 Forward	0.00479012	Medium
A3193_16280	A3193_16280 | cyclic nucleotide-binding protein | 1248268:1249527 Reverse	0.00475219	Medium
A3193_04590	A3193_04590 | poly(A) polymerase | 1008454:1009671 Forward	0.00471008	Medium
A3197_20605	A3197_20605 | poly(A) polymerase | 91577:92794 Forward	0.00470978	Medium
A3193_11650	A3193_11650 | histidine--tRNA ligase | 244698:245969 Reverse	0.00458879	Medium
A3193_12340	A3193_12340 | two-component system response regulator NarL | 401361:402020 Forward	0.00452648	Medium
A3193_09930	A3193_09930 | dUTP diphosphatase | 2220525:2221154 Forward	0.00448385	Medium
A3197_05495	A3197_05495 | hypothetical protein | 1204570:1206558 Reverse	0.00446496	Medium
A3193_05610	A3193_05610 | protein TolQ | 1242938:1243612 Forward	0.00441355	Medium
A3193_06775	A3193_06775 | GTP-binding protein HSR1 | 1513863:1515227 Forward	0.0044029	Medium
A3193_15855	A3193_15855 | hypothetical protein | 1150119:1152815 Reverse	0.00435935	Medium
A3193_11280	A3193_11280 | marine proteobacterial sortase target protein | 149680:151767 Reverse	0.00430386	Medium
A3193_04150	A3193_04150 | hypothetical protein | 909445:911502 Reverse	0.00430381	Medium
A3197_10265	A3197_10265 | marine proteobacterial sortase target protein | 1034988:1037075 Forward	0.00429301	Medium
A3193_01825	A3193_01825 | hypothetical protein | 403305:404723 Forward	0.00414241	Medium
A3197_14880	A3197_14880 | bifunctional ADP-dependent (S)-NAD(P)H-hydrate dehydratase/NAD(P)H-hydrate epimerase | 420784:422295 Reverse	0.00409869	Medium
A3193_09790	A3193_09790 | bifunctional ADP-dependent (S)-NAD(P)H-hydrate dehydratase/NAD(P)H-hydrate epimerase | 2191089:2192600 Reverse	0.00409669	Medium
A3193_11225	A3193_11225 | pteridine reductase | 133248:134003 Forward	0.00401616	Medium
A3194_10180	A3194_10180 | hypothetical protein | 90957:93176 Reverse	0.00398968	Medium
A3193_16020	A3193_16020 | hypothetical protein | 1189944:1192862 Forward	0.00397664	Medium
A3193_14470	A3193_14470 | thiazole synthase | 853105:853899 Forward	0.00390141	Medium
A3194_12490	A3194_12490 | flagellar basal-body rod protein FlgG | 49943:50725 Reverse	0.00387654	Medium
A3193_14160	A3193_14160 | 3'(2'),5'-bisphosphate nucleotidase | 775174:775968 Forward	0.00381363	Medium
A3193_04605	A3193_04605 | 3-methyl-2-oxobutanoate hydroxymethyltransferase | 1010813:1011613 Forward	0.00380978	Medium
A3193_08085	A3193_08085 | hypothetical protein | 1808818:1811418 Forward	0.00365755	High
A3194_14830	A3194_14830 | hypothetical protein | 143931:146579 Forward	0.00357741	High
A3193_08375	A3193_08375 | signal peptidase I | 1875464:1876312 Reverse	0.00348785	Medium
A3193_16665	A3193_16665 | type II secretion system protein GspE | 1342820:1344547 Forward	0.00347116	Medium
A3193_12170	A3193_12170 | oxidoreductase | 364032:364904 Forward	0.00346304	Medium
A3197_09610	A3197_09610 | methylenetetrahydrofolate reductase [NAD(P)H] | 879453:880301 Reverse	0.00345332	Medium
A3193_00075	A3193_00075 | hypothetical protein | 22014:22943 Forward	0.00322328	Medium
A3193_03520	A3193_03520 | LysR family transcriptional regulator | 762443:763354 Forward	0.00321081	Medium
A3193_19685	A3193_19685 | alcohol dehydrogenase | 44156:45142 Reverse	0.00315757	Medium
A3193_08925	A3193_08925 | capsular biosynthesis protein CpsI | 1996925:1997932 Forward	0.00289404	Medium
A3193_16700	A3193_16700 | hypothetical protein | 1348614:1349663 Forward	0.00284398	Medium
A3197_18020	A3197_18020 | hypothetical protein | 297415:301656 Forward	0.00275047	Medium
A3193_01050	A3193_01050 | ferrochelatase | 227382:228443 Reverse	0.00274448	Medium
A3193_00260	A3193_00260 | bifunctional GTP diphosphokinase/guanosine-3',5'-bis(diphosphate) 3'-diphosphatase | 61168:63339 Forward	0.0026949	Medium
A3193_02620	A3193_02620 | DNA topoisomerase IV subunit A | 569121:571370 Forward	0.0026436	Medium
A3193_11085	A3193_11085 | aminotransferase | 99562:100719 Reverse	0.00260155	Medium
A3193_12905	A3193_12905 | hypothetical protein | 524841:526004 Reverse	0.00253254	Medium
A3193_13970	A3193_13970 | molybdopterin molybdenumtransferase MoeA | 728271:729509 Reverse	0.00251596	Medium
A3193_01085	A3193_01085 | hypothetical protein | 233760:234962 Forward	0.0024343	Medium
A3193_06905	A3193_06905 | hypothetical protein | 1544967:1546160 Reverse	0.00242471	Medium
A3193_09490	A3193_09490 | type II secretion system protein GspL | 2128309:2129535 Forward	0.00240797	Medium
A3193_14215	A3193_14215 | hypothetical protein | 787082:788323 Reverse	0.00235747	Medium
A3193_07650	A3193_07650 | ATP-dependent protease ATP-binding subunit ClpX | 1725298:1726569 Reverse	0.00233495	Medium
A3197_18740	A3197_18740 | GTP-binding protein HSR1 | 152692:154026 Forward	0.00227202	Medium
A3197_13245	A3197_13245 | hypothetical protein | 56661:58010 Reverse	0.00225657	Medium
A3193_06720	A3193_06720 | carbonate dehydratase | 1497667:1500372 Forward	0.0022111	Medium
A3194_04905	A3194_04905 | hypothetical protein | 1066629:1069460 Reverse	0.0021538	Medium
A3193_17475	A3193_17475 | mechanosensitive ion channel protein MscS | 1509270:1511018 Reverse	0.00166661	Medium
A3193_05830	A3193_05830 | hypothetical protein | 1295241:1297160 Reverse	0.00151162	Medium
A3193_06995	A3193_06995 | c-type cytochrome biogenesis protein CcmF | 1568082:1570079 Reverse	0.00149629	Medium
A3197_15620	A3197_15620 | hypothetical protein | 133946:136051 Reverse	0.00136505	Medium
A3193_01230	A3193_01230 | malic enzyme | 274943:277237 Forward	0.00131542	Medium
A3193_17785	A3193_17785 | hypothetical protein | 1583356:1585686 Reverse	0.00127006	Medium
A3193_05825	A3193_05825 | hypothetical protein | 1292727:1295153 Forward	0.00121715	Medium
A3193_04955	A3193_04955 | histidine kinase | 1091264:1093987 Forward	0.00109883	Medium
A3197_17605	A3197_17605 | conjugative transfer ATPase | 203093:205924 Reverse	0.00102862	Medium
A3193_15280	A3193_15280 | multidrug transporter AcrB | 1026512:1029727 Reverse	0.000943331	Medium

## Sheet: 81_P2
Accession	Description	Coverage	# Peptides	# PSMs	# Unique Peptides	# Protein Groups	# AAs	MW [kDa]	calc. pI	Protein FDR Confidence A2 Sequest HT	# Decoy Proteins A2 Sequest HT	Exp. q-value A2 Sequest HT	Score A2 Sequest HT	# Peptides A2 Sequest HT
A3193_14060	A3193_14060 | hypothetical protein | 746149:747165 Reverse	57.9882	12	886	5	1	338	35.471	4.61	High	0	0	2880.04	12
A3193_11735	A3193_11735 | type I glyceraldehyde-3-phosphate dehydrogenase | 262585:263586 Reverse	85.5856	22	798	22	1	333	35.612	5.34	High	0	0	2538.64	22
A3193_08005	A3193_08005 | adenylylsulfate reductase subunit alpha | 1787231:1789135 Reverse	73.9748	41	874	41	1	634	70.958	6.62	High	0	0	2425.58	41
A3197_13145	A3197_13145 | adenylylsulfate reductase subunit alpha | 28307:30214 Reverse	73.8583	41	874	41	1	635	71.031	6.62	High	0	0	2425.58	41
A3193_03275	A3193_03275 | ribulose-bisphosphate carboxylase large subunit | 706413:707831 Reverse	76.4831	37	892	37	1	472	52.489	5.97	High	0	0	2421.83	37
A3195_09840	A3195_09840 | hypothetical protein | 2170619:2171641 Forward	59.1176	12	651	5	1	340	35.62	4.56	High	0	0	2101.29	12
A3193_03270	A3193_03270 | ribulose 1,5-bisphosphate carboxylase small subunit | 705977:706333 Reverse	89.8305	8	461	8	1	118	13.38	4.91	High	0	0	1762.39	8
A3193_10180	A3193_10180 | hypothetical protein | 2268502:2269281 Forward	74.5174	13	322	13	1	259	29.058	5.12	High	0	0	1357.89	13
A3193_10195	A3193_10195 | molybdopterin oxidoreductase | 2272257:2274821 Forward	61.9438	51	487	51	1	854	97.305	6.71	High	0	0	1324.5	51
A3193_11740	A3193_11740 | transketolase | 263673:265661 Reverse	75.6798	35	439	35	1	662	70.753	4.92	High	0	0	1234.56	35
A3193_13635 ;A3193_13570	A3193_13635 | translation elongation factor Tu | 662605:663795 Reverse;A3193_13570 | translation elongation factor Tu | 645827:647017 Reverse	79.5455	23	404	23	1	396	43.295	4.96	High	0	0	1210.38	23
A3193_11730	A3193_11730 | phosphoglycerate kinase | 261249:262430 Reverse	87.0229	23	371	23	1	393	41.245	4.92	High	0	0	1190.6	23
A3193_16465	A3193_16465 | 6-phosphofructokinase | 1289034:1290290 Reverse	85.4067	25	283	25	1	418	45.293	5.26	High	0	0	843.133	25
A3193_15890	A3193_15890 | rubrerythrin | 1160834:1161250 Forward	89.1304	10	279	10	1	138	15.125	4.75	High	0	0	804.788	10
A3193_10805	A3193_10805 | triose-phosphate isomerase | 38612:39364 Reverse	92.8	17	334	17	1	250	26.016	4.88	High	0	0	756.619	17
A3193_02895	A3193_02895 | sulfite reductase, dissimilatory-type subunit alpha | 627226:628467 Forward	77.724	29	301	29	1	413	45.924	4.93	High	0	0	743.182	29
A3193_16240	A3193_16240 | F0F1 ATP synthase subunit beta | 1238228:1239604 Forward	89.5197	32	252	32	1	458	49.212	4.86	High	0	0	738.616	32
A3193_09605	A3193_09605 | adenylate kinase | 2149165:2149809 Reverse	85.0467	24	264	24	1	214	23.484	5.03	High	0	0	663.077	24
A3193_16060	A3193_16060 | type I glutamate--ammonia ligase | 1200541:1201947 Reverse	76.7094	25	224	25	1	468	51.908	4.93	High	0	0	548.773	25
A3193_02900	A3193_02900 | sulfite reductase, dissimilatory-type beta subunit | 628569:629639 Forward	78.9326	29	217	29	1	356	39.896	7.64	High	0	0	510.149	29
A3193_03305	A3193_03305 | phosphoribulokinase | 714795:715667 Reverse	77.931	18	212	18	1	290	32.706	6.33	High	0	0	509.678	18
A3193_14610	A3193_14610 | chaperonin GroL | 883967:885610 Reverse	85.5576	32	195	32	1	547	57.538	4.86	High	0	0	506.723	32
A3193_02935	A3193_02935 | glutamate synthase | 633647:635593 Forward	71.142	35	221	35	1	648	71.102	4.88	High	0	0	489.35	35
A3193_16230	A3193_16230 | F0F1 ATP synthase subunit alpha | 1235721:1237262 Forward	63.7427	30	195	30	1	513	55.532	5.34	High	0	0	482.194	30
A3193_04635	A3193_04635 | glucose-1-phosphate adenylyltransferase | 1019239:1020504 Forward	79.5724	28	221	28	1	421	47.152	5.97	High	0	0	479.485	28
A3193_11720	A3193_11720 | fructose-1,6-bisphosphate aldolase | 258589:259653 Reverse	62.1469	16	234	16	1	354	38.009	5.34	High	0	0	473.684	16
A3193_08015	A3193_08015 | adenylyl-sulfate reductase | 1789649:1790431 Reverse	30	7	117	7	1	260	28.93	8.85	High	0	0	459.953	7
A3193_06710	A3193_06710 | cytochrome c oxidase subunit II | 1495314:1496468 Reverse	53.6458	18	160	18	1	384	42.902	5.68	High	0	0	459.343	18
A3193_09370	A3193_09370 | sulfate adenylyltransferase | 2092808:2093995 Reverse	70.1266	20	179	20	1	395	43.353	5.17	High	0	0	454.43	20
A3193_03265	A3193_03265 | AAA family ATPase | 704969:705775 Reverse	82.4627	17	167	17	1	268	29.924	5.12	High	0	0	452.187	17
A3193_05100	A3193_05100 | pyruvate, phosphate dikinase | 1126968:1129748 Forward	67.3866	47	193	12	1	926	102.255	5.12	High	0	0	424.444	47
A3193_04535	A3193_04535 | molecular chaperone DnaK | 998396:1000339 Forward	66.1515	36	145	36	1	647	69.321	4.81	High	0	0	413.03	36
A3193_06975	fusA | elongation factor G | 1563426:1565462 Reverse	62.9794	32	156	32	1	678	74.586	5.45	High	0	0	403.534	32
A3193_02920	A3193_02920 | sulfur relay protein TusE | 630868:631200 Forward	72.7273	5	129	5	1	110	12.373	4.94	High	0	0	388.01	5
A3193_05385	A3193_05385 | acetate--CoA ligase | 1190694:1192640 Reverse	50.6173	25	156	25	1	648	72.292	5.22	High	0	0	373.572	25
A3193_08010	A3193_08010 | adenylylsulfate reductase subunit beta | 1789135:1789617 Reverse	65.625	8	144	8	1	160	18.283	6.51	High	0	0	361.542	8
A3193_01695	A3193_01695 | SirA family protein | 375912:376142 Forward	65.7895	6	101	6	1	76	8.251	5.1	High	0	0	347.232	6
A3193_01060	A3193_01060 | phosphoenolpyruvate carboxykinase | 229460:231319 Reverse	54.9273	24	121	24	1	619	69.623	5.59	High	0	0	336.665	24
A3193_17615	A3193_17615 | hypothetical protein | 1546717:1547031 Forward	45.1923	4	106	4	1	104	10.616	7.99	High	0	0	328.415	4
A3197_20860	A3197_20860 | pyruvate, phosphate dikinase | 13974:16760 Reverse	52.3707	37	149	2	1	928	102.741	5.26	High	0	0	325.762	37
A3193_10200	A3193_10200 | 4Fe-4S ferredoxin | 2274839:2275504 Forward	80.543	21	118	21	1	221	24.316	8.46	High	0	0	323.498	21
A3193_18925	A3193_18925 | sulfide dehydrogenase | 111640:112926 Reverse	70.3271	25	150	24	1	428	46.361	6.38	High	0	0	320.104	25
A3193_01925	A3193_01925 | peptidylprolyl isomerase | 427626:428114 Reverse	100	11	105	11	1	162	17.927	4.58	High	0	0	309.355	11
CRAP_RS27A_HUMAN	CRAP_RS27A_HUMAN	27.5641	6	188	6	1	156	17.953	9.64	High	0	0	287.208	6
A3193_13575	A3193_13575 | translation elongation factor G | 647037:649133 Reverse	62.7507	31	106	31	1	698	76.837	4.91	High	0	0	264.844	31
A3193_10760	A3193_10760 | NADH-quinone oxidoreductase subunit G | 30697:33054 Reverse	53.6306	30	105	30	1	785	84.555	5.59	High	0	0	259.023	30
A3193_19800	A3193_19800 | polyribonucleotide nucleotidyltransferase | 68404:70506 Forward	49.1429	25	101	25	1	700	75.955	5.07	High	0	0	257.827	25
A3193_06870	A3193_06870 | 30S ribosomal protein S1 | 1535069:1536745 Forward	53.0466	27	107	27	1	558	61.532	4.96	High	0	0	247.715	27
A3193_04335	A3193_04335 | LL-diaminopimelate aminotransferase | 952803:954023 Reverse	84.9754	23	91	23	1	406	44.627	4.98	High	0	0	246.351	23
A3193_02800	A3193_02800 | hypothetical protein | 611829:612179 Reverse	67.2414	3	112	2	1	116	11.763	8.32	High	0	0	225.975	3
A3193_10280	A3193_10280 | C4-dicarboxylate ABC transporter substrate-binding protein | 2297248:2298216 Reverse	44.0994	9	80	9	1	322	34.962	9.36	High	0	0	222.881	9
A3193_10190	A3193_10190 | hypothetical protein | 2271482:2272231 Forward	34.9398	6	78	6	1	249	28.784	6.79	High	0	0	217.709	6
A3193_13590	A3193_13590 | DNA-directed RNA polymerase subunit beta' | 650331:654545 Reverse	45.7977	48	106	48	1	1404	155.475	6.14	High	0	0	214.456	48
A3193_12310	A3193_12310 | aldehyde ferredoxin oxidoreductase | 392447:394300 Reverse	51.7018	22	90	22	1	617	66.117	5.01	High	0	0	214.443	22
A3193_03790	A3193_03790 | alanine--glyoxylate aminotransferase | 829881:831068 Reverse	64.557	16	80	16	1	395	42.565	5.77	High	0	0	207.816	16
A3193_13595	A3193_13595 | DNA-directed RNA polymerase subunit beta | 654588:658664 Reverse	55.891	53	119	53	1	1358	151.48	5.45	High	0	0	202.345	53
A3193_02650	A3193_02650 | DNA-binding protein HU | 578124:578396 Forward	66.6667	6	71	6	1	90	9.348	9.41	High	0	0	198.029	6
A3193_18935	A3193_18935 | cytochrome C | 113557:115539 Reverse	19.2424	12	73	12	1	660	75.299	6.34	High	0	0	197.055	12
A3193_09755	A3193_09755 | HflK protein | 2182998:2184155 Reverse	55.5844	18	83	18	1	385	41.844	5.88	High	0	0	196.144	18
A3193_03255	A3193_03255 | VWA domain-containing protein | 702367:704748 Reverse	41.6141	27	91	27	1	793	90.7	5	High	0	0	193.945	27
A3193_10150	A3193_10150 | hypothetical protein | 2263476:2263784 Forward	53.9216	4	56	1	1	102	11.28	5.69	High	0	0	192.996	4
A3193_03040	A3193_03040 | thiosulfate oxidation carrier complex protein SoxZ | 656705:657019 Reverse	68.2692	8	89	8	1	104	11.267	9.8	High	0	0	191.859	8
A3193_14055	A3193_14055 | ribose 5-phosphate isomerase A | 745215:745874 Forward	65.7534	10	76	10	1	219	23.295	5.85	High	0	0	191.278	10
A3193_12040	A3193_12040 | O-acetylhomoserine aminocarboxypropyltransferase | 334576:335853 Reverse	64.4706	19	76	19	1	425	45.807	5.83	High	0	0	190.763	19
A3193_00730	A3193_00730 | ketol-acid reductoisomerase | 156706:157716 Forward	77.9762	14	83	14	1	336	36.544	5	High	0	0	188.548	14
A3193_10135	A3193_10135 | 4Fe-4S ferredoxin | 2260187:2261215 Forward	47.6608	18	74	18	1	342	39.327	8.5	High	0	0	186.124	18
A3196_16910	A3196_16910 | hypothetical protein | 3725641:3726432 Forward	26.616	5	67	5	1	263	30.34	6.93	High	0	0	183.632	5
A3193_00060	A3193_00060 | cytochrome C | 17708:20059 Forward	38.6973	25	73	25	1	783	85.693	7.14	High	0	0	172.402	25
A3193_13600	A3193_13600 | 50S ribosomal protein L7/L12 | 658911:659291 Reverse	47.619	5	47	5	1	126	12.721	4.51	High	0	0	167.74	5
A3193_16460	hppA | sodium-translocating pyrophosphatase | 1286830:1288878 Reverse	26.5396	15	66	15	1	682	70.007	4.81	High	0	0	163.006	15
A3193_03045	A3193_03045 | thiosulfate oxidation carrier protein SoxY | 657066:657530 Reverse	25.3247	3	46	3	1	154	15.457	9.26	High	0	0	162.669	3
A3193_02630	A3193_02630 | trigger factor | 571829:573118 Forward	65.9674	20	66	20	1	429	48.307	4.53	High	0	0	162.445	20
A3193_03175	A3193_03175 | threonine synthase | 683963:685105 Forward	65	17	59	17	1	380	40.395	6.19	High	0	0	158.526	17
A3193_11595	A3193_11595 | ATPase | 233144:234235 Reverse	59.7796	14	63	14	1	363	38.608	5.15	High	0	0	156.394	14
A3193_08765	A3193_08765 | RNA-binding protein | 1953841:1954125 Forward	64.8936	5	55	5	1	94	10.426	5.55	High	0	0	154.606	5
A3193_01100	A3193_01100 | IMP dehydrogenase | 240397:241860 Forward	50.7187	16	68	16	1	487	52.185	5.6	High	0	0	154.268	16
A3193_18605	A3193_18605 | succinate--CoA ligase subunit beta | 44669:45841 Forward	42.5641	14	57	14	1	390	41.919	5.62	High	0	0	154.135	14
A3193_16415	A3193_16415 | molybdopterin oxidoreductase | 1277580:1280168 Reverse	5.33643	4	38	4	1	862	97.684	7.37	High	0	0	153.952	4
A3193_11725	A3193_11725 | pyruvate kinase | 259719:261173 Reverse	55.1653	16	59	16	1	484	52.987	5.72	High	0	0	152.031	16
A3193_14885	A3193_14885 | ribulose-phosphate 3-epimerase | 935240:935932 Reverse	70.8696	14	69	14	1	230	24.823	5.22	High	0	0	147.909	14
A3193_06260	A3193_06260 | hypothetical protein | 1399799:1400815 Reverse	62.1302	12	46	6	1	338	36.47	4.88	High	0	0	146.987	12
A3193_11430	A3193_11430 | SCP-2 sterol transfer family protein | 192728:193123 Reverse	35.8779	5	65	5	1	131	14.417	5.24	High	0	0	144.474	5
A3193_11425	A3193_11425 | efflux transporter periplasmic adaptor subunit | 191510:192580 Reverse	64.6067	20	70	20	1	356	38.879	5.86	High	0	0	144.073	20
A3193_06705	A3193_06705 | cytochrome c oxidase subunit I | 1493704:1495299 Reverse	5.46139	2	32	2	1	531	59.012	7.23	High	0	0	143.86	2
A3193_14680	A3193_14680 | bifunctional phosphoribosylaminoimidazolecarboxamide formyltransferase/IMP cyclohydrolase | 898078:899637 Forward	34.4894	12	70	12	1	519	56.368	5.43	High	0	0	142.166	12
A3193_17575	A3193_17575 | isochorismatase | 1535436:1536014 Reverse	66.6667	8	53	8	1	192	21.358	7.27	High	0	0	138.75	8
A3193_10765	A3193_10765 | NADH oxidoreductase (quinone) subunit F | 33072:34346 Reverse	38.6792	16	65	16	1	424	46.651	5.3	High	0	0	138.387	16
A3193_09195	A3193_09195 | sulfurtransferase | 2054926:2055597 Forward	45.7399	7	54	7	1	223	24.424	8.44	High	0	0	135.683	7
A3193_17685	A3193_17685 | hypothetical protein | 1563197:1564309 Forward	45.9459	10	54	3	1	370	39.892	4.73	High	0	0	135.037	10
A3193_10775	A3193_10775 | NADH dehydrogenase | 34868:36121 Reverse	47.0024	15	55	15	1	417	47.416	5.53	High	0	0	134.809	15
A3193_15720	A3193_15720 | glutamate synthase subunit alpha | 1118028:1122668 Reverse	35.1229	34	62	34	1	1546	168.928	5.59	High	0	0	130.826	34
A3193_07435	A3193_07435 | phosphate-binding protein | 1675460:1676314 Reverse	39.4366	9	49	9	1	284	30.249	9.17	High	0	0	130.151	9
A3193_06175	A3193_06175 | aspartate aminotransferase | 1376143:1377330 Reverse	67.5949	20	59	20	1	395	42.054	5.2	High	0	0	129.722	20
A3193_14620	A3193_14620 | polyphosphate kinase 2 | 886328:887152 Forward	63.1387	15	64	15	1	274	32.543	8.54	High	0	0	128.654	15
A3193_03170	A3193_03170 | homoserine dehydrogenase | 682553:683866 Forward	49.6568	11	52	11	1	437	46.86	5.14	High	0	0	127.857	11
A3193_15310	A3193_15310 | cobyrinic acid a,c-diamide synthase | 1036041:1036667 Forward	70.1923	12	53	12	1	208	23.373	8.68	High	0	0	127.4	12
A3193_08260	A3193_08260 | hypothetical protein | 1855369:1856562 Reverse	37.0277	12	48	12	1	397	41.387	5.3	High	0	0	127.002	12
A3193_08255	A3193_08255 | lipid hydroperoxide peroxidase | 1854783:1855283 Forward	53.012	5	34	5	1	166	17.449	4.59	High	0	0	124.067	5
A3193_11050	A3193_11050 | translation elongation factor Ts | 90886:91773 Reverse	58.3051	12	38	12	1	295	32.205	5.25	High	0	0	123.779	12
A3193_15910	A3193_15910 | hypothetical protein | 1164191:1165024 Forward	65.704	14	57	14	1	277	30.495	5.08	High	0	0	123.365	14
A3193_16235	A3193_16235 | F0F1 ATP synthase subunit gamma | 1237295:1238155 Forward	58.3916	13	57	13	1	286	31.942	7.58	High	0	0	122.795	13
A3193_13250	A3193_13250 | transcriptional regulator | 591573:591911 Reverse	79.4643	8	46	7	1	112	12.239	6.13	High	0	0	122.593	8
A3193_17580	A3193_17580 | protein-L-isoaspartate O-methyltransferase | 1536217:1536885 Reverse	76.1261	8	43	6	1	222	24.407	4.64	High	0	0	121.583	8
A3193_04580	A3193_04580 | UTP--glucose-1-phosphate uridylyltransferase | 1007197:1008081 Forward	77.8912	14	53	14	1	294	32.232	4.94	High	0	0	120.091	14
A3193_09750	A3193_09750 | HflC protein | 2182132:2182998 Reverse	46.1806	12	61	12	1	288	32.868	6.37	High	0	0	118.088	12
A3193_19180	A3193_19180 | malate dehydrogenase | 174662:175648 Reverse	46.3415	13	51	7	1	328	35.839	5.66	High	0	0	117.171	13
A3193_12405	A3193_12405 | acetylornithine aminotransferase | 415004:416173 Forward	60.6684	17	46	17	1	389	41.957	5.68	High	0	0	116.887	17
A3193_02815	A3193_02815 | phosphopyruvate hydratase | 615077:616360 Forward	44.2623	11	42	11	1	427	45.398	4.67	High	0	0	116.525	11
A3193_09620	A3193_09620 | alpha-D-glucose phosphate-specific phosphoglucomutase | 2154129:2155763 Forward	49.8162	18	50	18	1	544	59.203	5.07	High	0	0	116.38	18
A3193_16220	A3193_16220 | F0F1 ATP synthase subunit B | 1234688:1235158 Forward	52.5641	7	58	7	1	156	17.209	5.27	High	0	0	115.642	7
A3193_06725	A3193_06725 | hypothetical protein | 1500709:1501203 Reverse	23.7805	5	26	5	1	164	18.105	11.21	High	0	0	114.927	5
A3193_08150	A3193_08150 | hypothetical protein | 1827619:1828104 Forward	65.8385	8	46	8	1	161	17.598	5.39	High	0	0	114.032	8
A3193_08645	A3193_08645 | beta-ketoacyl-[acyl-carrier-protein] synthase II | 1929795:1931033 Reverse	56.5534	11	36	11	1	412	43.301	5.45	High	0	0	113.288	11
A3193_12655	A3193_12655 | signal transduction protein | 474133:474582 Reverse	61.0738	9	46	9	1	149	16.452	7.05	High	0	0	112.637	9
A3193_19395	A3193_19395 | NADP-dependent isocitrate dehydrogenase | 236000:237256 Forward	64.5933	21	64	21	1	418	45.464	4.89	High	0	0	111.328	21
A3193_08080	A3193_08080 | hypothetical protein | 1805726:1808512 Forward	41.056	25	53	25	1	928	103.441	8.97	High	0	0	111.202	25
A3193_13475	A3193_13475 | 30S ribosomal protein S5 | 637330:637836 Reverse	58.9286	8	36	8	1	168	17.569	9.74	High	0	0	109.944	8
A3193_02905	A3193_02905 | tRNA 2-thiouridine(34) synthase TusD | 629684:630076 Forward	94.6154	12	57	12	1	130	14.571	5.29	High	0	0	109.103	12
A3193_01755	A3193_01755 | 4-hydroxy-tetrahydrodipicolinate synthase | 388312:389187 Forward	60.8247	11	38	11	1	291	31.029	4.86	High	0	0	107.893	11
A3193_05130	A3193_05130 | acetyl-CoA acetyltransferase | 1136306:1137490 Reverse	55.5838	13	31	13	1	394	40.872	5.58	High	0	0	106.578	13
A3193_10085	A3193_10085 | type I secretion protein TolC | 2250582:2251901 Reverse	69.2483	18	47	18	1	439	47.931	4.98	High	0	0	105.777	18
A3193_10165	A3193_10165 | hypothetical protein | 2264736:2265068 Forward	47.2727	4	33	4	1	110	12.021	9.29	High	0	0	102.659	4
A3193_09600	A3193_09600 | thioredoxin | 2148630:2149007 Reverse	68.8	6	38	6	1	125	14.18	4.28	High	0	0	102.633	6
A3193_02665	A3193_02665 | hypothetical protein | 578671:580575 Forward	41.1672	20	50	20	1	634	70.228	4.69	High	0	0	102.019	20
A3193_06630	A3193_06630 | aconitate hydratase 1 | 1478216:1480879 Reverse	41.1499	25	58	25	1	887	96.5	4.89	High	0	0	101.683	25
A3193_02915	A3193_02915 | tRNA 2-thiouridine(34) synthase TusB | 630519:630824 Forward	77.2277	7	39	7	1	101	10.727	5.14	High	0	0	100.935	7
A3193_17120	A3193_17120 | hypothetical protein | 1437727:1438584 Forward	39.2982	8	45	5	1	285	30.965	5.29	High	0	0	98.8669	8
A3193_13980	A3193_13980 | glycine dehydrogenase (aminomethyl-transferring) | 730673:732121 Reverse	49.1701	16	37	16	1	482	53.057	6.44	High	0	0	98.4239	16
A3193_12635	A3193_12635 | cytochrome C | 470110:471408 Forward	55.0926	18	49	17	1	432	46.009	8.69	High	0	0	98.3392	18
A3193_06955	A3193_06955 | cytochrome C | 1558467:1559771 Reverse	48.6175	16	48	15	1	434	46.23	8.78	High	0	0	97.9679	16
A3193_11320	A3193_11320 | thiosulfohydrolase SoxB | 161635:163410 Reverse	57.3604	23	49	23	1	591	64.89	5.62	High	0	0	96.8511	23
A3193_13090	A3193_13090 | orotate phosphoribosyltransferase | 560290:560733 Forward	42.1769	7	40	7	1	147	16.335	9.28	High	0	0	94.9331	7
A3193_13545	A3193_13545 | 50S ribosomal protein L2 | 643086:643913 Reverse	47.6364	10	45	10	1	275	30.044	11.14	High	0	0	94.5533	10
A3193_10145	A3193_10145 | hypothetical protein | 2262531:2263343 Forward	21.4815	5	46	5	1	270	30.636	7.06	High	0	0	93.4368	5
A3193_13555	A3193_13555 | 50S ribosomal protein L4 | 644230:644841 Reverse	64.0394	9	37	9	1	203	22.42	9.47	High	0	0	92.9087	9
A3193_14955	A3193_14955 | DNA-binding protein | 951385:951801 Forward	32.6087	5	35	5	1	138	14.819	11.44	High	0	0	92.2231	5
A3193_19620	A3193_19620 | formate dehydrogenase | 30135:33032 Forward	33.7824	23	44	23	1	965	107.513	7.93	High	0	0	92.2067	23
A3193_04645	A3193_04645 | 4-alpha-glucanotransferase | 1022261:1023751 Forward	49.5968	16	41	16	1	496	56.995	5.17	High	0	0	91.7177	16
A3193_13795	A3193_13795 | rod shape-determining protein | 696878:697924 Forward	54.8851	12	30	12	1	348	37.047	5.31	High	0	0	91.3142	12
A3193_09185	A3193_09185 | sulfur oxidation c-type cytochrome SoxA | 2053687:2054526 Forward	32.9749	8	36	8	1	279	31.74	9.01	High	0	0	89.3686	8
A3193_05815	A3193_05815 | ATPase | 1288159:1290054 Forward	48.1775	20	41	20	1	631	70.665	4.74	High	0	0	89.1711	20
A3193_14965	A3193_14965 | hypothetical protein | 952715:953365 Reverse	35.1852	7	37	3	1	216	24.603	9.99	High	0	0	88.5065	7
A3193_09730	A3193_09730 | adenylosuccinate synthase | 2178521:2179813 Reverse	53.2558	15	35	15	1	430	46.822	5.62	High	0	0	87.9719	15
A3193_13610	A3193_13610 | 50S ribosomal protein L1 | 660283:660978 Reverse	52.8139	9	38	9	1	231	24.096	9.32	High	0	0	86.1158	9
A3193_13605	A3193_13605 | 50S ribosomal protein L10 | 659510:660037 Reverse	53.7143	6	26	6	1	175	18.928	8.6	High	0	0	86.0453	6
A3197_00210	A3197_00210 | hypothetical protein | 50320:51474 Forward	38.0208	9	37	2	1	384	41.325	4.86	High	0	0	85.2925	9
A3193_02930	A3193_02930 | reductase | 632030:633568 Forward	53.3203	18	49	18	1	512	57.308	5.06	High	0	0	85.201	18
A3193_09610	A3193_09610 | molecular chaperone HtpG | 2150217:2152124 Reverse	40.1575	16	32	16	1	635	72.252	4.92	High	0	0	84.9719	16
A3193_15865	A3193_15865 | ABC transporter substrate-binding protein | 1154427:1155512 Reverse	42.9363	15	42	15	1	361	39.372	9.01	High	0	0	84.4985	15
A3197_06670	A3197_06670 | polyphosphate kinase 2 | 240781:241608 Reverse	40.7273	11	49	11	1	275	32.605	8.7	High	0	0	84.371	11
A3193_19200	A3193_19200 | hypothetical protein | 178514:179584 Forward	40.4494	11	39	11	1	356	40.054	6.33	High	0	0	83.9378	11
A3193_19095	A3193_19095 | adenylate kinase | 154547:155188 Forward	76.0563	14	37	14	1	213	23.035	4.67	High	0	0	83.7822	14
A3193_11435	A3193_11435 | dynamin family protein | 193784:195301 Forward	48.7129	18	37	18	1	505	56.42	6.62	High	0	0	83.5866	18
A3193_01930	A3193_01930 | peptidylprolyl isomerase | 428179:428748 Reverse	67.7249	11	41	11	1	189	20.885	8.29	High	0	0	82.8998	11
A3193_16090	A3193_16090 | glycine--tRNA ligase subunit beta | 1206430:1208520 Forward	38.6494	18	37	18	1	696	78.024	5.11	High	0	0	82.6825	18
A3193_13440	A3193_13440 | DNA-directed RNA polymerase subunit alpha | 632661:633659 Reverse	41.8675	12	37	12	1	332	36.555	4.98	High	0	0	82.6413	12
A3193_05630	A3193_05630 | peptidoglycan-associated lipoprotein | 1246261:1246806 Forward	24.8619	3	30	3	1	181	19.509	4.44	High	0	0	82.4655	3
A3193_06625	A3193_06625 | adenylosuccinate lyase | 1476566:1477933 Reverse	41.978	16	44	16	1	455	51.075	5.62	High	0	0	82.3137	16
A3193_05460	A3193_05460 | beta-ketoacyl-ACP reductase | 1210511:1211233 Forward	62.0833	10	37	10	1	240	25.168	6.39	High	0	0	81.5913	10
A3193_01780	A3193_01780 | adenosylcobalamin biosynthesis, GlcG-related protein | 394131:394631 Forward	33.7349	5	26	5	1	166	17.172	4.82	High	0	0	80.4672	5
A3193_10040	A3193_10040 | hypothetical protein | 2239010:2241784 Reverse	27.8139	17	44	17	1	924	99.46	4.26	High	0	0	80.094	17
A3197_21135	A3197_21135 | cytochrome C | 5614:5922 Reverse	53.9216	4	33	1	1	102	11.208	6.13	High	0	0	79.457	4
A3197_21105	A3197_21105 | hypothetical protein | 117:896 Reverse	42.8571	9	30	9	1	259	28.902	5.64	High	0	0	79.4375	9
A3193_02875	A3193_02875 | sulfur relay protein DsrC | 624666:625010 Reverse	56.1404	7	49	7	1	114	12.737	5.53	High	0	0	79.1614	7
A3193_12275	A3193_12275 | superoxide dismutase | 385744:386325 Forward	35.7513	5	22	5	1	193	21.48	5.03	High	0	0	78.6953	5
A3193_11540	A3193_11540 | dihydrolipoyl dehydrogenase | 217296:219020 Reverse	37.2822	13	29	13	1	574	60.635	5.27	High	0	0	78.3596	13
A3193_16360	A3193_16360 | transcriptional regulator | 1265376:1265714 Forward	71.4286	6	30	5	1	112	12.101	5.57	High	0	0	78.2399	6
A3193_18600	A3193_18600 | malyl-CoA lyase | 43692:44672 Forward	65.3374	13	25	13	1	326	35.355	5.12	High	0	0	76.2355	13
A3193_02910	A3193_02910 | tRNA 2-thiouridine(34) synthase TusC | 630093:630503 Forward	62.5	6	37	6	1	136	15.624	4.21	High	0	0	75.9644	6
A3193_08125	A3193_08125 | type VI secretion protein ImpA | 1820164:1822350 Reverse	28.9835	14	27	14	1	728	80.402	5.27	High	0	0	75.6058	14
A3197_13400	A3197_13400 | hypothetical protein | 96327:97511 Reverse	17.5127	6	25	6	1	394	40.975	5.22	High	0	0	75.0468	6
A3193_03980	A3193_03980 | protein-export membrane protein SecD | 876664:878517 Forward	30.47	14	36	14	1	617	67.634	5.69	High	0	0	74.6606	14
A3193_17865	A3193_17865 | hypothetical protein | 1601379:1601915 Forward	26.4045	4	19	4	1	178	17.596	4.97	High	0	0	74.0432	4
A3197_11830	A3197_11830 | hypothetical protein | 217193:218263 Reverse	26.4045	8	33	8	1	356	40.214	6.14	High	0	0	73.3548	8
A3193_18610	A3193_18610 | succinate--CoA ligase subunit alpha | 45838:46725 Forward	67.7966	11	31	11	1	295	31.056	5.02	High	0	0	71.4367	11
A3193_08885	A3193_08885 | thioredoxin-disulfide reductase | 1987446:1988411 Forward	33.9564	6	34	6	1	321	34.626	5.05	High	0	0	71.3654	6
A3193_08650	A3193_08650 | acyl carrier protein | 1931138:1931371 Reverse	31.1688	2	41	2	1	77	8.591	4.01	High	0	0	70.1245	2
A3193_11400	A3193_11400 | hypothetical protein | 183758:184336 Reverse	47.9167	7	26	7	1	192	21.064	4.59	High	0	0	68.4316	7
A3193_08820	A3193_08820 | serine--tRNA ligase | 1965687:1966958 Reverse	32.8605	11	30	11	1	423	47.636	5.15	High	0	0	67.9982	11
A3193_11750	A3193_11750 | methionine adenosyltransferase | 266652:267836 Forward	51.5228	14	32	14	1	394	42.558	5.11	High	0	0	67.7823	14
A3193_02275	A3193_02275 | dihydrolipoamide succinyltransferase | 500610:501812 Reverse	47.5	10	21	10	1	400	43.252	5.2	High	0	0	67.6881	10
A3193_10595	A3193_10595 | cytochrome c family protein | 2378886:2380166 Forward	41.784	10	27	10	1	426	46.203	7.71	High	0	0	66.9799	10
A3193_10880	A3193_10880 | carbamoyl phosphate synthase large subunit | 52069:55281 Reverse	24.8598	18	32	18	1	1070	118.083	4.92	High	0	0	66.7586	18
A3193_12860	A3193_12860 | hypothetical protein | 517690:518079 Reverse	70.5426	6	30	6	1	129	14.297	4.96	High	0	0	66.4464	6
A3193_11790	A3193_11790 | preprotein translocase subunit SecA | 277791:280604 Reverse	27.1078	16	26	16	1	937	105.115	5.19	High	0	0	66.1892	16
A3193_11745	A3193_11745 | alkyl hydroperoxide reductase | 265928:266494 Reverse	51.0638	6	28	6	1	188	20.929	4.75	High	0	0	65.7543	6
A3193_13530	A3193_13530 | 30S ribosomal protein S3 | 641745:642431 Reverse	46.0526	8	25	8	1	228	25.571	9.6	High	0	0	65.6668	8
A3193_09960	A3193_09960 | aspartate--tRNA ligase | 2223993:2225780 Reverse	30.9244	14	34	14	1	595	67.679	5.2	High	0	0	65.3763	14
A3193_07995	A3193_07995 | peptidylprolyl isomerase | 1786015:1786530 Reverse	61.4035	8	23	8	1	171	19.156	4.67	High	0	0	63.8681	8
A3193_17635	A3193_17635 | cytochrome C | 1549686:1550297 Forward	61.5764	7	29	7	1	203	21.365	6.9	High	0	0	63.3057	7
A3193_01700	A3193_01700 | NADH dehydrogenase | 376193:376675 Forward	43.125	4	36	4	1	160	17.625	4.68	High	0	0	62.8055	4
CRAP_ALDOA_RABIT	CRAP_ALDOA_RABIT	9.72222	3	23	3	1	360	38.833	8.09	High	0	0	62.653	3
A3193_16245	A3193_16245 | F0F1 ATP synthase subunit epsilon | 1239623:1240051 Forward	34.507	5	30	5	1	142	15.264	5.34	High	0	0	62.2052	5
A3193_13580	A3193_13580 | 30S ribosomal protein S7 | 649184:649654 Reverse	60.2564	9	29	9	1	156	17.71	10.02	High	0	0	62.0299	9
A3193_15895	A3193_15895 | Fe-S oxidoreductase | 1161331:1162674 Forward	39.3736	13	29	13	1	447	49.794	6.73	High	0	0	61.8359	13
A3193_13560	A3193_13560 | 50S ribosomal protein L3 | 644847:645497 Reverse	34.7222	6	24	6	1	216	22.852	9.74	High	0	0	61.7036	6
A3193_10785	A3193_10785 | NADH dehydrogenase | 36849:37325 Reverse	39.2405	5	23	5	1	158	17.365	8.59	High	0	0	61.5844	5
A3193_14655	A3193_14655 | acetyl-CoA carboxylase biotin carboxylase subunit | 892661:894001 Forward	41.4798	13	25	13	1	446	48.615	6.19	High	0	0	61.5238	13
A3193_10780	A3193_10780 | NADH-quinone oxidoreductase subunit C | 36114:36833 Reverse	53.9749	9	29	9	1	239	26.986	4.55	High	0	0	61.0114	9
A3193_08280	A3193_08280 | hypoxanthine phosphoribosyltransferase | 1859287:1859727 Reverse	66.4384	8	29	8	1	146	17.096	6.1	High	0	0	60.5638	8
A3193_13485	A3193_13485 | 50S ribosomal protein L6 | 638217:638750 Reverse	69.4915	8	33	8	1	177	18.848	9.79	High	0	0	60.3331	8
A3193_16720	A3193_16720 | RNA-binding protein | 1352788:1353063 Forward	59.3407	3	26	3	1	91	10.359	7.52	High	0	0	60.3193	3
A3193_08690	A3193_08690 | oxaloacetate decarboxylase subunit alpha | 1937304:1939106 Reverse	50.5	17	32	17	1	600	64.402	5.07	High	0	0	59.8764	17
A3193_11040	A3193_11040 | ribosome recycling factor | 89481:90038 Reverse	54.5946	7	24	7	1	185	21.109	5.87	High	0	0	59.3878	7
A3193_15715	gltD | glutamate synthase | 1116574:1118025 Reverse	50.7246	15	25	15	1	483	53.147	5.31	High	0	0	58.0789	15
A3193_04545	A3193_04545 | 4-hydroxy-tetrahydrodipicolinate reductase | 1001785:1002588 Forward	51.3109	11	20	11	1	267	28.125	5.53	High	0	0	57.559	11
A3193_14165	A3193_14165 | hypothetical protein | 776042:776593 Reverse	54.0984	7	27	7	1	183	19.92	9.03	High	0	0	57.0913	7
A3193_11525	A3193_11525 | C4-dicarboxylate ABC transporter substrate-binding protein | 214227:215177 Reverse	52.8481	10	24	10	1	316	34.28	8.62	High	0	0	57.0641	10
A3193_04265	A3193_04265 | succinate dehydrogenase flavoprotein subunit | 936464:938224 Forward	46.4164	17	50	17	1	586	64.147	6.39	High	0	0	56.968	17
A3193_15900	A3193_15900 | hypothetical protein | 1162797:1163381 Forward	51.5464	6	25	6	1	194	22.523	4.94	High	0	0	56.8941	6
A3193_11675	A3193_11675 | hypothetical protein | 251434:252675 Reverse	36.8039	10	32	10	1	413	45.9	4.94	High	0	0	56.8028	10
A3193_08275	A3193_08275 | alkyl hydroperoxide reductase | 1858360:1858965 Reverse	72.1393	8	20	8	1	201	22.188	4.92	High	0	0	56.3521	8
A3193_00480	A3193_00480 | gamma-glutamyltranspeptidase | 111014:111283 Forward	20.2247	1	20	1	1	89	8.918	6.55	High	0	0	55.9335	1
A3193_04750	glyA | serine hydroxymethyltransferase | 1048727:1049983 Forward	33.7321	10	25	10	1	418	45.623	5.69	High	0	0	55.6608	10
A3193_11995	A3193_11995 | cold-shock protein | 327738:327947 Reverse	50.7246	4	24	3	1	69	7.675	7.42	High	0	0	55.4297	4
A3193_00720	A3193_00720 | acetolactate synthase, large subunit, biosynthetic type | 154350:156068 Forward	26.9231	10	22	10	1	572	62.832	7.46	High	0	0	55.1852	10
A3193_12105	A3193_12105 | chemotaxis protein | 353042:355084 Reverse	31.6176	15	28	15	1	680	72.822	4.56	High	0	0	54.9683	15
CRAP_PRDX1_HUMAN	CRAP_PRDX1_HUMAN	12.5628	3	31	3	1	199	22.096	8.13	High	0	0	53.6932	3
A3197_06330	A3197_06330 | hypothetical protein | 175016:175636 Forward	25.2427	5	22	1	1	206	23.008	10.07	High	0	0	52.5267	5
A3193_14615	A3193_14615 | co-chaperone GroES | 885683:885973 Reverse	59.375	4	17	4	1	96	10.379	4.94	High	0	0	51.5443	4
A3193_11420	A3193_11420 | acriflavin resistance protein | 187280:191395 Reverse	21.736	19	25	19	1	1371	149.267	6.13	High	0	0	51.1919	19
A3197_18360	A3197_18360 | hypothetical protein | 67355:68371 Reverse	32.5444	7	17	1	1	338	36.492	4.81	High	0	0	51.038	7
A3193_11055	A3193_11055 | 30S ribosomal protein S2 | 91865:92614 Reverse	58.2329	10	23	10	1	249	27.509	6.89	High	0	0	51.0277	10
A3193_11755	A3193_11755 | adenosylhomocysteinase | 267966:269372 Forward	30.9829	13	32	13	1	468	51.737	5.08	High	0	0	50.2283	13
A3193_01465	A3193_01465 | C4-dicarboxylate ABC transporter substrate-binding protein | 321522:322526 Reverse	37.7246	11	26	11	1	334	36.688	9.11	High	0	0	49.8009	11
A3197_19795	A3197_19795 | tol-pal system protein YbgF | 98465:99280 Forward	32.4723	6	19	6	1	271	30.585	8.25	High	0	0	49.5665	6
A3193_05635	A3193_05635 | tol-pal system protein YbgF | 1246911:1247636 Forward	36.5145	6	19	6	1	241	27.607	6.62	High	0	0	49.5665	6
A3193_13380	A3193_13380 | peptidylprolyl isomerase | 622168:622515 Reverse	56.5217	5	17	5	1	115	12.169	4.88	High	0	0	49.3726	5
A3193_16300	A3193_16300 | protein-export chaperone SecB | 1252217:1252702 Reverse	62.1118	5	23	5	1	161	18.162	4.77	High	0	0	49.2596	5
A3193_13500	A3193_13500 | 50S ribosomal protein L5 | 639571:640110 Reverse	56.4246	10	27	10	1	179	20.489	9.09	High	0	0	49.0806	10
A3193_16675	A3193_16675 | type II secretion system protein GspG | 1345879:1346310 Forward	58.042	7	20	7	1	143	15.652	5.15	High	0	0	48.7794	7
A3193_08390	A3193_08390 | serine peptidase | 1878631:1880070 Reverse	31.3152	10	22	10	1	479	51.962	5.47	High	0	0	48.6824	10
A3193_13275	A3193_13275 | hypothetical protein | 597562:597945 Forward	17.3228	3	28	3	1	127	12.868	4.72	High	0	0	48.2212	3
A3193_15775	A3193_15775 | citrate (Si)-synthase | 1135077:1136378 Reverse	42.0323	11	22	11	1	433	48.584	5.67	High	0	0	48.0668	11
A3197_15290	A3197_15290 | hypothetical protein | 65952:66866 Reverse	25	5	30	2	1	304	33.074	5.14	High	0	0	47.7843	5
A3193_13465	A3193_13465 | 50S ribosomal protein L15 | 636705:637136 Reverse	45.4545	6	26	6	1	143	15.005	10.9	High	0	0	47.6712	6
A3193_06840	A3193_06840 | 3-phosphoglycerate dehydrogenase | 1528592:1529770 Forward	39.2857	10	19	10	1	392	41.839	5.26	High	0	0	47.6518	10
A3193_17275	A3193_17275 | cytochrome C | 1473233:1473970 Forward	34.6939	5	27	5	1	245	27.809	5.24	High	0	0	47.5569	5
A3193_13215	A3193_13215 | UDP-glucose 6-dehydrogenase | 585439:586764 Reverse	39.0023	16	30	16	1	441	48.984	4.89	High	0	0	46.6477	16
A3193_04630	A3193_04630 | 1,4-alpha-glucan branching enzyme | 1016705:1018888 Reverse	22.2834	13	27	13	1	727	83.934	5.85	High	0	0	46.6189	13
A3193_16385	A3193_16385 | hypothetical protein | 1271264:1271608 Reverse	30.7018	3	19	3	1	114	12.651	5.17	High	0	0	46.409	3
CRAP_SYH_HUMAN	CRAP_SYH_HUMAN	9.43026	5	35	5	1	509	57.374	5.88	High	0	0	46.3908	5
A3197_05925	A3197_05925 | cobyrinic acid a,c-diamide synthase | 77727:78356 Reverse	38.2775	7	27	7	1	209	23.515	8.4	High	0	0	46.0591	7
A3193_09905	A3193_09905 | O-succinylhomoserine sulfhydrylase | 2213242:2214432 Reverse	37.1212	9	17	9	1	396	42.384	5.85	High	0	0	45.96	9
A3193_04875	A3193_04875 | 6,7-dimethyl-8-ribityllumazine synthase | 1076916:1077386 Forward	57.0513	6	17	6	1	156	16.532	5.88	High	0	0	45.9483	6
A3193_16975	A3193_16975 | osmotically inducible protein OsmC | 1409577:1410041 Reverse	53.2468	6	17	6	1	154	17.007	5.05	High	0	0	45.7343	6
A3193_08655	fabG | 3-oxoacyl-ACP reductase | 1931566:1932309 Reverse	66.3968	7	23	7	1	247	25.658	5.26	High	0	0	45.7138	7
A3197_11850	A3197_11850 | malate dehydrogenase | 221115:222101 Forward	22.2561	7	21	1	1	328	35.727	5.53	High	0	0	45.6515	7
A3193_13365	A3193_13365 | sulfite reductase subunit gamma | 620269:620568 Forward	71.7172	9	26	9	1	99	11.504	5.22	High	0	0	44.9879	9
A3193_12695	A3193_12695 | hypothetical protein | 482311:482694 Reverse	57.4803	5	25	5	1	127	14.027	4.7	High	0	0	44.2962	5
A3193_13310	A3193_13310 | 5-(carboxyamino)imidazole ribonucleotide synthase | 606383:607540 Reverse	50.6494	10	21	10	1	385	41.422	5.19	High	0	0	43.7585	10
A3193_13480	A3193_13480 | 50S ribosomal protein L18 | 637849:638208 Reverse	41.1765	4	19	4	1	119	12.961	10.93	High	0	0	43.5952	4
A3193_13870	A3193_13870 | transcription termination factor Rho | 711914:713170 Reverse	36.8421	13	24	13	1	418	46.902	8.29	High	0	0	43.5475	13
A3193_15880	A3193_15880 | cytochrome C biogenesis protein CcsA | 1158839:1159828 Reverse	35.5623	9	22	9	1	329	35.635	5.44	High	0	0	43.2733	9
A3193_16120	A3193_16120 | DNA polymerase III subunit beta | 1213773:1214873 Reverse	42.8962	13	23	13	1	366	40.977	5.02	High	0	0	43.1178	13
A3193_02555	A3193_02555 | 50S ribosomal protein L19 | 552807:553151 Forward	42.9825	4	20	4	1	114	12.881	10.48	High	0	0	43.0268	4
A3193_11095	A3193_11095 | RNA polymerase-binding protein DksA | 101970:102410 Forward	55.4795	6	16	6	1	146	16.701	5.19	High	0	0	42.7278	6
A3193_10750	A3193_10750 | NADH-quinone oxidoreductase subunit I | 29141:29629 Reverse	39.5062	5	16	5	1	162	18.757	8.05	High	0	0	42.5079	5
A3193_17040	A3193_17040 | oligopeptidase A | 1420620:1422650 Reverse	26.3314	14	21	14	1	676	77.605	4.96	High	0	0	42.3741	14
A3193_11130	A3193_11130 | disulfide bond formation protein DsbA | 108528:109160 Forward	37.619	6	21	6	1	210	23.649	6.68	High	0	0	41.7501	6
A3193_13670	A3193_13670 | ribose-phosphate pyrophosphokinase | 667424:668377 Forward	35.9621	7	14	7	1	317	34.423	6.1	High	0	0	41.7482	7
A3193_10860	hflB | ATP-dependent metalloprotease | 48095:50035 Reverse	23.839	12	18	12	1	646	70.947	5.48	High	0	0	41.7126	12
A3193_13535	A3193_13535 | 50S ribosomal protein L22 | 642450:642782 Reverse	50.9091	4	19	4	1	110	11.956	10.43	High	0	0	41.5437	4
A3193_10025	A3193_10025 | tryptophan synthase subunit beta | 2236122:2237339 Reverse	22.2222	6	13	6	1	405	44.173	6.07	High	0	0	40.7617	6
A3193_03115	A3193_03115 | cytochrome c oxidase, cbb3-type subunit II | 671463:672176 Forward	37.1308	6	18	6	1	237	27.182	6.16	High	0	0	40.4691	6
A3193_11575	A3193_11575 | sulfur globule protein CV1 | 229775:230107 Reverse	30	2	33	1	1	110	11.043	9.17	High	0	0	40.3069	2
A3193_09615	A3193_09615 | hypothetical protein | 2152284:2153687 Reverse	32.334	11	18	11	1	467	52.81	4.69	High	0	0	39.8353	11
A3193_00205	A3193_00205 | glutamine synthetase | 47235:48245 Reverse	44.3452	9	21	9	1	336	37.254	4.83	High	0	0	39.8158	9
A3193_13130	A3193_13130 | phosphomannomutase | 567595:570027 Reverse	29.7531	14	18	8	1	810	87.498	4.94	High	0	0	39.5961	14
A3193_16145	A3193_16145 | hypothetical protein | 1220622:1220858 Forward	56.4103	4	13	4	1	78	9.401	5.24	High	0	0	39.4404	4
A3193_06650	A3193_06650 | cold shock domain protein CspD | 1483826:1484050 Reverse	58.1081	3	24	3	1	74	8.033	5.81	High	0	0	39.188	3
A3193_13445	A3193_13445 | 30S ribosomal protein S4 | 633680:634300 Reverse	24.2718	6	23	6	1	206	23.61	9.91	High	0	0	39.1503	6
A3193_09235	A3193_09235 | translation initiation factor IF-3 | 2060701:2061234 Reverse	57.0621	8	21	8	1	177	20.078	9.32	High	0	0	39.1304	8
A3193_19895	A3193_19895 | recombinase RecA | 14962:15990 Forward	41.2281	9	17	9	1	342	36.816	5.16	High	0	0	39.0741	9
A3193_02645	A3193_02645 | endopeptidase La | 575491:577938 Forward	24.4172	15	20	15	1	815	91.345	6.54	High	0	0	38.9693	15
A3193_19910	A3193_19910 | aspartate kinase | 19784:21007 Forward	39.5577	13	25	13	1	407	44.233	5.21	High	0	0	38.9038	13
A3193_09400	A3193_09400 | thymidine phosphorylase | 2104492:2106882 Forward	31.1558	16	26	16	1	796	89.445	5.39	High	0	0	38.4884	16
A3193_09190	A3193_09190 | hypothetical protein | 2054566:2054898 Forward	37.2727	5	25	5	1	110	11.894	9.57	High	0	0	38.3482	5
A3194_12950	A3194_12950 | phosphate transport system regulatory protein PhoU | 168233:169306 Forward	43.6975	12	22	12	1	357	40.124	5.48	High	0	0	37.9835	12
A3193_07430	A3193_07430 | hypothetical protein | 1674259:1675269 Reverse	46.4286	12	22	12	1	336	37.554	5.29	High	0	0	37.9835	12
A3193_05340	A3193_05340 | hypothetical protein | 1182734:1185331 Forward	17.2254	8	15	8	1	865	89.391	4.22	High	0	0	37.8735	8
A3193_11760	A3193_11760 | methylenetetrahydrofolate reductase [NAD(P)H] | 269466:270314 Forward	46.4539	8	15	8	1	282	31.684	5.24	High	0	0	37.7962	8
A3193_09035	A3193_09035 | 50S ribosomal protein L9 | 2020025:2020474 Reverse	46.3087	7	23	7	1	149	16.036	5.25	High	0	0	37.7511	7
CRAP_TRYP_PIG	CRAP_TRYP_PIG	7.79221	2	23	2	1	231	24.394	7.18	High	0	0	37.439	2
A3193_09120	A3193_09120 | protein in phbC 3'region | 2038878:2041337 Forward	30.525	17	23	17	1	819	90.387	5.19	High	0	0	37.2736	17
A3193_13490	A3193_13490 | 30S ribosomal protein S8 | 638764:639159 Reverse	49.6183	5	18	5	1	131	14.258	9.99	High	0	0	37.1939	5
A3193_13435	A3193_13435 | 50S ribosomal protein L17 | 632208:632609 Reverse	50.3759	5	24	2	1	133	15.178	10.3	High	0	0	37.0754	5
A3193_13615	A3193_13615 | 50S ribosomal protein L11 | 660981:661415 Reverse	36.8056	5	21	5	1	144	15.302	9.54	High	0	0	36.9577	5
A3193_13775	A3193_13775 | aspartyl/glutamyl-tRNA amidotransferase subunit A | 692227:693681 Reverse	29.5455	8	14	8	1	484	51.427	5.3	High	0	0	36.947	8
A3193_16225	A3193_16225 | ATP synthase F1 subunit delta | 1235168:1235707 Forward	56.9832	7	23	7	1	179	19.39	5.03	High	0	0	36.9206	7
A3193_05755	A3193_05755 | folate-binding protein | 1272716:1273714 Reverse	57.2289	11	19	11	1	332	36.887	4.67	High	0	0	36.9101	11
A3193_19780	A3193_19780 | translation initiation factor IF-2 | 63774:66425 Forward	17.214	11	16	11	1	883	95.821	5.5	High	0	0	36.856	11
A3193_03125	A3193_03125 | cytochrome c oxidase, cbb3-type subunit III | 672369:673220 Forward	38.8693	8	23	8	1	283	30.676	4.92	High	0	0	36.7644	8
A3193_05705	A3193_05705 | NAD(+) synthase | 1261205:1262200 Reverse	35.6495	10	18	10	1	331	37.352	5.94	High	0	0	35.9965	10
A3193_00265	A3193_00265 | reactive intermediate/imine deaminase | 63462:63848 Forward	60.9375	6	17	6	1	128	13.856	4.56	High	0	0	35.8614	6
A3193_18095	A3193_18095 | glutamate-1-semialdehyde-2,1-aminomutase | 1647743:1649029 Reverse	46.2617	10	16	10	1	428	45.247	5.05	High	0	0	35.8151	10
A3193_10770	A3193_10770 | NADH dehydrogenase | 34352:34855 Reverse	53.2934	6	18	6	1	167	18.647	4.61	High	0	0	35.4788	6
A3193_02715	A3193_02715 | TIGR00266 family protein | 591654:592442 Forward	32.8244	6	13	6	1	262	27.786	4.88	High	0	0	35.4723	6
A3193_18930	A3193_18930 | hypothetical protein | 112948:113529 Reverse	21.7617	6	19	5	1	193	21.323	7.55	High	0	0	35.2847	6
A3193_14335	A3193_14335 | hypothetical protein | 826820:827734 Reverse	22.3684	4	18	4	1	304	31.628	4.74	High	0	0	35.1549	4
A3197_06940	A3197_06940 | hypothetical protein | 298335:299336 Forward	18.018	3	17	3	1	333	34.452	4.87	High	0	0	35.1549	3
A3193_13495	A3193_13495 | 30S ribosomal protein S14 | 639258:639563 Reverse	26.7327	3	14	3	1	101	11.401	11.5	High	0	0	35.0102	3
A3193_13325	A3193_13325 | dihydroxy-acid dehydratase | 608994:610841 Reverse	22.439	11	20	11	1	615	65.87	5.25	High	0	0	34.4559	11
A3193_06945	A3193_06945 | hypothetical protein | 1556620:1557699 Forward	42.3398	7	13	7	1	359	38.243	7.81	High	0	0	34.4331	7
A3193_11385	A3193_11385 | 3-deoxy-7-phosphoheptulonate synthase | 179507:180571 Forward	29.3785	7	14	7	1	354	39.168	6.76	High	0	0	34.4176	7
A3193_01125	A3193_01125 | hypothetical protein | 247424:248404 Forward	27.3006	8	13	8	1	326	36.653	4.75	High	0	0	34.4052	8
A3193_09435	A3193_09435 | NADP transhydrogenase subunit alpha | 2114864:2115958 Reverse	35.7143	9	16	9	1	364	38.507	5.49	High	0	0	34.1136	9
A3197_14770	A3197_14770 | hypothetical protein | 397587:398018 Reverse	36.3636	4	17	4	1	143	15.685	8.69	High	0	0	33.9244	4
A3193_09680	A3193_09680 | hypothetical protein | 2167710:2168090 Reverse	52.381	5	18	5	1	126	14.13	8.44	High	0	0	33.9244	5
A3193_13875	A3193_13875 | thioredoxin | 713353:713679 Reverse	44.4444	5	17	5	1	108	11.947	4.75	High	0	0	33.8129	5
A3197_00085	A3197_00085 | protein-L-isoaspartate O-methyltransferase | 20997:21665 Reverse	39.6396	3	17	1	1	222	24.661	4.75	High	0	0	33.5189	3
A3193_17565	prpE | propionyl-CoA synthetase | 1531263:1533155 Reverse	43.4921	16	23	16	1	630	68.819	5.15	High	0	0	33.382	16
A3193_12315	A3193_12315 | (Fe-S)-binding protein | 394317:394796 Reverse	36.478	4	13	4	1	159	16.904	5.92	High	0	0	33.3631	4
A3193_02635	A3193_02635 | ATP-dependent Clp endopeptidase, proteolytic subunit ClpP | 573141:573779 Forward	37.7358	6	19	6	1	212	22.995	4.97	High	0	0	33.3103	6
A3193_07165	A3193_07165 | fructose-bisphosphate aldolase | 1613985:1615037 Reverse	52.2857	8	15	8	1	350	37.615	6.52	High	0	0	33.0464	8
A3193_01710	A3193_01710 | LysR family transcriptional regulator | 378690:379598 Forward	42.053	8	15	8	1	302	34.002	5.05	High	0	0	32.8747	8
A3193_17550	A3193_17550 | 2-methylcitrate synthase | 1526371:1527525 Reverse	33.3333	8	17	8	1	384	42.418	6.54	High	0	0	32.8632	8
A3193_17910	A3193_17910 | ribonuclease PH | 1610136:1610852 Reverse	30.6723	4	9	4	1	238	25.562	4.88	High	0	0	32.7917	4
A3193_09045	A3193_09045 | 30S ribosomal protein S18 | 2021487:2021711 Reverse	39.1892	3	14	3	1	74	8.641	10.11	High	0	0	32.6954	3
A3193_01750	A3193_01750 | glycine cleavage system protein R | 387499:388038 Reverse	40.7821	5	12	5	1	179	19.652	4.96	High	0	0	32.4397	5
A3193_00725	A3193_00725 | acetolactate synthase small subunit | 156068:156559 Forward	49.6933	6	19	6	1	163	18.014	5.41	High	0	0	32.2897	6
A3193_09050	A3193_09050 | 30S ribosomal protein S6 | 2021740:2022156 Reverse	40.5797	6	20	6	1	138	15.894	4.72	High	0	0	32.1177	6
A3193_00820	A3193_00820 | urea ABC transporter substrate-binding protein | 173061:174362 Reverse	29.3303	8	13	8	1	433	47.076	5.11	High	0	0	31.8982	8
A3193_13995	gcvT | glycine cleavage system protein T | 733986:735074 Reverse	26.7956	7	12	7	1	362	39.845	5.9	High	0	0	31.7183	7
A3193_03975	A3193_03975 | preprotein translocase subunit YajC | 876256:876588 Forward	46.3636	6	15	6	1	110	11.783	6.09	High	0	0	31.6499	6
A3193_03360	A3193_03360 | hypothetical protein | 730799:731380 Reverse	39.3782	7	15	7	1	193	21.071	8.63	High	0	0	31.4119	7
A3193_08780	A3193_08780 | fructose-bisphosphate aldolase | 1956378:1957601 Reverse	33.4152	9	20	9	1	407	43.908	5.12	High	0	0	31.0256	9
A3193_19795	A3193_19795 | 30S ribosomal protein S15 | 68094:68363 Forward	37.0787	4	17	3	1	89	10.34	10.07	High	0	0	30.9393	4
A3193_06680	A3193_06680 | hypothetical protein | 1490287:1490931 Reverse	46.729	6	20	6	1	214	23.732	6.54	High	0	0	30.9019	6
A3193_16325	A3193_16325 | peptidase S41 | 1256966:1258291 Forward	43.9909	12	20	12	1	441	47.57	4.94	High	0	0	30.5904	12
A3194_16455	A3194_16455 | hypothetical protein | 98667:99503 Reverse	14.3885	3	12	3	1	278	31.018	5	High	0	0	30.0583	3
A3193_11075	A3193_11075 | hypothetical protein | 97396:98142 Reverse	16.129	3	12	3	1	248	27.615	4.64	High	0	0	30.0583	3
A3193_11405	A3193_11405 | chromosome partitioning protein | 184520:185155 Reverse	36.4929	6	15	6	1	211	23.19	5.21	High	0	0	30.0214	6
A3193_19000	A3193_19000 | leucyl aminopeptidase | 128347:129840 Forward	18.7123	7	14	7	1	497	53.392	8.85	High	0	0	29.9753	7
A3193_16005	A3193_16005 | uroporphyrinogen decarboxylase | 1187041:1188105 Reverse	17.2316	5	12	5	1	354	38.948	5.57	High	0	0	29.8137	5
A3197_07590	A3197_07590 | outer membrane lipoprotein-sorting protein | 458718:459464 Reverse	3.22581	1	16	1	1	248	28.686	8.59	High	0	0	29.7438	1
A3193_17585	A3193_17585 | phosphomethylpyrimidine synthase ThiC | 1537368:1539257 Forward	22.4165	9	12	9	1	629	70.386	5.2	High	0	0	29.7328	9
A3193_13900	A3193_13900 | hypothetical protein | 716483:718279 Reverse	11.3712	7	14	7	1	598	60.973	4.02	High	0	0	29.7176	7
A3193_02945	A3193_02945 | 4Fe-4S ferredoxin | 636081:636833 Forward	36	7	19	7	1	250	27.043	7.33	High	0	0	29.6359	7
A3193_11965	A3193_11965 | UDP-glucose 4-epimerase GalE | 318834:319832 Forward	38.253	9	13	9	1	332	35.937	5.34	High	0	0	29.6082	9
A3193_02725	A3193_02725 | Fe(3+) ABC transporter substrate-binding protein | 593351:594379 Forward	26.9006	7	10	7	1	342	37.207	9.19	High	0	0	29.5496	7
A3193_02670	A3193_02670 | enoyl-[acyl-carrier-protein] reductase | 580747:581523 Reverse	51.938	10	15	10	1	258	27.816	5.9	High	0	0	29.5437	10
A3193_10020	A3193_10020 | tryptophan synthase subunit alpha | 2235310:2236125 Reverse	23.2472	5	12	5	1	271	29.49	4.75	High	0	0	29.4886	5
A3193_19905	A3193_19905 | alanine--tRNA ligase | 16983:19610 Forward	18.8571	12	20	12	1	875	96.382	5.06	High	0	0	29.4096	12
A3193_06555	A3193_06555 | ATP-dependent RNA helicase | 1462187:1463944 Reverse	28.8889	10	18	10	1	585	65.523	9.47	High	0	0	29.3843	10
A3193_13060	A3193_13060 | twitching motility protein PilT | 554121:555155 Reverse	34.593	8	14	8	1	344	37.967	6.81	High	0	0	29.3296	8
A3193_17010	A3193_17010 | paraslipin | 1415659:1416585 Reverse	35.3896	7	14	7	1	308	33.624	4.92	High	0	0	29.048	7
A3193_02805	A3193_02805 | CTP synthase | 612532:614163 Forward	31.1234	11	17	11	1	543	59.7	5.47	High	0	0	29.0222	11
A3193_11985	metG | methionine--tRNA ligase | 323506:325554 Forward	27.2727	11	18	11	1	682	76.551	5.43	High	0	0	28.899	11
A3193_17280	A3193_17280 | stringent starvation protein A | 1474107:1474730 Forward	49.7585	8	18	8	1	207	23.816	5.26	High	0	0	28.6976	8
A3193_15645	A3193_15645 | hypothetical protein | 1107732:1108202 Reverse	39.7436	4	10	4	1	156	16.816	6.43	High	0	0	28.4871	4
A3193_16955	A3193_16955 | methionine synthase | 1402151:1405936 Reverse	18.7946	15	19	15	1	1261	139.506	4.94	High	0	0	28.1984	15
A3193_17130	A3193_17130 | polyphosphate kinase 2 | 1439431:1440333 Reverse	37.3333	10	24	10	1	300	35.53	8.65	High	0	0	28.1674	10
A3193_13505	A3193_13505 | 50S ribosomal protein L24 | 640124:640444 Reverse	58.4906	5	14	5	1	106	11.735	9.5	High	0	0	28.0787	5
A3193_13525	A3193_13525 | 50S ribosomal protein L16 | 641328:641741 Reverse	47.4453	6	22	6	1	137	15.442	11.33	High	0	0	27.9671	6
A3193_05510	A3193_05510 | glutamine--tRNA ligase | 1221124:1222827 Forward	17.284	7	10	7	1	567	65.496	5.66	High	0	0	27.8517	7
A3193_16535	A3193_16535 | HslU--HslV peptidase ATPase subunit | 1302369:1303706 Reverse	26.0674	7	12	7	1	445	49.596	5.12	High	0	0	27.8447	7
A3193_09180	A3193_09180 | sulfur oxidation c-type cytochrome SoxX | 2053306:2053635 Forward	38.5321	5	18	5	1	109	11.657	7.99	High	0	0	27.605	5
A3193_18670	A3193_18670 | energy-dependent translational throttle protein EttA | 60141:61805 Reverse	19.3141	7	9	7	1	554	62.258	5.27	High	0	0	27.3167	7
A3193_00365	A3193_00365 | sulfurtransferase | 85818:86711 Reverse	31.9865	7	14	7	1	297	32.668	8.94	High	0	0	27.3149	7
A3193_06570	A3193_06570 | hypothetical protein | 1464929:1465594 Reverse	26.2443	4	15	4	1	221	24.728	4.93	High	0	0	27.3125	4
A3193_16135	A3193_16135 | membrane protein insertase YidC | 1217428:1219104 Forward	27.957	11	18	11	1	558	62.878	5.15	High	0	0	27.1277	11
A3193_19570	A3193_19570 | molybdenum cofactor biosynthesis protein B | 21767:22288 Forward	43.3526	6	15	6	1	173	19.104	5.68	High	0	0	27.1245	6
A3197_09410	A3197_09410 | UDP-glucose 4-epimerase GalE | 831796:832800 Reverse	32.3353	8	12	8	1	334	36.181	5.11	High	0	0	27.1243	8
A3197_19970	A3197_19970 | ATPase | 137324:139219 Forward	20.1268	8	13	8	1	631	70.774	4.67	High	0	0	26.8925	8
A3193_09525	A3193_09525 | oxygen-independent coproporphyrinogen III oxidase | 2136203:2137588 Reverse	24.5119	10	13	10	1	461	52.681	5.02	High	0	0	26.7375	10
A3193_13510	A3193_13510 | 50S ribosomal protein L14 | 640455:640823 Reverse	51.6393	6	14	6	1	122	13.264	10.78	High	0	0	26.6545	6
A3193_16745	A3193_16745 | hypothetical protein | 1359284:1359961 Reverse	33.3333	5	15	5	1	225	24.676	8.51	High	0	0	26.5987	5
A3193_12210	A3193_12210 | monothiol glutaredoxin, Grx4 family | 370740:371078 Reverse	52.6786	5	13	5	1	112	12.28	4.36	High	0	0	26.5614	5
A3193_13675	A3193_13675 | 50S ribosomal protein L25/general stress protein Ctc | 668639:669271 Forward	26.1905	3	9	3	1	210	23.034	4.96	High	0	0	26.4598	3
A3193_07820	A3193_07820 | nitrogenase molybdenum-iron protein subunit beta | 1749488:1751059 Reverse	28.8719	11	18	11	1	523	59.629	5.66	High	0	0	26.1346	11
A3195_13750	A3195_13750 | hypothetical protein | 899634:900101 Reverse	52.9032	5	14	5	1	155	17.603	4.49	High	0	0	26.1153	5
A3193_07545	A3193_07545 | hypothetical protein | 1699020:1699442 Reverse	58.5714	5	14	5	1	140	15.853	4.56	High	0	0	26.1153	5
A3193_12410	A3193_12410 | ornithine carbamoyltransferase | 416198:417103 Forward	38.8704	6	10	6	1	301	33.947	5.63	High	0	0	26.0711	6
A3193_00455	A3193_00455 | zinc protease | 105875:107224 Forward	32.5167	10	14	10	1	449	49.025	5.31	High	0	0	25.5304	10
A3193_15960	A3193_15960 | hypothetical protein | 1172368:1172835 Reverse	34.1935	4	10	4	1	155	17.049	7.44	High	0	0	25.4873	4
A3193_13450	A3193_13450 | 30S ribosomal protein S11 | 634320:634709 Reverse	27.907	4	10	4	1	129	13.713	11.25	High	0	0	25.3925	4
A3193_06970	A3193_06970 | cytochrome C552 | 1560944:1562437 Reverse	15.8954	6	12	6	1	497	55.217	7.11	High	0	0	25.2582	6
A3193_00025	A3193_00025 | single-stranded DNA-binding protein | 7047:7502 Forward	50.3311	8	20	8	1	151	16.681	5.36	High	0	0	25.2227	8
A3193_14865	A3193_14865 | anthranilate phosphoribosyltransferase | 930847:931869 Reverse	33.8235	9	12	9	1	340	35.493	5.5	High	0	0	25.1148	9
A3193_06980	A3193_06980 | c-type cytochrome biogenesis protein CcmI | 1565753:1567054 Reverse	29.0993	8	11	8	1	433	46.684	4.84	High	0	0	24.9559	8
A3193_16885	A3193_16885 | glutamate-5-semialdehyde dehydrogenase | 1389302:1390573 Forward	25.2955	8	12	8	1	423	45.359	5.02	High	0	0	24.8796	8
A3197_07840	A3197_07840 | 50S ribosomal protein L17 | 496861:497265 Forward	30.597	4	16	1	1	134	15.341	9.98	High	0	0	24.7549	4
A3193_16335	A3193_16335 | 4-methyl-5(B-hydroxyethyl)-thiazole monophosphate biosynthesis protein | 1259433:1259981 Forward	63.1868	6	13	6	1	182	19.221	4.75	High	0	0	24.7091	6
A3193_17850	A3193_17850 | hypothetical protein | 1599121:1599849 Reverse	45.0413	6	11	6	1	242	26.877	5.26	High	0	0	24.7022	6
A3193_10045	A3193_10045 | aspartate-semialdehyde dehydrogenase | 2242123:2243238 Reverse	38.5445	8	14	8	1	371	40.591	4.88	High	0	0	24.6824	8
A3193_14760	A3193_14760 | ribosomal subunit interface protein | 915694:916014 Reverse	24.5283	2	9	2	1	106	11.974	6.8	High	0	0	24.5374	2
A3193_00685	A3193_00685 | proline--tRNA ligase | 148099:149823 Reverse	24.0418	9	13	9	1	574	64.065	5.17	High	0	0	24.2149	9
A3193_13105	A3193_13105 | orotate phosphoribosyltransferase | 563164:563805 Forward	35.2113	6	16	6	1	213	23.554	4.81	High	0	0	24.0093	6
A3193_01760	A3193_01760 | hypothetical protein | 389348:390448 Forward	40.4372	12	15	12	1	366	41.475	4.7	High	0	0	23.8038	12
A3193_19775	nusA | transcription termination/antitermination protein NusA | 62215:63708 Forward	27.7666	11	17	11	1	497	55.25	4.45	High	0	0	23.775	11
A3193_00500	A3193_00500 | redox-regulated ATPase YchF | 114089:115180 Forward	30.854	6	13	6	1	363	39.215	4.72	High	0	0	23.773	6
A3193_11010	A3193_11010 | hypothetical protein | 82298:82777 Reverse	45.9119	8	26	8	1	159	18.698	9.06	High	0	0	23.622	8
A3197_10535	A3197_10535 | hypothetical protein | 1103887:1104393 Forward	43.4524	8	26	8	1	168	19.779	9.35	High	0	0	23.622	8
A3193_16510	A3193_16510 | hypothetical protein | 1297929:1298447 Reverse	58.1395	7	11	7	1	172	19.392	5.1	High	0	0	23.533	7
A3197_18910	A3197_18910 | hypothetical protein | 195808:196893 Forward	18.2825	4	7	4	1	361	38.209	7.37	High	0	0	23.405	4
A3193_17235	A3193_17235 | histidinol dehydrogenase | 1464160:1465470 Reverse	25.4587	8	12	8	1	436	47.211	4.87	High	0	0	23.2219	8
A3193_07825	A3193_07825 | nitrogenase molybdenum-iron protein alpha chain | 1751171:1752652 Reverse	24.7465	10	12	10	1	493	55.561	5.68	High	0	0	22.9695	10
A3193_14105	A3193_14105 | acyltransferase | 762124:762948 Reverse	46.3504	8	12	8	1	274	30.24	6.62	High	0	0	22.934	8
A3193_05665	A3193_05665 | oxidoreductase | 1252186:1253031 Reverse	32.7402	7	12	7	1	281	31.495	5.14	High	0	0	22.8998	7
A3193_16855	A3193_16855 | leucine--tRNA ligase | 1383471:1386053 Forward	18.3721	11	15	11	1	860	97.022	5.16	High	0	0	22.8185	11
A3193_05525	A3193_05525 | amidophosphoribosyltransferase | 1223820:1225334 Forward	17.4603	7	13	7	1	504	55.841	8.18	High	0	0	22.7925	7
A3193_03445	A3193_03445 | AAA family ATPase | 749054:750010 Reverse	25.7862	5	10	5	1	318	35.759	5.24	High	0	0	22.7433	5
A3193_16255	A3193_16255 | UDP-N-acetylglucosamine diphosphorylase/glucosamine-1-phosphate N-acetyltransferase | 1240778:1242148 Forward	29.8246	8	12	8	1	456	49.399	5.44	High	0	0	22.7259	8
A3193_01900	A3193_01900 | hypothetical protein | 423022:423951 Reverse	25.5663	4	9	4	1	309	34.634	7.28	High	0	0	22.6728	4
A3193_11500	A3193_11500 | hypothetical protein | 208060:208707 Forward	51.1628	7	9	7	1	215	23.261	7.03	High	0	0	22.6219	7
A3193_01005	A3193_01005 | V-type ATP synthase subunit A | 219310:221112 Reverse	22.3333	8	9	8	1	600	66.234	5.06	High	0	0	22.6198	8
A3193_19625	A3193_19625 | formate dehydrogenase | 33060:33689 Forward	21.5311	3	7	3	1	209	22.805	6.32	High	0	0	22.5353	3
A3193_13070	A3193_13070 | pyrroline-5-carboxylate reductase | 556203:557039 Forward	43.8849	9	10	9	1	278	29.212	4.78	High	0	0	22.4441	9
A3193_09445	A3193_09445 | sugar ABC transporter substrate-binding protein | 2117454:2118101 Reverse	20	4	12	4	1	215	23.125	5.08	High	0	0	22.3972	4
A3193_06830	A3193_06830 | DNA gyrase subunit A | 1524749:1527331 Forward	13.6047	8	10	8	1	860	95.514	5.12	High	0	0	22.3271	8
A3193_11645	A3193_11645 | hypothetical protein | 244016:244642 Reverse	38.4615	5	9	5	1	208	22.179	4.79	High	0	0	22.2772	5
A3193_13540	A3193_13540 | 30S ribosomal protein S19 | 642794:643066 Reverse	25.5556	2	10	2	1	90	10.129	10.59	High	0	0	21.9621	2
A3193_08200	A3193_08200 | hypothetical protein | 1840018:1843596 Forward	13.9262	12	15	12	1	1192	134.145	7.65	High	0	0	21.8986	12
A3193_17165	A3193_17165 | arginine--tRNA ligase | 1446624:1448384 Reverse	20.8191	7	10	7	1	586	65.358	5.33	High	0	0	21.866	7
A3193_01105	A3193_01105 | glutamine-hydrolyzing GMP synthase | 241907:243484 Forward	29.1429	10	16	10	1	525	58.283	5.38	High	0	0	21.7342	10
A3193_05040	A3193_05040 | NYN domain-containing protein | 1110991:1111830 Reverse	39.7849	9	16	9	1	279	32.103	4.94	High	0	0	21.7184	9
A3193_14085	A3193_14085 | molecular chaperone SurA | 756764:758074 Forward	16.9725	6	13	6	1	436	49.297	5.69	High	0	0	21.4106	6
A3193_19425	A3193_19425 | disulfide bond formation protein DsbC | 241610:242407 Forward	46.7925	9	21	6	1	265	29.291	6.42	High	0	0	21.3967	9
A3193_13550	A3193_13550 | 50S ribosomal protein L23 | 643937:644233 Reverse	32.6531	3	13	3	1	98	11.066	9.82	High	0	0	21.2718	3
A3193_13565	A3193_13565 | 30S ribosomal protein S10 | 645509:645820 Reverse	52.4272	8	21	8	1	103	11.838	9.82	High	0	0	21.0834	8
A3193_15440	A3193_15440 | transcriptional regulator | 1064295:1064630 Forward	28.8288	3	9	3	1	111	12.785	8.03	High	0	0	21.0034	3
A3193_08350	A3193_08350 | pyridoxine 5'-phosphate synthase | 1871469:1872197 Reverse	26.8595	5	10	5	1	242	26.537	5.48	High	0	0	20.9617	5
A3193_18135	A3193_18135 | N-acetyl-gamma-glutamyl-phosphate reductase | 1654436:1655467 Forward	25.9475	7	10	7	1	343	37.267	5.87	High	0	0	20.9297	7
A3193_06130	A3193_06130 | 20S proteasome subunit A/B | 1367485:1368285 Forward	25.9398	6	11	6	1	266	29.489	4.77	High	0	0	20.905	6
A3193_00125	A3193_00125 | hypothetical protein | 29793:30491 Forward	42.2414	7	11	7	1	232	25.574	8.21	High	0	0	20.8168	7
A3193_14435	A3193_14435 | hypothetical protein | 847147:849291 Reverse	15.8263	8	11	8	1	714	78.005	5.2	High	0	0	20.7916	8
A3193_06295	A3193_06295 | tryptophan--tRNA ligase | 1405038:1406216 Forward	17.8571	5	10	5	1	392	44.171	6.13	High	0	0	20.724	5
A3193_05400	A3193_05400 | cation acetate symporter | 1195543:1197327 Reverse	15.6566	9	17	9	1	594	63.451	7.58	High	0	0	20.476	9
A3193_16290	A3193_16290 | tRNA (cytosine(34)-2'-O)-methyltransferase TrmL | 1250548:1251012 Forward	14.9351	1	7	1	1	154	17.348	7.02	High	0	0	20.4143	1
A3193_13985	A3193_13985 | glycine dehydrogenase (aminomethyl-transferring) | 732140:733522 Reverse	18.2609	5	13	5	1	460	50.001	5.08	High	0	0	20.3906	5
A3197_19910	A3197_19910 | folate-binding protein | 121879:122877 Reverse	18.6747	4	10	4	1	332	36.891	4.67	High	0	0	20.3315	4
A3193_16260	A3193_16260 | glutamine--fructose-6-phosphate aminotransferase | 1242171:1243997 Forward	17.9276	9	10	9	1	608	66.734	5.74	High	0	0	20.2408	9
A3193_05345	A3193_05345 | hypothetical protein | 1185344:1185838 Forward	59.1463	7	11	7	1	164	17.707	5.6	High	0	0	20.1894	7
A3193_13655	A3193_13655 | hypothetical protein | 664693:666414 Forward	17.2775	8	11	8	1	573	63.877	5.22	High	0	0	20.1368	8
A3193_15340	A3193_15340 | hypothetical protein | 1042686:1043852 Reverse	23.1959	6	8	6	1	388	42.993	4.88	High	0	0	20.0735	6
A3193_07030	A3193_07030 | anthranilate phosphoribosyltransferase | 1573735:1574838 Reverse	27.5204	8	12	8	1	367	39.843	5.58	High	0	0	20.0118	8
A3193_17115	A3193_17115 | hypothetical protein | 1436960:1437595 Forward	31.2796	5	11	5	1	211	24.075	9.66	High	0	0	19.7967	5
A3193_16960	A3193_16960 | hypothetical protein | 1406230:1407372 Forward	33.9474	8	9	8	1	380	41.575	4.45	High	0	0	19.7876	8
A3193_09765	A3193_09765 | RNA chaperone Hfq | 2185831:2186100 Reverse	40.4494	4	9	4	1	89	9.723	9.32	High	0	0	19.7852	4
A3193_02640	A3193_02640 | ATP-dependent protease ATP-binding subunit ClpX | 573925:575199 Forward	29.9528	9	12	9	1	424	46.574	5.01	High	0	0	19.7582	9
A3193_10920	A3193_10920 | acetyl-CoA carboxylase carboxyltransferase subunit alpha | 63403:64362 Reverse	26.0188	5	10	5	1	319	35.616	5.24	High	0	0	19.7412	5
A3193_17240	A3193_17240 | ATP phosphoribosyltransferase | 1465559:1466197 Reverse	35.8491	4	6	4	1	212	23.288	7.55	High	0	0	19.2963	4
A3193_02255	A3193_02255 | acetyltransferase | 495660:495869 Forward	86.9565	4	8	4	1	69	8.042	5.67	High	0	0	19.2515	4
A3197_19470	A3197_19470 | hypothetical protein | 26415:29024 Forward	9.43613	5	8	5	1	869	89.513	4.22	High	0	0	19.1677	5
A3193_04625	A3193_04625 | glucose-6-phosphate isomerase | 1015006:1016658 Forward	19.6364	9	10	9	1	550	62.352	6.04	High	0	0	19.1452	9
A3193_09685	A3193_09685 | dihydrolipoyl dehydrogenase | 2168382:2169788 Forward	24.7863	8	11	8	1	468	50.48	4.82	High	0	0	19.1094	8
A3193_14805	A3193_14805 | 30S ribosomal protein S9 | 923246:923635 Forward	28.6822	2	8	2	1	129	14.225	11.25	High	0	0	19.0874	2
A3193_00735	A3193_00735 | argininosuccinate synthase | 157943:159163 Forward	20.197	7	10	7	1	406	45.251	4.93	High	0	0	18.9954	7
A3197_07115	A3197_07115 | hypothetical protein | 352351:352902 Forward	12.0219	2	10	2	1	183	19.794	9.06	High	0	0	18.7514	2
A3193_03325	A3193_03325 | hypothetical protein | 720029:720292 Reverse	35.6322	3	10	3	1	87	10.034	9.73	High	0	0	18.5939	3
A3197_04615	A3197_04615 | hypothetical protein | 1003372:1003635 Reverse	24.1379	2	5	2	1	87	10.077	9.83	High	0	0	18.5939	2
A3193_09915	A3193_09915 | tail-specific protease | 2216617:2218701 Reverse	16.1383	9	11	9	1	694	79.095	5.52	High	0	0	18.5846	9
A3193_09075	A3193_09075 | lysine--tRNA ligase | 2028749:2030242 Reverse	33.1992	11	12	11	1	497	57.326	5.38	High	0	0	18.58	11
A3193_04300	A3193_04300 | histidine triad nucleotide-binding protein | 942983:943327 Forward	27.193	2	7	2	1	114	12.686	5.71	High	0	0	18.5682	2
A3193_01300	A3193_01300 | trans-2-enoyl-CoA reductase | 291623:292813 Forward	19.4444	5	8	5	1	396	42.972	4.91	High	0	0	18.5502	5
A3193_14630	A3193_14630 | peptidoglycan-binding protein | 887804:888643 Forward	24.0143	5	11	5	1	279	29.248	9.22	High	0	0	18.1987	5
A3193_07255	A3193_07255 | ribonuclease E | 1633755:1636760 Reverse	19.2807	13	17	4	1	1001	110.135	9.31	High	0	0	18.1291	13
A3194_13130	A3194_13130 | ribonuclease E | 205944:208955 Forward	16.2512	12	16	3	1	1003	110.388	9.33	High	0	0	18.1291	12
A3193_12155	A3193_12155 | bifunctional pyr operon transcriptional regulator/uracil phosphoribosyltransferase | 361191:361754 Forward	57.754	7	11	7	1	187	20.509	4.97	High	0	0	18.1159	7
A3193_04015	A3193_04015 | cysteine desulfurase IscS | 883396:884610 Forward	29.9505	9	10	9	1	404	44.889	6.06	High	0	0	18.1068	9
A3193_17265	A3193_17265 | ubiquinol-cytochrome c reductase iron-sulfur subunit | 1471399:1471998 Forward	21.608	5	13	5	1	199	21.161	7.27	High	0	0	17.9429	5
A3193_15300	A3193_15300 | hypothetical protein | 1033838:1034182 Reverse	15.7895	1	4	1	1	114	12.37	6.1	High	0	0	17.8551	1
A3193_05625	A3193_05625 | Tol-Pal system beta propeller repeat protein TolB | 1244942:1246234 Forward	30.6977	9	14	9	1	430	46.842	9.32	High	0	0	17.7758	9
A3193_13455	A3193_13455 | 30S ribosomal protein S13 | 634742:635098 Reverse	44.9153	5	14	5	1	118	13.318	11.43	High	0	0	17.731	5
A3193_14180	A3193_14180 | glutamate synthase | 779379:779624 Reverse	51.8519	4	11	4	1	81	8.938	6.51	High	0	0	17.6801	4
A3193_19645	A3193_19645 | rod shape-determining protein RodA | 37485:37913 Forward	36.6197	3	6	3	1	142	15.118	7.75	High	0	0	17.5859	3
A3193_02675	A3193_02675 | ABC transporter substrate-binding protein | 581841:583709 Forward	15.5949	6	7	6	1	622	71.658	5.14	High	0	0	17.5348	6
A3193_13770	gatB | aspartyl/glutamyl-tRNA amidotransferase subunit B | 690722:692155 Reverse	17.1908	5	8	5	1	477	52.766	5.16	High	0	0	17.5285	5
A3193_08085	A3193_08085 | hypothetical protein | 1808818:1811418 Forward	3.9261	2	5	2	1	866	89.818	4.16	High	0	0	17.5189	2
A3194_14830	A3194_14830 | hypothetical protein | 143931:146579 Forward	3.85488	2	5	2	1	882	91.83	4.16	High	0	0	17.5189	2
A3193_03735	A3193_03735 | elongation factor P | 819759:820331 Forward	24.2105	4	6	4	1	190	20.817	4.84	High	0	0	17.3882	4
A3197_18650	A3197_18650 | hypothetical protein | 130171:130815 Reverse	20.0935	4	10	4	1	214	23.881	6.19	High	0	0	17.3608	4
A3193_09440	A3193_09440 | hypothetical protein | 2116475:2117398 Reverse	20.5212	4	7	4	1	307	33.452	5.21	High	0	0	17.3059	4
A3193_13300	A3193_13300 | ATP-dependent chaperone ClpB | 603002:605596 Reverse	21.412	14	16	14	1	864	96.54	5.15	High	0	0	17.1892	14
A3193_01640	A3193_01640 | pyridine nucleotide-disulfide oxidoreductase | 364190:365317 Reverse	16.5333	4	7	4	1	375	41.72	9.17	High	0	0	17.1027	4
A3193_00105	A3193_00105 | hypothetical protein | 26412:26834 Reverse	43.5714	3	9	3	1	140	15.395	9.36	High	0	0	17.0601	3
A3193_06960	A3193_06960 | cytochrome C | 1559790:1560374 Reverse	13.9175	2	8	2	1	194	21.493	8.6	High	0	0	17.0483	2
A3193_17950	A3193_17950 | YicC family protein | 1617283:1618149 Forward	20.1389	5	13	5	1	288	33.285	4.77	High	0	0	16.7543	5
A3193_10210	A3193_10210 | hypothetical protein | 2277628:2279106 Forward	10.3659	4	7	4	1	492	54.072	5.45	High	0	0	16.7444	4
A3193_17920	A3193_17920 | ATP-binding protein | 1611719:1613200 Reverse	14.8073	5	11	5	1	493	54.299	7.03	High	0	0	16.6911	5
A3193_09570	A3193_09570 | hypothetical protein | 2143214:2143597 Reverse	39.3701	5	11	5	1	127	14.395	9.41	High	0	0	16.6566	5
A3193_18115	A3193_18115 | [Fe-S]-binding protein | 1651410:1651778 Forward	22.9508	2	7	2	1	122	12.49	3.93	High	0	0	16.6308	2
A3193_14840	A3193_14840 | transcriptional regulator Crp | 927075:927728 Forward	27.1889	5	8	5	1	217	24.822	8.15	High	0	0	16.5104	5
A3193_13585	A3193_13585 | 30S ribosomal protein S12 | 649697:650071 Reverse	19.3548	4	9	4	1	124	13.839	11.3	High	0	0	16.3834	4
A3193_01685	A3193_01685 | uroporphyrinogen-III C-methyltransferase | 373795:375219 Reverse	17.9325	5	6	5	1	474	52.553	6.35	High	0	0	16.239	5
A3193_16110	A3193_16110 | DNA gyrase subunit B | 1210203:1212608 Reverse	16.1049	8	8	8	1	801	88.975	5.52	High	0	0	16.1488	8
A3193_15370	A3193_15370 | argininosuccinate lyase | 1048687:1050081 Forward	15.5172	5	7	5	1	464	51.631	5.15	High	0	0	15.9797	5
A3197_13730	fabG | 3-oxoacyl-ACP reductase | 162028:162774 Reverse	28.2258	3	7	3	1	248	25.697	5.12	High	0	0	15.9528	3
A3193_02960	A3193_02960 | adhesin | 639571:639891 Forward	30.1887	3	7	3	1	106	11.918	4.09	High	0	0	15.9309	3
A3193_03820	A3193_03820 | hypothetical protein | 838162:840171 Reverse	17.9372	9	12	9	1	669	74.599	4.97	High	0	0	15.9056	9
A3193_04270	A3193_04270 | succinate dehydrogenase iron-sulfur subunit | 938309:939001 Forward	42.1739	8	9	8	1	230	26.182	5	High	0	0	15.8563	8
A3193_06665	A3193_06665 | translation initiation factor IF-1 | 1487543:1487761 Reverse	25	2	6	2	1	72	8.302	9.19	High	0	0	15.8297	2
A3193_09215	A3193_09215 | phenylalanine--tRNA ligase subunit beta | 2056430:2058805 Reverse	14.2857	9	15	9	1	791	86.17	4.87	High	0	0	15.6791	9
A3193_14650	A3193_14650 | acetyl-CoA carboxylase, biotin carboxyl carrier protein | 892197:892652 Forward	50.9934	3	5	3	1	151	16.049	4.63	High	0	0	15.6695	3
A3197_16415	A3197_16415 | hypothetical protein | 327921:328388 Forward	16.129	2	6	2	1	155	17.062	6.55	High	0	0	15.561	2
A3193_13620	A3193_13620 | transcription termination/antitermination protein NusG | 661533:662066 Reverse	43.5028	5	7	5	1	177	20.245	5.49	High	0	0	15.4154	5
A3193_09210	A3193_09210 | integration host factor subunit alpha | 2056119:2056421 Reverse	32	4	10	4	1	100	11.409	10.07	High	0	0	15.3567	4
A3194_19005	A3194_19005 | hypothetical protein | 162039:164834 Forward	13.319	9	10	9	1	931	103.291	6.24	High	0	0	15.2803	9
A3193_09450	A3193_09450 | hypothetical protein | 2118179:2120923 Reverse	13.5667	9	10	9	1	914	101.617	6.24	High	0	0	15.2803	9
A3197_21260	A3197_21260 | hypothetical protein | 32734:35526 Forward	8.60215	6	15	6	1	930	100.134	4.23	High	0	0	15.2414	6
A3193_14785	A3193_14785 | 3-deoxy-D-manno-octulosonate 8-phosphate phosphatase | 919640:920161 Reverse	32.3699	3	6	3	1	173	19.195	5.72	High	0	0	15.2394	3
A3193_10810	A3193_10810 | phosphoglucosamine mutase | 39533:40876 Reverse	23.0425	5	7	5	1	447	47.851	5.25	High	0	0	15.0348	5
A3197_18945	A3197_18945 | c-type cytochrome biogenesis protein CcmI | 205056:206357 Reverse	16.3972	5	7	5	1	433	46.903	4.79	High	0	0	15.0063	5
A3193_13305	A3193_13305 | 5-(carboxyamino)imidazole ribonucleotide mutase | 605880:606386 Reverse	33.9286	4	7	4	1	168	17.67	5.25	High	0	0	14.9714	4
A3193_01935	A3193_01935 | hypothetical protein | 429056:429436 Reverse	29.3651	3	9	3	1	126	13.363	7.33	High	0	0	14.9213	3
A3197_05895	A3197_05895 | hypothetical protein | 70477:71703 Forward	18.3824	5	6	5	1	408	45.118	4.87	High	0	0	14.8959	5
A3197_01390	A3197_01390 | zinc protease | 315710:317059 Forward	14.2539	5	6	5	1	449	49.042	5.31	High	0	0	14.8752	5
A3193_15835	A3193_15835 | 50S ribosomal protein L31 | 1148407:1148610 Reverse	52.2388	2	4	2	1	67	7.72	8.19	High	0	0	14.7614	2
A3193_02220	A3193_02220 | 2-isopropylmalate synthase | 485998:487548 Forward	20.155	7	7	7	1	516	55.749	5.27	High	0	0	14.6609	7
A3197_16035	A3197_16035 | hypothetical protein | 234519:235196 Reverse	13.3333	1	6	1	1	225	24.115	3.79	High	0	0	14.6511	1
A3193_16355	A3193_16355 | hypothetical protein | 1264631:1265308 Forward	13.3333	1	6	1	1	225	24.171	3.79	High	0	0	14.6511	1
CRAP_DHE3_BOVIN	CRAP_DHE3_BOVIN	3.58423	2	7	2	1	558	61.473	7.59	High	0	0	14.5824	2
A3197_20640	A3197_20640 | glucose-6-phosphate isomerase | 98067:99779 Forward	14.9123	7	8	7	1	570	64.516	6.13	High	0	0	14.5449	7
A3193_19655	A3193_19655 | glyceraldehyde-3-phosphate dehydrogenase | 39686:40648 Forward	24.0625	5	8	5	1	320	34.898	5.62	High	0	0	14.5123	5
A3193_13515	A3193_13515 | 30S ribosomal protein S17 | 640871:641131 Reverse	54.6512	3	11	3	1	86	9.776	9.72	High	0	0	14.4939	3
A3197_11435	A3197_11435 | cytochrome c family protein | 117490:118770 Forward	19.4836	5	11	5	1	426	46.067	7.71	High	0	0	14.391	5
A3193_16180	A3193_16180 | chromosome partitioning protein ParB | 1228711:1229622 Forward	24.4224	5	5	5	1	303	33.355	6.05	High	0	0	14.3908	5
A3193_12625	A3193_12625 | hypothetical protein | 468353:469285 Forward	24.8387	5	7	5	1	310	33.049	6.24	High	0	0	14.3679	5
A3193_01000	A3193_01000 | V-type ATP synthase subunit B | 217934:219313 Reverse	16.122	5	8	5	1	459	51.237	5.66	High	0	0	14.3547	5
A3193_10890	A3193_10890 | carbamoyl phosphate synthase small subunit | 55747:56883 Reverse	8.73016	3	7	3	1	378	40.962	5.08	High	0	0	14.3418	3
A3193_13145	A3193_13145 | 50S ribosomal protein L28 | 572352:572588 Forward	23.0769	2	9	2	1	78	9.115	11.47	High	0	0	14.3005	2
A3193_04650	A3193_04650 | phosphoribosylformylglycinamidine synthase | 1024676:1028563 Forward	12.5097	9	13	9	1	1295	141.28	4.97	High	0	0	14.2878	9
A3193_19050	A3193_19050 | phosphoenolpyruvate synthase | 139813:142182 Reverse	18.6312	9	13	9	1	789	86.161	4.81	High	0	0	14.0992	9
A3193_13125	A3193_13125 | acetylglutamate kinase | 566484:567380 Reverse	19.4631	5	8	5	1	298	31.486	5.39	High	0	0	14.0867	5
A3193_04640	A3193_04640 | glycoside hydrolase | 1020494:1022209 Forward	20.4904	9	12	9	1	571	64.895	5.22	High	0	0	13.9759	9
A3193_12305	A3193_12305 | pyridine nucleotide-disulfide oxidoreductase | 391134:392378 Reverse	20.0483	5	6	5	1	414	45.023	5.12	High	0	0	13.9557	5
A3193_09425	A3193_09425 | NAD synthetase | 2113103:2114503 Reverse	10.3004	4	7	4	1	466	48.429	5.73	High	0	0	13.8456	4
A3193_08335	A3193_08335 | histidine kinase | 1869011:1869439 Forward	45.7746	5	8	5	1	142	15.838	5.33	High	0	0	13.8369	5
A3193_03165	A3193_03165 | alanine transaminase | 681337:682527 Forward	11.3636	3	5	3	1	396	44.37	6.86	High	0	0	13.7998	3
A3193_09240	A3193_09240 | threonine--tRNA ligase | 2061288:2063204 Reverse	19.906	8	13	8	1	638	73.244	5.5	High	0	0	13.5217	8
A3193_03985	A3193_03985 | protein-export membrane protein SecF | 878531:879466 Forward	14.4695	3	5	3	1	311	33.842	5.17	High	0	0	13.5032	3
A3193_11000	A3193_11000 | 3-hydroxyacyl-[acyl-carrier-protein] dehydratase FabZ | 80770:81210 Reverse	17.8082	2	4	2	1	146	16.379	5.95	High	0	0	13.3185	2
A3197_08155	A3197_08155 | phosphomannomutase | 562019:564532 Forward	12.5448	7	9	1	1	837	90.63	5.02	High	0	0	13.2997	7
A3193_03245	A3193_03245 | hypothetical protein | 701578:701880 Forward	72	7	14	7	1	100	11.336	4.74	High	0	0	13.2865	7
A3197_04535	A3197_04535 | hypothetical protein | 985143:985445 Forward	45	4	11	4	1	100	11.368	4.82	High	0	0	13.2865	4
A3193_09465	A3193_09465 | type II secretion system protein GspG | 2125253:2125675 Forward	26.4286	2	5	2	1	140	15.602	5.12	High	0	0	13.259	2
A3193_04510	A3193_04510 | transcriptional repressor | 993346:993765 Forward	24.4604	3	5	3	1	139	15.654	6.25	High	0	0	13.2157	3
A3193_17905	A3193_17905 | non-canonical purine NTP pyrophosphatase, RdgB/HAM1 family | 1609369:1609977 Reverse	20.297	3	4	3	1	202	21.951	5.25	High	0	0	13.1504	3
A3193_01745	A3193_01745 | peroxiredoxin | 386957:387442 Reverse	35.4037	4	7	4	1	161	17.994	9.47	High	0	0	13.0879	4
A3193_06235	A3193_06235 | NADPH-dependent 7-cyano-7-deazaguanine reductase QueF | 1392340:1392729 Reverse	48.062	5	8	5	1	129	14.78	4.84	High	0	0	13.0237	5
A3193_10875	A3193_10875 | transcription elongation factor GreA | 51568:52044 Reverse	39.8734	5	7	5	1	158	17.457	4.93	High	0	0	13.0022	5
A3193_04870	A3193_04870 | 3,4-dihydroxy-2-butanone-4-phosphate synthase | 1075721:1076836 Forward	20.7547	5	7	5	1	371	40.913	5.15	High	0	0	12.9392	5
A3193_05415	A3193_05415 | hypothetical protein | 1198686:1200080 Forward	19.6121	7	9	7	1	464	52.401	9.35	High	0	0	12.912	7
A3193_01585	A3193_01585 | twin-arginine translocation pathway signal protein | 347744:349933 Forward	16.7353	7	8	7	1	729	78.785	6.73	High	0	0	12.8824	7
A3193_17095	A3193_17095 | delta-aminolevulinic acid dehydratase | 1432755:1433765 Reverse	25.5952	4	5	4	1	336	37.027	5.14	High	0	0	12.8689	4
A3197_19255	A3197_19255 | ribonuclease E | 279634:282672 Reverse	13.7352	10	12	1	1	1012	111.17	9.45	High	0	0	12.6674	10
A3193_05505	A3193_05505 | glutamate--tRNA ligase | 1219653:1221065 Forward	12.9787	4	4	4	1	470	53.331	5.66	High	0	0	12.6126	4
A3193_02175	A3193_02175 | hypothetical protein | 476028:476492 Forward	27.9221	3	8	3	1	154	16.867	4.48	High	0	0	12.4413	3
A3193_04330	A3193_04330 | diaminopimelate decarboxylase | 951452:952705 Reverse	19.4245	7	14	7	1	417	46.722	5.31	High	0	0	12.3151	7
A3193_08675	A3193_08675 | 50S ribosomal protein L32 | 1935345:1935524 Reverse	54.2373	2	5	2	1	59	6.545	9.99	High	0	0	12.3074	2
A3193_16285	A3193_16285 | dihydroorotate dehydrogenase B catalytic subunit | 1249545:1250513 Reverse	22.0497	5	7	5	1	322	34.185	5.33	High	0	0	12.3037	5
A3193_16030	A3193_16030 | MBL fold metallo-hydrolase | 1194922:1195680 Reverse	26.5873	5	10	5	1	252	28.464	6.44	High	0	0	12.1793	5
A3193_03835	A3193_03835 | hypothetical protein | 841438:843678 Reverse	1.07239	1	9	1	1	746	84.56	6.04	High	0	0	11.877	1
A3197_05135	A3197_05135 | hypothetical protein | 1124942:1127182 Reverse	1.07239	1	9	1	1	746	84.734	5.88	High	0	0	11.877	1
A3193_00055	A3193_00055 | endopeptidase La | 14457:16838 Reverse	12.6103	7	11	7	1	793	88.54	5.99	High	0	0	11.8734	7
A3193_02615	A3193_02615 | ketosteroid isomerase | 568418:568816 Reverse	25	2	5	2	1	132	14.614	4.41	High	0	0	11.8398	2
A3193_15180	A3193_15180 | transcriptional regulator | 1003023:1004393 Reverse	13.1579	5	7	5	1	456	51.634	5.44	High	0	0	11.7781	5
A3193_05125	A3193_05125 | polyhydroxyalkanoate synthesis repressor PhaR | 1135523:1135978 Reverse	27.8146	4	6	4	1	151	17.28	5.63	High	0	0	11.7173	4
A3193_15495	A3193_15495 | hypothetical protein | 1076244:1077029 Forward	12.2605	3	5	3	1	261	29.416	8.12	High	0	0	11.6706	3
A3193_09405	A3193_09405 | hypothetical protein | 2106930:2107274 Forward	29.8246	2	4	2	1	114	12.911	4.36	High	0	0	11.6272	2
A3193_18385	A3193_18385 | glutathione-disulfide reductase | 1711203:1712555 Reverse	10	3	4	3	1	450	48.881	5.41	High	0	0	11.6003	3
A3193_08175	A3193_08175 | ClpV1 family T6SS ATPase | 1832587:1835319 Forward	15.4945	10	13	10	1	910	100.26	4.97	High	0	0	11.6001	10
A3193_08665	A3193_08665 | 3-oxoacyl-ACP synthase | 1933266:1934234 Reverse	24.8447	6	8	6	1	322	34.811	5.72	High	0	0	11.5379	6
A3197_15465	A3197_15465 | hypothetical protein | 100071:101216 Reverse	14.6982	4	4	4	1	381	41.878	4.42	High	0	0	11.4483	4
A3193_12175	A3193_12175 | hypothetical protein | 364985:365536 Reverse	39.3443	6	7	6	1	183	20.218	4.75	High	0	0	11.4205	6
A3193_07120	A3193_07120 | hypothetical protein | 1599335:1602559 Forward	4.28305	2	6	2	1	1074	109.358	3.83	High	0	0	11.3912	2
A3195_13330	A3195_13330 | hypothetical protein | 799395:803177 Forward	3.65079	2	6	2	1	1260	127.866	3.8	High	0	0	11.3912	2
A3193_16530	A3193_16530 | 1-(5-phosphoribosyl)-5-((5- phosphoribosylamino)methylideneamino)imidazole-4- carboxamide isomerase | 1301869:1302237 Reverse	40.9836	4	5	4	1	122	14.073	5.41	High	0	0	11.3794	4
A3193_00530	A3193_00530 | ammonia channel protein | 121034:122206 Forward	8.97436	3	5	3	1	390	40.869	6.02	High	0	0	11.3737	3
A3193_06290	A3193_06290 | peptidase | 1404304:1404996 Forward	3.91304	1	6	1	1	230	24.942	9.7	High	0	0	11.2701	1
A3193_12125	A3193_12125 | sulfurtransferase | 356718:357410 Reverse	24.3478	5	5	5	1	230	25.67	5.76	High	0	0	11.2638	5
A3197_14550	A3197_14550 | type II secretion system protein GspG | 354993:355481 Forward	16.6667	1	3	1	1	162	17.875	5.15	High	0	0	11.067	1
A3193_14550	A3193_14550 | branched-chain amino acid aminotransferase | 869081:870004 Reverse	10.0977	2	6	2	1	307	34.702	6.02	High	0	0	11.0415	2
A3193_16000	A3193_16000 | hydroxyacid dehydrogenase | 1186139:1187026 Reverse	13.5593	3	4	3	1	295	31.619	4.92	High	1	0.00168634	10.9404	3
A3193_03020	A3193_03020 | sulfurtransferase | 651698:652126 Reverse	41.5493	5	7	5	1	142	16.092	5.3	High	1	0.00168634	10.9	5
A3197_15295	A3197_15295 | hypothetical protein | 66997:67632 Reverse	9.95261	2	5	2	1	211	24.251	9.36	High	1	0.00168634	10.8801	2
A3193_12690	A3193_12690 | cold-shock protein | 481665:481874 Reverse	40.5797	4	10	3	1	69	7.667	6.54	High	1	0.00168634	10.8495	4
A3193_15285	A3193_15285 | efflux transporter periplasmic adaptor subunit | 1029732:1030769 Reverse	22.6087	7	8	7	1	345	37.729	7.61	High	1	0.00168634	10.8141	7
A3193_07885	A3193_07885 | ferredoxin | 1760378:1760662 Reverse	35.1064	2	4	2	1	94	10.258	5.16	High	1	0.00168634	10.7342	2
A3193_15810	A3193_15810 | dienelactone hydrolase | 1143044:1143829 Reverse	27.9693	5	8	3	1	261	28.358	7.3	High	1	0.00168634	10.6643	5
A3193_16305	A3193_16305 | hypothetical protein | 1252724:1253146 Reverse	32.1429	3	4	3	1	140	15.209	9.17	High	1	0.00168634	10.6453	3
A3193_09455	A3193_09455 | PEP-CTERM-box response regulator transcription factor | 2121198:2122559 Reverse	9.27152	3	5	3	1	453	50.16	5.06	High	1	0.00168634	10.613	3
A3193_06670	A3193_06670 | hypothetical protein | 1488170:1489201 Reverse	16.035	4	5	4	1	343	38.563	7.49	High	1	0.00168634	10.5054	4
A3193_04575	A3193_04575 | orotidine 5'-phosphate decarboxylase | 1006344:1007054 Forward	22.8814	3	3	3	1	236	25.615	5.05	High	1	0.00168634	10.4433	3
A3193_13820	A3193_13820 | lytic murein transglycosylase B | 702597:703592 Forward	18.1269	4	6	4	1	331	37.444	8.98	High	1	0.00168634	10.3888	4
A3194_17320	A3194_17320 | cupin | 3095:3376 Forward	27.957	2	4	2	1	93	10.916	5.03	High	1	0.00168634	10.3693	2
A3193_11155	A3193_11155 | hypothetical protein | 116864:117298 Reverse	31.9444	3	4	3	1	144	15.782	4.81	High	1	0.00168634	10.3611	3
A3193_04605	A3193_04605 | 3-methyl-2-oxobutanoate hydroxymethyltransferase | 1010813:1011613 Forward	16.9173	3	4	3	1	266	28.743	5.78	High	1	0.00168634	10.3395	3
A3193_04290	A3193_04290 | hypothetical protein | 941981:942304 Forward	50.4673	4	7	4	1	107	11.509	5.22	High	1	0.00168634	10.3328	4
A3193_13055	A3193_13055 | type IV pili twitching motility protein PilT | 552838:553962 Reverse	14.4385	3	4	3	1	374	41.516	6.71	High	1	0.00168634	10.2429	3
A3193_03470	A3193_03470 | imidazoleglycerol-phosphate dehydratase | 756468:757058 Forward	13.7755	2	4	2	1	196	21.705	6.21	High	1	0.00168634	10.2339	2
CRAP_RASH_HUMAN	CRAP_RASH_HUMAN	19.5767	2	5	2	1	189	21.285	5.31	High	1	0.00168634	10.2103	2
A3197_11670	A3197_11670 | disulfide bond formation protein DsbC | 162936:163694 Reverse	17.8571	4	12	1	1	252	27.905	5.38	High	2	0.00336134	10.1117	4
A3193_14645	A3193_14645 | type II 3-dehydroquinate dehydratase | 891732:892172 Forward	24.6575	2	3	2	1	146	16.332	6.43	High	2	0.00336134	10.0861	2
CRAP_NEDD8_HUMAN	CRAP_NEDD8_HUMAN	17.284	1	4	1	1	81	9.066	8.43	High	3	0.00474684	10.0127	1
A3193_10080	A3193_10080 | chorismate synthase | 2249470:2250561 Reverse	16.2534	4	5	4	1	363	39.342	6.25	High	3	0.00474684	10.0101	4
A3193_10270	A3193_10270 | hypothetical protein | 2294872:2295405 Reverse	22.5989	3	5	2	1	177	20.06	6.93	High	3	0.00474684	9.97786	3
A3193_05010	A3193_05010 | exodeoxyribonuclease VII small subunit | 1104924:1105163 Reverse	37.9747	2	2	2	1	79	8.926	4.41	High	3	0.00474684	9.96807	2
A3193_19125	A3193_19125 | isocitrate lyase | 164314:165636 Forward	21.3636	6	7	6	1	440	48.553	4.87	High	3	0.00474684	9.89988	6
A3193_16315	A3193_16315 | phosphoglycerate mutase (2,3-diphosphoglycerate-independent) | 1254023:1255576 Forward	13.7331	4	6	4	1	517	57.127	5.54	High	3	0.00474684	9.87871	4
A3193_00645	A3193_00645 | hypothetical protein | 140569:141333 Forward	19.685	5	6	5	1	254	28.006	5.29	High	3	0.00474684	9.86856	5
A3193_01180	A3193_01180 | glutamate synthase | 265104:266723 Forward	10.3896	4	5	2	1	539	59.021	6.46	High	3	0.00474684	9.84103	4
A3193_19445	A3193_19445 | hypothetical protein | 245058:245267 Reverse	23.1884	1	3	1	1	69	7.698	5.73	High	3	0.00474684	9.83831	1
A3193_14800	A3193_14800 | 50S ribosomal protein L13 | 922800:923228 Forward	26.0563	3	5	3	1	142	16.155	9.95	High	3	0.00474684	9.82881	3
A3193_08915	A3193_08915 | Vi polysaccharide biosynthesis protein VipA/TviB | 1994523:1995800 Forward	23.7647	5	6	5	1	425	46.703	4.93	High	3	0.00474684	9.78311	5
A3193_15925	A3193_15925 | hypothetical protein | 1166820:1167218 Reverse	33.3333	3	4	3	1	132	15.411	5.76	High	3	0.00474684	9.75935	3
A3193_13830	A3193_13830 | serine-type D-Ala-D-Ala carboxypeptidase | 704596:705744 Forward	19.1099	5	5	5	1	382	42.427	7.27	High	3	0.00474684	9.75604	5
A3193_12100	A3193_12100 | hypothetical protein | 345927:352961 Reverse	5.20478	8	10	8	1	2344	261.098	4.34	High	3	0.00474684	9.74379	8
A3193_06700	A3193_06700 | cytochrome c oxidase assembly protein | 1492911:1493537 Reverse	30.7692	4	5	4	1	208	23.089	9.74	High	3	0.00474684	9.66487	4
A3193_15730	A3193_15730 | 3-dehydroquinate synthase | 1124737:1125828 Reverse	22.0386	6	8	6	1	363	40.277	5.1	High	3	0.00474684	9.59575	6
A3193_04745	A3193_04745 | chain length-determining protein | 1046762:1048375 Forward	13.7803	7	7	7	1	537	61.65	8.09	High	3	0.00474684	9.57801	7
A3193_09505	A3193_09505 | type II secretion system protein GspD | 2131402:2132988 Forward	21.5909	6	9	6	1	528	56.852	5.08	High	3	0.00474684	9.55947	6
A3193_19140	A3193_19140 | hypothetical protein | 167879:168424 Forward	25.4144	3	6	3	1	181	18.817	9.48	High	3	0.00474684	9.52963	3
A3197_13540	A3197_13540 | hypothetical protein | 121671:122663 Reverse	20	5	5	5	1	330	37.078	5.33	High	3	0.00474684	9.51356	5
A3193_08400	A3193_08400 | hypothetical protein | 1880594:1881583 Reverse	20.0608	5	5	5	1	329	36.972	5.33	High	3	0.00474684	9.51356	5
A3193_18350	A3193_18350 | isoleucine--tRNA ligase | 1703773:1706595 Forward	6.48936	5	6	5	1	940	106.546	5.67	High	3	0.00474684	9.4874	5
A3193_12170	A3193_12170 | oxidoreductase | 364032:364904 Forward	22.069	4	4	4	1	290	31.621	5.6	High	3	0.00474684	9.37474	4
A3193_11685	A3193_11685 | dihydroneopterin aldolase | 253567:253923 Reverse	30.5085	3	4	3	1	118	13.501	4.77	High	3	0.00474684	9.37217	3
A3193_14470	A3193_14470 | thiazole synthase | 853105:853899 Forward	18.9394	2	5	2	1	264	28.068	4.97	High	3	0.00474684	9.29989	2
A3193_03485	A3193_03485 | imidazole glycerol phosphate synthase subunit HisF | 758546:759316 Forward	35.5469	5	6	5	1	256	27.639	4.94	High	3	0.00474684	9.29834	5
A3193_03720	A3193_03720 | 30S ribosomal protein S21 | 817073:817288 Reverse	39.4366	3	9	3	1	71	8.705	10.74	High	3	0.00474684	9.2904	3
A3193_19435	A3193_19435 | hypothetical protein | 243561:244337 Forward	11.6279	2	4	2	1	258	27.875	6.18	High	3	0.00474684	9.28517	2
A3197_11660	A3197_11660 | hypothetical protein | 160843:161619 Reverse	11.6279	2	4	2	1	258	28.03	5.67	High	3	0.00474684	9.28517	2
A3193_05810	A3193_05810 | nodulation protein E | 1287965:1288162 Forward	47.6923	2	5	2	1	65	7.515	4.42	High	3	0.00474684	9.26963	2
A3193_09225	A3193_09225 | 50S ribosomal protein L20 | 2060078:2060437 Reverse	36.9748	4	8	4	1	119	13.463	10.89	High	3	0.00474684	9.24146	4
A3193_12630	A3193_12630 | sulfide dehydrogenase | 469479:470093 Forward	16.6667	3	6	3	1	204	21.757	8.35	High	3	0.00474684	9.21225	3
A3194_08125	A3194_08125 | type I-U CRISPR-associated helicase/endonuclease Cas3 | 443269:445533 Reverse	6.89655	3	6	3	1	754	83.235	7.12	High	3	0.00474684	9.17325	3
A3197_03480	A3197_03480 | hypothetical protein | 759085:759549 Forward	19.4805	2	7	2	1	154	16.71	4.45	High	3	0.00474684	9.16749	2
A3197_05955	A3197_05955 | efflux transporter periplasmic adaptor subunit | 83737:84774 Forward	15.942	5	5	5	1	345	37.653	7.61	High	3	0.00474684	9.13115	5
A3193_16985	A3193_16985 | alcohol dehydrogenase | 1411032:1412033 Forward	17.4174	4	5	4	1	333	35.527	5.03	High	3	0.00474684	9.12116	4
A3193_09055	A3193_09055 | hypothetical protein | 2022463:2023221 Reverse	12.3016	2	3	2	1	252	28.102	4.26	High	3	0.00474684	9.08715	2
A3193_18180	A3193_18180 | tyrosine--tRNA ligase | 1663330:1664529 Forward	11.2782	3	4	3	1	399	44.744	5.85	High	4	0.00620155	9.03615	3
A3197_02285	A3197_02285 | hypothetical protein | 489942:490574 Reverse	10.9524	2	4	2	1	210	24.173	6.55	High	4	0.00620155	9.02405	2
A3193_13460	A3193_13460 | preprotein translocase subunit SecY | 635352:636701 Reverse	7.7951	3	4	3	1	449	48.364	9.58	High	4	0.00620155	8.95418	3
A3193_19305	A3193_19305 | sodium-independent anion transporter | 202992:204701 Reverse	6.85413	4	7	4	1	569	61.638	9.13	High	4	0.00620155	8.8984	4
A3193_16410	A3193_16410 | 4Fe-4S ferredoxin | 1276879:1277556 Reverse	4.88889	1	3	1	1	225	24.738	7.94	High	4	0.00620155	8.89019	1
A3193_11150	A3193_11150 | hypothetical protein | 115002:116837 Forward	15.2209	6	7	2	1	611	68.849	5.22	High	4	0.00620155	8.88853	6
A3195_05860	A3195_05860 | hypothetical protein | 1273296:1275155 Reverse	15.0242	6	7	2	1	619	69.709	5.27	High	4	0.00620155	8.88853	6
A3197_10395	A3197_10395 | hypothetical protein | 1070705:1072540 Reverse	13.257	5	6	1	1	611	68.632	5.15	High	4	0.00620155	8.88853	5
A3193_16085	A3193_16085 | glycine--tRNA ligase subunit alpha | 1205499:1206437 Forward	22.7564	5	8	5	1	312	35.852	4.94	High	4	0.00620155	8.88546	5
A3193_02265	A3193_02265 | quinone oxidoreductase | 497741:498727 Reverse	20.122	3	3	3	1	328	35.433	5.5	High	4	0.00620155	8.86755	3
A3193_00715	A3193_00715 | hypothetical protein | 153711:154202 Reverse	23.3129	3	5	3	1	163	18.694	6.24	High	4	0.00620155	8.78617	3
A3193_18150	A3193_18150 | iron-sulfur cluster insertion protein ErpA | 1656787:1657137 Forward	13.7931	1	3	1	1	116	12.322	3.97	High	4	0.00620155	8.77115	1
A3193_10015	A3193_10015 | acetyl-CoA carboxylase subunit beta | 2234428:2235288 Reverse	24.4755	5	6	5	1	286	31.878	8.75	High	4	0.00620155	8.64867	5
A3193_04620	A3193_04620 | starch synthase | 1013274:1014728 Reverse	9.71074	4	4	4	1	484	53.488	5.06	Medium	8	0.0121212	8.60961	4
A3193_17620	A3193_17620 | hypothetical protein | 1547402:1547830 Forward	15.493	2	5	2	1	142	15.497	8.94	Medium	8	0.0121212	8.44945	2
A3193_15725	A3193_15725 | hypothetical protein | 1123007:1124713 Reverse	9.15493	3	4	3	1	568	61.09	4.36	Medium	8	0.0121212	8.42235	3
A3193_01740	A3193_01740 | phosphate starvation-inducible protein PhoH | 385474:386883 Reverse	13.0064	5	11	5	1	469	52.68	5.27	Medium	8	0.0121212	8.41407	5
A3193_02540	A3193_02540 | 30S ribosomal protein S16 | 551231:551485 Forward	25	2	5	2	1	84	9.46	10.1	Medium	8	0.0121212	8.34637	2
A3193_11190	A3193_11190 | epimerase | 126517:127464 Forward	15.2381	3	4	3	1	315	34.296	9.31	Medium	8	0.0121212	8.34037	3
A3197_04270	A3197_04270 | adhesin | 928070:928390 Forward	9.43396	1	3	1	1	106	11.858	4.01	Medium	8	0.0121212	8.33547	1
A3193_00450	A3193_00450 | peptidase M16 | 104503:105885 Forward	10.8696	4	5	4	1	460	52.02	5.83	Medium	8	0.0121212	8.32746	4
A3197_14490	A3197_14490 | hypothetical protein | 336620:336964 Forward	12.2807	1	3	1	1	114	13.015	4.36	Medium	8	0.0121212	8.32026	1
A3193_06835	A3193_06835 | phosphoserine transaminase | 1527414:1528496 Forward	18.3333	4	5	4	1	360	39.3	5.07	Medium	8	0.0121212	8.27904	4
A3197_11945	A3197_11945 | pyruvate ferredoxin oxidoreductase | 243889:248826 Forward	3.64742	3	3	3	1	1645	182.093	5.05	Medium	8	0.0121212	8.2619	3
A3193_19080	A3193_19080 | pyruvate ferredoxin oxidoreductase | 147444:152372 Reverse	5.48112	5	5	5	1	1642	181.841	5.05	Medium	8	0.0121212	8.2619	5
A3193_10800	A3193_10800 | preprotein translocase subunit SecG | 38031:38549 Reverse	10.4651	1	4	1	1	172	17.39	4.16	Medium	8	0.0121212	8.24489	1
A3193_16525	A3193_16525 | bifunctional demethylmenaquinone methyltransferase/2-methoxy-6-polyprenyl-1,4-benzoquinol methylase | 1301087:1301836 Reverse	18.0723	4	6	4	1	249	28.111	7.53	Medium	8	0.0121212	8.22328	4
A3193_08725	A3193_08725 | ferredoxin | 1946347:1946751 Reverse	24.6269	3	7	3	1	134	14.717	6.18	Medium	8	0.0121212	8.22082	3
A3193_05845	A3193_05845 | homoserine O-succinyltransferase | 1300181:1301248 Forward	20.2817	5	7	5	1	355	40.461	5.95	Medium	9	0.0132548	8.19245	5
A3193_18270	A3193_18270 | 50S ribosomal protein L21 | 1683712:1684023 Forward	33.0097	3	4	3	1	103	11.479	9.94	Medium	9	0.0132548	8.16162	3
A3193_11015	A3193_11015 | outer membrane protein assembly factor BamA | 82835:85126 Reverse	8.12582	5	6	5	1	763	85.472	5.08	Medium	9	0.0132548	8.12747	5
A3193_15425	A3193_15425 | peroxiredoxin | 1060466:1060933 Forward	61.2903	6	7	6	1	155	17.43	4.93	Medium	9	0.0132548	8.12188	6
A3193_05055	A3193_05055 | phosphogluconate dehydrogenase (NADP(+)-dependent, decarboxylating) | 1115133:1116557 Forward	17.7215	5	6	5	1	474	51.745	5.59	Medium	9	0.0132548	8.12083	5
A3197_16375	A3197_16375 | hydroxyacid dehydrogenase | 313740:314627 Forward	9.83051	2	3	2	1	295	31.442	4.92	Medium	9	0.0132548	8.09667	2
A3193_08880	A3193_08880 | alanine dehydrogenase | 1986205:1987269 Reverse	6.49718	1	3	1	1	354	37.605	5.4	Medium	9	0.0132548	8.09056	1
A3193_04530	A3193_04530 | nucleotide exchange factor GrpE | 997697:998314 Forward	16.5854	3	4	3	1	205	23.187	4.51	Medium	9	0.0132548	8.07423	3
A3193_16295	A3193_16295 | glycerol-3-phosphate dehydrogenase | 1251207:1252217 Reverse	19.0476	4	4	4	1	336	35.54	6.24	Medium	9	0.0132548	8.05959	4
A3193_04020	A3193_04020 | Fe-S cluster assembly scaffold IscU | 884634:885017 Forward	44.0945	4	6	4	1	127	13.783	4.93	Medium	9	0.0132548	7.94782	4
A3197_00185	A3197_00185 | hypothetical protein | 41716:42105 Reverse	12.4031	1	5	1	1	129	14.46	5.3	Medium	9	0.0132548	7.92817	1
A3193_17660	A3193_17660 | hypothetical protein | 1554622:1555011 Reverse	20.9302	2	6	2	1	129	14.587	5.34	Medium	9	0.0132548	7.92817	2
A3193_17245	A3193_17245 | UDP-N-acetylglucosamine 1-carboxyvinyltransferase | 1466307:1467566 Reverse	20.2864	6	16	6	1	419	44.71	5.12	Medium	9	0.0132548	7.92694	6
A3193_13020	A3193_13020 | hypothetical protein | 546229:549060 Forward	8.58961	4	5	4	1	943	101.997	4.54	Medium	9	0.0132548	7.92467	4
A3197_03985	A3197_03985 | ABC transporter substrate-binding protein | 868619:870490 Forward	5.13644	2	3	2	1	623	71.683	5.16	Medium	9	0.0132548	7.90995	2
A3193_03500	A3193_03500 | preprotein translocase subunit TatA | 760183:760425 Forward	26.25	2	3	2	1	80	8.584	8.46	Medium	9	0.0132548	7.85699	2
A3193_18335	A3193_18335 | 30S ribosomal protein S20 | 1700469:1700729 Reverse	23.2558	2	5	2	1	86	9.478	11.75	Medium	9	0.0132548	7.80223	2
A3193_10695	A3193_10695 | hypothetical protein | 13655:14128 Forward	15.9236	2	3	2	1	157	16.995	4.77	Medium	9	0.0132548	7.78564	2
A3193_03450	A3193_03450 | GTP-binding protein TypA | 750717:752528 Forward	4.47761	2	3	2	1	603	67.072	5.15	Medium	9	0.0132548	7.76924	2
CRAP_KRHB6_HUMAN	CRAP_KRHB6_HUMAN	1.64609	1	7	1	1	486	53.466	5.66	Medium	10	0.0144718	7.60528	1
CRAP_K2M2_SHEEP	CRAP_K2M2_SHEEP	1.62933	1	7	1	1	491	53.647	5.57	Medium	10	0.0144718	7.60528	1
CRAP_KRHB3_HUMAN	CRAP_KRHB3_HUMAN	1.62272	1	7	1	1	493	54.179	5.4	Medium	10	0.0144718	7.60528	1
CRAP_K2M3_SHEEP	CRAP_K2M3_SHEEP	1.59363	1	7	1	1	502	55.22	6.46	Medium	10	0.0144718	7.60528	1
CRAP_KRHB1_HUMAN	CRAP_KRHB1_HUMAN	1.58416	1	7	1	1	505	54.936	5.55	Medium	10	0.0144718	7.60528	1
A3197_14655	A3197_14655 | hypothetical protein | 372710:373138 Reverse	16.1972	2	7	2	1	142	16.103	9.69	Medium	10	0.0144718	7.58501	2
A3193_07410	A3193_07410 | phosphate ABC transporter ATP-binding protein | 1670807:1671598 Reverse	35.3612	6	6	6	1	263	29.875	5.41	Medium	10	0.0144718	7.5564	6
A3193_12415	A3193_12415 | hypothetical protein | 417290:417958 Forward	18.4685	3	3	3	1	222	25.048	10.08	Medium	10	0.0144718	7.55006	3
A3193_12165	A3193_12165 | dihydroorotase | 362737:364035 Forward	11.5741	3	5	3	1	432	46.563	6.58	Medium	10	0.0144718	7.54754	3
A3193_16340	A3193_16340 | type II secretion system protein GspD | 1260208:1262367 Forward	9.17942	3	3	3	1	719	77.184	5.21	Medium	10	0.0144718	7.53554	3
A3193_09715	A3193_09715 | PAS domain-containing sensor histidine kinase | 2174417:2176975 Reverse	3.16901	2	4	2	1	852	96.545	6.81	Medium	10	0.0144718	7.52866	2
A3193_14425	A3193_14425 | oxidative damage protection protein | 845760:846029 Reverse	47.191	4	6	4	1	89	10.511	5.24	Medium	10	0.0144718	7.50506	4
A3193_13050	A3193_13050 | hypothetical protein | 552303:552755 Forward	20	2	3	2	1	150	16.157	4.91	Medium	11	0.0157819	7.46829	2
A3197_05120	A3197_05120 | hypothetical protein | 1121663:1123675 Reverse	10.1493	6	8	6	1	670	74.48	4.97	Medium	11	0.0157819	7.46046	6
A3193_06845	A3193_06845 | chorismate mutase | 1529786:1530871 Forward	13.8504	4	5	4	1	361	39.713	6.47	Medium	11	0.0157819	7.44242	4
A3193_05450	A3193_05450 | purine catabolism protein pucG | 1208424:1208981 Forward	21.6216	4	11	4	1	185	21.572	4.98	Medium	11	0.0157819	7.44146	4
A3193_10005	A3193_10005 | hypothetical protein | 2232301:2232882 Reverse	15.544	2	3	2	1	193	21.534	10.15	Medium	11	0.0157819	7.42506	2
A3193_12190	A3193_12190 | phosphoribosylformylglycinamidine cyclo-ligase | 367555:368625 Forward	13.2022	3	3	3	1	356	37.615	4.69	Medium	11	0.0157819	7.39157	3
A3197_18640	A3197_18640 | hypothetical protein | 128054:129127 Reverse	9.2437	3	4	3	1	357	40.047	6.83	Medium	12	0.0165062	7.38065	3
A3193_15905	A3193_15905 | hypothetical protein | 1163756:1164151 Forward	18.3206	3	6	3	1	131	14.507	9.04	Medium	12	0.0165062	7.34312	3
A3193_05110	A3193_05110 | hypothetical protein | 1132756:1133370 Forward	23.5294	3	5	3	1	204	22.446	4.88	Medium	12	0.0165062	7.31846	3
A3193_10140	A3193_10140 | hypothetical protein | 2261230:2262483 Forward	5.51559	2	4	2	1	417	46.96	8.24	Medium	12	0.0165062	7.23867	2
A3193_01010	A3193_01010 | hypothetical protein | 221115:221696 Reverse	7.25389	1	2	1	1	193	22.232	7.11	Medium	12	0.0165062	7.17673	1
A3193_11005	A3193_11005 | UDP-3-O-(3-hydroxymyristoyl)glucosamine N-acyltransferase | 81245:82282 Reverse	14.4928	3	3	3	1	345	35.986	6.64	Medium	12	0.0165062	7.16943	3
A3197_18925	A3197_18925 | cytochrome C | 198977:199561 Reverse	5.15464	1	4	1	1	194	21.489	8.43	Medium	12	0.0165062	7.08169	1
A3197_09610	A3197_09610 | methylenetetrahydrofolate reductase [NAD(P)H] | 879453:880301 Reverse	3.90071	1	3	1	1	282	31.71	5.24	Medium	12	0.0165062	7.06414	1
A3193_16280	A3193_16280 | cyclic nucleotide-binding protein | 1248268:1249527 Reverse	10.0239	2	2	2	1	419	46.086	5.11	Medium	12	0.0165062	6.94527	2
A3193_15210	A3193_15210 | peptidoglycan-binding protein LysM | 1010243:1011277 Forward	10.7558	2	2	2	1	344	38.506	5.81	Medium	12	0.0165062	6.87247	2
A3193_08145	A3193_08145 | EvpB family type VI secretion protein | 1826089:1827585 Forward	9.43775	3	7	3	1	498	55.782	5.16	Medium	12	0.0165062	6.84367	3
A3197_11785	A3197_11785 | sodium-independent anion transporter | 199982:201724 Forward	4.82759	3	6	3	1	580	62.806	9.2	Medium	12	0.0165062	6.7898	3
A3197_20680	A3197_20680 | hypothetical protein | 114374:114772 Reverse	9.09091	1	3	1	1	132	14.692	9.99	Medium	12	0.0165062	6.69013	1
A3193_04665	A3193_04665 | hypothetical protein | 1031084:1031482 Reverse	9.09091	1	3	1	1	132	14.631	10.08	Medium	12	0.0165062	6.69013	1
A3193_11395	A3193_11395 | hypothetical protein | 182845:183312 Reverse	33.5484	4	4	4	1	155	17.652	6.05	Medium	12	0.0165062	6.6712	4
A3193_02925	A3193_02925 | nitrate reductase | 631279:632001 Forward	9.58333	2	5	2	1	240	27.475	10.15	Medium	12	0.0165062	6.66066	2
A3193_18630	A3193_18630 | hypothetical protein | 51322:51942 Forward	14.0777	2	3	2	1	206	21.697	9.54	Medium	12	0.0165062	6.6561	2
A3193_05140	A3193_05140 | class III poly(R)-hydroxyalkanoic acid synthase subunit PhaC | 1138926:1139996 Forward	12.6404	3	5	3	1	356	40.425	5.26	Medium	12	0.0165062	6.65605	3
A3197_12460	A3197_12460 | dehydrogenase | 354450:356177 Reverse	6.78261	3	6	3	1	575	62.382	6.57	Medium	12	0.0165062	6.60524	3
A3193_03705	A3193_03705 | RNA polymerase sigma factor RpoD | 812805:814655 Reverse	23.539	8	8	8	1	616	69.627	5	Medium	12	0.0165062	6.5628	8
A3193_18805	A3193_18805 | histidine kinase | 88080:88463 Forward	19.685	2	3	2	1	127	14.124	5.11	Medium	12	0.0165062	6.54347	2
A3193_12160	A3193_12160 | aspartate carbamoyltransferase | 361751:362740 Forward	11.8541	3	9	3	1	329	36.12	7.8	Medium	12	0.0165062	6.54159	3
A3193_00615	A3193_00615 | arsenate reductase (glutaredoxin) | 134072:134437 Reverse	25.6198	2	2	2	1	121	14.118	7.34	Medium	12	0.0165062	6.50837	2
A3197_13475	A3197_13475 | histidine kinase | 109982:110410 Forward	29.5775	3	4	3	1	142	15.847	5.02	Medium	12	0.0165062	6.49573	3
A3193_07270	A3193_07270 | peptidase S49 | 1638982:1639971 Forward	7.90274	2	3	2	1	329	36.601	5.62	Medium	12	0.0165062	6.48287	2
A3193_12355	A3193_12355 | nitrate reductase catalytic subunit | 403112:405682 Forward	5.95794	4	5	4	1	856	95.763	8.79	Medium	12	0.0165062	6.44441	4
A3193_08660	A3193_08660 | malonyl CoA-acyl carrier protein transacylase | 1932306:1933247 Reverse	15.3355	3	3	3	1	313	32.789	4.86	Medium	12	0.0165062	6.40015	3
A3193_10790	A3193_10790 | NADH-quinone oxidoreductase subunit A | 37365:37721 Reverse	12.7119	1	2	1	1	118	13.486	4.36	Medium	12	0.0165062	6.3119	1
A3193_14830	A3193_14830 | hypothetical protein | 924679:926277 Reverse	5.26316	2	3	1	1	532	59.722	5.58	Medium	12	0.0165062	6.21994	2
A3197_06465	A3197_06465 | hypothetical protein | 202282:203880 Forward	7.89474	2	3	1	1	532	59.856	5.27	Medium	12	0.0165062	6.21994	2
A3193_17055	A3193_17055 | LemA family protein | 1424404:1424976 Reverse	16.3158	2	3	2	1	190	21.53	5.15	Medium	14	0.0192308	6.21364	2
A3197_03120	A3197_03120 | hypothetical protein | 683360:684502 Forward	10.7895	5	7	5	1	380	42.89	4.74	Medium	15	0.0202156	6.19438	5
A3197_16250	A3197_16250 | membrane protein insertase YidC | 286288:287961 Reverse	6.28366	4	7	4	1	557	62.655	4.97	Medium	15	0.0202156	6.13414	4
CRAP_K2C1_HUMAN	CRAP_K2C1_HUMAN	3.26594	2	3	1	1	643	65.847	8.12	Medium	15	0.0202156	6.13123	2
A3193_06215	A3193_06215 | sugar dehydrogenase | 1385312:1386127 Forward	17.3432	2	3	2	1	271	28.652	4.81	Medium	15	0.0202156	6.12341	2
A3193_08245	A3193_08245 | hypothetical protein | 1851399:1853192 Reverse	5.36013	3	5	3	0	597	66.966	4.78	Medium	15	0.0202156	6.10486	3
A3193_16440	A3193_16440 | hemerythrin | 1284263:1284715 Reverse	26	3	3	3	1	150	17.241	5.88	Medium	15	0.0202156	6.07452	3
A3193_11045	A3193_11045 | UMP kinase | 90041:90763 Reverse	22.9167	3	3	3	1	240	25.656	5.01	Medium	15	0.0202156	6.05383	3
A3193_14415	A3193_14415 | hypothetical protein | 844208:845200 Forward	11.5152	3	5	3	1	330	37.531	5.47	Medium	15	0.0202156	6.02197	3
A3193_14685	A3193_14685 | phosphoribosylamine--glycine ligase | 899637:900935 Forward	5.32407	1	2	1	1	432	45.878	4.91	Medium	15	0.0202156	6.02126	1
A3193_14050	A3193_14050 | PLP-dependent threonine dehydratase | 743224:744750 Reverse	6.10236	2	2	2	1	508	56.917	8.92	Medium	15	0.0202156	6.01488	2
A3193_14445	A3193_14445 | hypothetical protein | 849741:850115 Reverse	37.9032	3	5	3	1	124	13.781	8	Medium	15	0.0202156	5.98851	3
A3193_12940	A3193_12940 | hypothetical protein | 533811:534410 Reverse	25.6281	3	6	3	1	199	20.935	5.05	Medium	15	0.0202156	5.95977	3
A3193_12650	A3193_12650 | hypothetical protein | 473400:473909 Forward	18.3432	2	4	2	1	169	18.733	5.01	Medium	15	0.0202156	5.91859	2
A3193_14880	A3193_14880 | phosphoglycolate phosphatase | 934245:934922 Reverse	17.3333	3	5	3	1	225	24.73	4.98	Medium	15	0.0202156	5.89522	3
A3193_19355	A3193_19355 | aldehyde dehydrogenase | 221608:223005 Forward	7.09677	2	2	2	1	465	49.985	5.34	Medium	16	0.0213333	5.84853	2
A3193_18425	A3193_18425 | hypothetical protein | 10203:10964 Reverse	13.0435	2	2	2	1	253	28.955	6.27	Medium	16	0.0213333	5.83235	2
A3193_14545	A3193_14545 | hypothetical protein | 868867:869055 Reverse	30.6452	2	9	2	1	62	6.943	7.8	Medium	16	0.0213333	5.82889	2
A3193_13150	A3193_13150 | 50S ribosomal protein L33 | 572607:572762 Forward	29.4118	1	7	1	1	51	6.006	10.39	Medium	16	0.0213333	5.80383	1
A3193_07000	A3193_07000 | cytochrome c biogenesis protein CcmE | 1570076:1570543 Reverse	18.0645	2	4	2	1	155	16.798	4.97	Medium	16	0.0213333	5.75065	2
A3193_05000	A3193_05000 | GTP cyclohydrolase | 1102978:1103796 Reverse	8.82353	2	3	2	1	272	30.916	5.52	Medium	16	0.0213333	5.74865	2
A3193_12935	A3193_12935 | hypothetical protein | 533128:533697 Reverse	55.0265	7	9	7	1	189	21.053	6.89	Medium	16	0.0213333	5.74485	7
A3193_14870	A3193_14870 | anthranilate synthase component 2 | 931994:932575 Reverse	8.80829	1	2	1	1	193	21.244	5.19	Medium	16	0.0213333	5.73029	1
A3193_01070	A3193_01070 | hypothetical protein | 232368:232820 Forward	26.6667	4	6	4	1	150	16.382	9.79	Medium	17	0.0226365	5.71054	4
A3193_19420	A3193_19420 | YajQ family cyclic di-GMP-binding protein | 241122:241604 Forward	26.25	3	3	3	1	160	18.228	5.48	Medium	19	0.0251656	5.65233	3
A3193_15415	A3193_15415 | hypothetical protein | 1058596:1058820 Forward	41.8919	2	3	2	1	74	8.327	4.48	Medium	19	0.0251656	5.63802	2
A3193_09625	A3193_09625 | hypothetical protein | 2155896:2156195 Forward	24.2424	1	4	1	1	99	11.461	10.02	Medium	19	0.0251656	5.62435	1
A3193_14755	A3193_14755 | PTS IIA-like nitrogen-regulatory protein PtsN | 915193:915663 Reverse	24.359	3	3	3	1	156	17.035	4.77	Medium	19	0.0251656	5.59323	3
A3193_08920	A3193_08920 | Vi polysaccharide biosynthesis protein VipB/TviC | 1995797:1996828 Forward	11.9534	2	3	2	1	343	38.047	5.54	Medium	20	0.0260417	5.47927	2
A3197_14000	A3197_14000 | Vi polysaccharide biosynthesis protein VipB/TviC | 224560:225591 Forward	4.95627	1	2	1	1	343	37.948	5.53	Medium	20	0.0260417	5.47927	1
A3193_10570	A3193_10570 | hydrogenase | 2372986:2374782 Reverse	3.34448	1	2	1	1	598	66.699	6.49	Medium	20	0.0260417	5.45858	1
A3193_14570	A3193_14570 | hypothetical protein | 875224:875493 Forward	17.9775	1	2	1	1	89	10.215	4.74	Medium	20	0.0260417	5.45335	1
A3193_09735	A3193_09735 | ATP phosphoribosyltransferase regulatory subunit | 2179895:2181079 Reverse	13.9594	3	3	3	1	394	43.526	4.97	Medium	20	0.0260417	5.43246	3
A3193_10900	A3193_10900 | thioredoxin | 57717:58580 Forward	11.8467	2	2	2	1	287	32.453	4.91	Medium	20	0.0260417	5.40664	2
A3193_01705	A3193_01705 | hypothetical protein | 376959:378236 Reverse	9.88235	2	4	2	1	425	45.837	4.53	Medium	20	0.0260417	5.39051	2
A3193_19855	A3193_19855 | hypothetical protein | 7770:8750 Forward	3.98773	1	2	1	1	326	37.188	9.54	Medium	20	0.0260417	5.3624	1
A3193_01795	A3193_01795 | Crp/Fnr family transcriptional regulator | 395595:396302 Reverse	5.10638	1	2	1	1	235	26.519	5.68	Medium	20	0.0260417	5.33757	1
A3197_01965	A3197_01965 | hypothetical protein | 413484:414248 Forward	10.2362	2	2	2	1	254	28.031	5.4	Medium	20	0.0260417	5.32563	2
A3193_07970	A3193_07970 | peroxidase | 1781555:1782439 Reverse	24.4898	5	5	3	1	294	32.627	4.82	Medium	20	0.0260417	5.31886	5
A3193_17925	A3193_17925 | hypothetical protein | 1613401:1613790 Forward	17.8295	1	2	1	1	129	12.713	4.01	Medium	20	0.0260417	5.28429	1
A3193_11695	A3193_11695 | MBL fold metallo-hydrolase | 254623:255591 Forward	8.69565	2	2	2	1	322	35.696	4.98	Medium	20	0.0260417	5.28313	2
A3193_10205	A3193_10205 | hypothetical protein | 2275504:2276277 Forward	13.6187	3	4	3	1	257	29.628	4.6	Medium	22	0.0282413	5.27069	3
A3197_08235	A3197_08235 | hypothetical protein | 579552:580004 Reverse	8	1	2	1	1	150	16.108	5.02	Medium	22	0.0282413	5.2616	1
A3193_08190	A3193_08190 | type VI secretion system-associated protein | 1837344:1838678 Forward	11.036	4	6	4	1	444	49.691	6.11	Medium	22	0.0282413	5.25016	4
A3193_19185	A3193_19185 | antibiotic biosynthesis monooxygenase | 175804:176121 Reverse	46.6667	3	4	3	1	105	11.793	4.78	Medium	22	0.0282413	5.19456	3
A3193_13520	A3193_13520 | 50S ribosomal protein L29 | 641128:641328 Reverse	30.303	3	3	3	1	66	7.618	9.7	Medium	22	0.0282413	5.18036	3
A3193_16540	A3193_16540 | HslU--HslV peptidase proteolytic subunit | 1303883:1304428 Reverse	12.7072	3	3	3	1	181	19.439	7.46	Medium	22	0.0282413	5.16395	3
A3193_03610	A3193_03610 | hypothetical protein | 787345:788661 Reverse	1.59817	1	5	1	1	438	48.416	7.01	Medium	22	0.0282413	5.15896	1
A3193_18475	A3193_18475 | hypothetical protein | 20481:21179 Forward	15.9483	2	4	2	1	232	26.047	4.6	Medium	22	0.0282413	5.14574	2
A3193_11070	A3193_11070 | hypothetical protein | 96979:97359 Forward	11.9048	1	2	1	1	126	13.275	4.12	Medium	22	0.0282413	5.13231	1
A3193_07415	A3193_07415 | phosphate ABC transporter ATP-binding protein | 1671641:1672456 Reverse	12.5461	3	3	3	1	271	30.297	5.06	Medium	22	0.0282413	5.11593	3
A3193_03520	A3193_03520 | LysR family transcriptional regulator | 762443:763354 Forward	11.2211	3	4	3	1	303	34.105	6.95	Medium	22	0.0282413	5.0993	3
A3197_16570	A3197_16570 | dienelactone hydrolase | 357409:358197 Forward	21.374	3	3	1	1	262	28.535	7.3	Medium	25	0.0318878	5.02814	3
A3193_18070	A3193_18070 | hypothetical protein | 1640321:1640629 Reverse	13.7255	1	2	1	1	102	10.651	5.01	Medium	25	0.0318878	5.01869	1
A3193_12545	A3193_12545 | hypothetical protein | 452352:453158 Reverse	12.3134	2	2	2	1	268	28.846	4.77	Medium	25	0.0318878	4.99371	2
A3193_18845	A3193_18845 | chemotaxis protein CheW | 95964:96443 Forward	20.1258	2	2	2	1	159	17.488	4.28	Medium	25	0.0318878	4.99124	2
A3193_04025	A3193_04025 | iron-sulfur cluster assembly protein IscA | 885057:885380 Forward	20.5607	2	2	2	1	107	11.698	4.55	Medium	25	0.0318878	4.98301	2
A3193_06810	A3193_06810 | bifunctional 3-demethylubiquinol 3-O-methyltransferase/2-polyprenyl-6-hydroxyphenol methylase | 1521170:1521880 Reverse	15.678	2	3	2	1	236	26.228	5.14	Medium	26	0.033121	4.92423	2
A3193_08730	A3193_08730 | hypothetical protein | 1947124:1947537 Reverse	17.5182	1	2	1	1	137	16.099	10.78	Medium	27	0.0340479	4.8716	1
A3193_07305	A3193_07305 | hypothetical protein | 1645058:1645462 Forward	9.70149	1	2	1	1	134	14.465	10.3	Medium	27	0.0340479	4.86793	1
A3197_19305	A3197_19305 | hypothetical protein | 290969:291385 Forward	9.42029	1	2	1	1	138	15.061	10.36	Medium	27	0.0340479	4.86793	1
A3193_19735	A3193_19735 | HAD family hydrolase | 52103:54232 Forward	4.65444	2	2	2	1	709	80.007	6.95	Medium	27	0.0340479	4.8511	2
A3197_11035	A3197_11035 | hypothetical protein | 21119:21649 Reverse	16.4773	2	24	1	1	176	19.817	6.55	Medium	27	0.0340479	4.85001	2
A3193_07145	A3193_07145 | hypothetical protein | 1607840:1608094 Forward	28.5714	2	3	2	1	84	9.302	6.79	Medium	27	0.0340479	4.84013	2
A3193_02985	A3193_02985 | aminopeptidase N | 642611:645259 Forward	3.85488	2	3	2	1	882	100.19	5.17	Medium	27	0.0340479	4.80198	2
A3193_16615	A3193_16615 | hypothetical protein | 1326309:1327499 Forward	2.52525	1	2	1	1	396	44.628	5.4	Medium	27	0.0340479	4.80056	1
A3193_11945	A3193_11945 | exodeoxyribonuclease III | 315235:316050 Reverse	5.16605	1	2	1	1	271	31.033	5.44	Medium	28	0.0344828	4.78878	1
A3193_06685	A3193_06685 | hypothetical protein | 1490928:1491659 Reverse	11.5226	3	4	3	1	243	27.562	6.8	Medium	28	0.0344828	4.77141	3
A3193_10590	A3193_10590 | hypothetical protein | 2377027:2378436 Reverse	7.67591	3	4	3	1	469	51.487	6.48	Medium	28	0.0344828	4.77116	3
A3193_01895	A3193_01895 | hypothetical protein | 422015:423022 Reverse	6.26866	2	2	2	1	335	39.457	5.86	Medium	28	0.0344828	4.76506	2
A3197_09255	A3197_09255 | hypothetical protein | 798443:805471 Forward	2.64731	4	5	4	1	2342	260.787	4.35	Medium	28	0.0344828	4.67667	4
A3197_12595	A3197_12595 | hypothetical protein | 388165:389238 Forward	6.44258	1	1	1	1	357	38.984	9.47	Medium	28	0.0344828	4.67232	1
A3193_18415	A3193_18415 | hypothetical protein | 5529:6602 Reverse	6.44258	1	1	1	1	357	38.812	8.9	Medium	28	0.0344828	4.67232	1
A3193_09205	A3193_09205 | transcriptional regulator | 2055782:2056141 Reverse	16.8067	1	1	1	1	119	13.983	9.54	Medium	28	0.0344828	4.67039	1
A3193_06985	A3193_06985 | cytochrome C biogenesis protein | 1567051:1567530 Reverse	35.8491	4	5	4	1	159	18.35	4.7	Medium	28	0.0344828	4.64477	4
A3193_15825	A3193_15825 | 6-phosphofructokinase | 1146352:1147476 Reverse	12.5668	4	4	4	1	374	40.083	7.01	Medium	28	0.0344828	4.62167	4
A3197_15675	A3197_15675 | hypothetical protein | 147578:148273 Forward	12.5541	2	5	2	1	231	25.347	9.19	Medium	28	0.0344828	4.6075	2
A3193_07425	A3193_07425 | phosphate ABC transporter permease subunit PstC | 1673325:1674239 Reverse	3.28947	1	2	1	1	304	32.747	4.84	Medium	28	0.0344828	4.58004	1
A3193_09220	A3193_09220 | phenylalanine--tRNA ligase subunit alpha | 2058853:2059881 Reverse	18.1287	5	6	5	1	342	38.68	5.67	Medium	28	0.0344828	4.57656	5
A3193_19335	A3193_19335 | efflux transporter periplasmic adaptor subunit | 216614:217927 Reverse	9.83982	2	3	2	1	437	48.411	7.4	Medium	28	0.0344828	4.54666	2
A3193_13245	A3193_13245 | competence protein ComL | 590699:591469 Forward	14.8438	3	4	3	1	256	29.136	8.44	Medium	28	0.0344828	4.54568	3
A3193_03515	A3193_03515 | hypothetical protein | 761940:762281 Reverse	23.0088	2	2	2	1	113	12.486	6.54	Medium	28	0.0344828	4.54266	2
A3193_08195	A3193_08195 | hypothetical protein | 1838681:1840003 Forward	4.77273	2	3	2	1	440	48.882	9.03	Medium	28	0.0344828	4.53907	2
A3197_00885	A3197_00885 | glutathione-disulfide reductase | 195884:197236 Reverse	2.88889	1	2	1	1	450	49.018	5.96	Medium	28	0.0344828	4.539	1
A3193_11225	A3193_11225 | pteridine reductase | 133248:134003 Forward	10.3586	2	3	2	1	251	27.266	7.23	Medium	28	0.0344828	4.5161	2
A3194_12335	A3194_12335 | hypothetical protein | 21979:22827 Reverse	7.44681	1	3	1	1	282	31.671	5.83	Medium	29	0.0355828	4.49019	1
A3193_17180	A3193_17180 | phosphate ABC transporter substrate-binding protein | 1450074:1451117 Forward	14.9856	4	4	4	1	347	37.627	8.72	Medium	29	0.0355828	4.46956	4
A3193_06325	A3193_06325 | thioredoxin | 1410866:1411903 Forward	8.69565	2	2	2	1	345	39.21	6.3	Medium	29	0.0355828	4.4359	2
A3197_13385	A3197_13385 | hypothetical protein | 92348:94150 Reverse	5.33333	3	3	3	1	600	67.043	4.75	Medium	30	0.0362319	4.38992	3
A3193_08775	A3193_08775 | zinc metalloprotease HtpX | 1955320:1956192 Reverse	9.65517	2	2	2	1	290	31.62	6.81	Medium	30	0.0362319	4.37251	2
A3193_10050	A3193_10050 | 3-isopropylmalate dehydrogenase | 2243387:2244463 Reverse	8.37989	3	4	3	1	358	38.448	4.56	Medium	30	0.0362319	4.36903	3
A3193_14000	A3193_14000 | 2-octaprenyl-3-methyl-6-methoxy-1,4-benzoquinol hydroxylase | 735474:736685 Reverse	9.42928	3	3	3	1	403	43.965	6.21	Medium	30	0.0362319	4.35512	3
A3193_05840	A3193_05840 | ATPase | 1299334:1300179 Forward	16.3701	4	5	4	1	281	32.625	6.19	Medium	30	0.0362319	4.33972	4
A3193_03055	A3193_03055 | hypothetical protein | 660192:660761 Forward	13.7566	2	4	2	1	189	20.61	8.51	Medium	30	0.0362319	4.32716	2
A3193_09065	A3193_09065 | ribonuclease R | 2024029:2026365 Reverse	8.99743	6	6	6	1	778	88.202	8	Medium	30	0.0362319	4.31518	6
A3193_18275	A3193_18275 | 50S ribosomal protein L27 | 1684034:1684291 Forward	34.1176	3	4	3	1	85	9.203	10.45	Medium	30	0.0362319	4.30838	3
A3197_19975	A3197_19975 | ATP-dependent helicase HrpB | 139226:141742 Forward	3.22196	2	2	2	1	838	93.577	8.06	Medium	30	0.0362319	4.30703	2
A3193_01835	A3193_01835 | short-chain dehydrogenase | 406054:406791 Forward	13.0612	2	2	2	1	245	26.647	8.37	Medium	30	0.0362319	4.29608	2
A3197_01325	A3197_01325 | hypothetical protein | 300437:301294 Reverse	9.82456	2	3	2	1	285	32.191	6	Medium	30	0.0362319	4.25712	2
A3193_00390	A3193_00390 | hypothetical protein | 90603:91460 Reverse	4.5614	1	2	1	1	285	31.975	5.88	Medium	30	0.0362319	4.25712	1
A3193_08370	A3193_08370 | hypothetical protein | 1874781:1875155 Reverse	18.5484	2	2	2	1	124	14.109	10.05	Medium	30	0.0362319	4.21872	2
A3193_11570	A3193_11570 | transcriptional regulator | 229013:229684 Reverse	19.2825	2	2	2	1	223	25.547	5.81	Medium	31	0.0373494	4.1983	2
A3193_01035	A3193_01035 | ATPase | 225589:225915 Reverse	27.7778	3	3	3	1	108	12.695	4.86	Medium	31	0.0373494	4.19275	3
A3197_04920	A3197_04920 | hypothetical protein | 1072300:1074333 Forward	1.18168	1	2	1	1	677	78.674	5.9	Medium	33	0.0395683	4.18097	1
A3193_03475	A3193_03475 | imidazole glycerol phosphate synthase, glutamine amidotransferase subunit | 757082:757723 Forward	22.5352	3	3	3	1	213	23.49	5.36	Medium	33	0.0395683	4.17288	3
A3193_03995	A3193_03995 | inositol monophosphatase | 879921:880718 Reverse	10.1887	2	2	2	1	265	29.15	6.33	Medium	33	0.0395683	4.16185	2
A3193_14100	tldD | metalloprotease TldD | 760481:761923 Reverse	6.45833	2	2	2	1	480	50.882	5.14	Medium	33	0.0395683	4.16042	2
A3193_17310	A3193_17310 | hypothetical protein | 1479286:1479975 Forward	19.6507	3	3	3	1	229	25.542	7.88	Medium	34	0.0406699	4.13734	3
A3193_04725	A3193_04725 | acyl carrier protein | 1042101:1042364 Reverse	10.3448	1	3	1	1	87	9.623	4.09	Medium	34	0.0406699	4.13591	1
A3193_03190	A3193_03190 | polysaccharide deacetylase | 687895:688758 Forward	5.57491	1	2	1	1	287	33.426	7.24	Medium	35	0.0417163	4.05565	1
A3193_05710	A3193_05710 | hypothetical protein | 1262356:1263876 Reverse	6.71937	2	2	2	1	506	55.164	6.33	Medium	35	0.0417163	4.04638	2
A3193_13405	A3193_13405 | histidine kinase | 627483:627896 Forward	25.5474	2	2	2	1	137	15.542	5.24	Medium	35	0.0417163	4.03616	2
A3193_13975	A3193_13975 | sugar kinase | 729575:730507 Reverse	7.09677	2	3	2	1	310	34.134	4.91	Medium	36	0.0426036	4.02688	2
A3193_00780	A3193_00780 | urease subunit alpha | 165102:166805 Reverse	10.4056	4	6	4	1	567	60.5	5.72	Medium	36	0.0426036	4.01464	4
A3197_20765	A3197_20765 | chain length-determining protein | 130252:131865 Forward	5.77281	3	3	3	1	537	61.526	5.85	Medium	36	0.0426036	4.01247	3
A3197_07205	A3197_07205 | efflux transporter periplasmic adaptor subunit | 375640:376821 Forward	5.08906	1	1	1	1	393	44.024	5.8	Medium	36	0.0426036	4.00456	1
A3193_14075	A3193_14075 | efflux transporter periplasmic adaptor subunit | 752959:754140 Reverse	7.37913	2	2	2	1	393	44.139	6.07	Medium	36	0.0426036	4.00456	2
A3193_11560	A3193_11560 | dihydrolipoyllysine-residue acetyltransferase | 224594:225943 Reverse	14.6993	4	4	4	1	449	48.075	5.15	Medium	36	0.0426036	4.00068	4
A3193_00655	A3193_00655 | hypothetical protein | 141798:142466 Reverse	4.95495	1	2	1	1	222	24.457	5.39	Medium	37	0.0435294	3.96773	1
A3193_14500	A3193_14500 | hypothetical protein | 857352:857930 Reverse	5.72917	1	2	1	1	192	20.89	4.68	Medium	37	0.0435294	3.95614	1
A3193_05255	A3193_05255 | sulfurtransferase | 1161448:1162359 Reverse	10.5611	2	2	2	1	303	34.522	5.49	Medium	37	0.0435294	3.93503	2
A3193_17560	A3193_17560 | GntR family transcriptional regulator | 1530414:1531103 Reverse	7.86026	1	1	1	1	229	26.432	7.2	Medium	37	0.0435294	3.9317	1
A3193_06905	A3193_06905 | hypothetical protein | 1544967:1546160 Reverse	6.04534	1	1	1	1	397	45.162	6.44	Medium	37	0.0435294	3.93112	1
A3193_14030	A3193_14030 | hypothetical protein | 740583:740897 Forward	29.8077	2	2	2	1	104	11.74	6.71	Medium	38	0.0446009	3.91504	2
A3197_16565	A3197_16565 | hypothetical protein | 355988:357166 Reverse	2.55102	1	4	1	1	392	44.354	4.96	Medium	38	0.0446009	3.87335	1
A3197_14530	A3197_14530 | sugar ABC transporter substrate-binding protein | 347165:347794 Reverse	13.8756	3	5	3	1	209	22.635	5.26	Medium	39	0.0452962	3.83558	3
A3197_05740	A3197_05740 | hypothetical protein | 37342:38127 Reverse	4.21456	1	2	1	1	261	29.318	8.87	Medium	39	0.0452962	3.83063	1
A3193_02535	A3193_02535 | signal recognition particle protein | 549674:551071 Forward	19.7849	5	7	5	1	465	50.483	9.41	Medium	39	0.0452962	3.77982	5
A3197_09230	A3197_09230 | sulfurtransferase | 793993:794685 Forward	7.3913	2	2	2	1	230	25.474	5.53	Medium	39	0.0452962	3.76873	2
A3193_12120	A3193_12120 | pilus assembly protein PilG | 356273:356632 Reverse	29.4118	3	4	3	1	119	13.267	7.39	Medium	39	0.0452962	3.76724	3
A3193_18345	A3193_18345 | riboflavin biosynthesis protein RibF | 1702639:1703574 Forward	13.8264	3	3	3	1	311	34.619	5.96	Medium	39	0.0452962	3.76583	3
A3197_06845	A3197_06845 | hypothetical protein | 277799:278233 Forward	25.6944	2	3	2	1	144	16.202	8.79	Medium	39	0.0452962	3.6407	2
A3193_03080	A3193_03080 | 5'/3'-nucleotidase SurE | 664615:665358 Forward	9.7166	1	1	1	1	247	26.413	4.97	Medium	39	0.0452962	3.63309	1
A3193_08375	A3193_08375 | signal peptidase I | 1875464:1876312 Reverse	7.0922	1	2	1	1	282	31.396	5.53	Medium	39	0.0452962	3.62121	1
A3193_06875	A3193_06875 | integration host factor subunit beta | 1536848:1537168 Forward	15.0943	2	5	2	1	106	12.126	8.16	Medium	40	0.045977	3.59894	2
A3193_15635	A3193_15635 | GntR family transcriptional regulator | 1106104:1106826 Forward	5.41667	1	2	1	1	240	27.82	5.99	Medium	40	0.045977	3.54852	1
A3193_17790	A3193_17790 | hypothetical protein | 1586027:1586689 Reverse	10.4545	2	2	2	1	220	24.706	7.58	Medium	40	0.045977	3.54485	2
A3193_06990	A3193_06990 | thiol:disulfide interchange protein | 1567532:1568074 Reverse	11.1111	1	2	1	1	180	20.016	7.99	Medium	40	0.045977	3.53812	1
A3197_18995	A3197_18995 | anthranilate phosphoribosyltransferase | 213037:214140 Reverse	8.99183	3	3	3	1	367	39.829	5.45	Medium	40	0.045977	3.53107	3
A3193_00680	A3193_00680 | 3-hydroxyacyl-[acyl-carrier-protein] dehydratase FabA | 147471:147986 Reverse	15.7895	3	5	3	1	171	18.668	5.33	Medium	40	0.045977	3.52842	3
A3193_08860	A3193_08860 | hypothetical protein | 1979611:1981593 Forward	2.57576	1	1	1	1	660	71.138	7.09	Medium	40	0.045977	3.50451	1
A3193_13345	A3193_13345 | hypothetical protein | 616335:617165 Reverse	8.33333	1	1	1	1	276	28.762	4.59	Medium	40	0.045977	3.50145	1
A3193_15790	A3193_15790 | succinate--CoA ligase subunit alpha | 1140097:1140966 Forward	7.61246	2	5	2	1	289	29.877	5.43	Medium	40	0.045977	3.49714	2
A3193_11060	A3193_11060 | type I methionyl aminopeptidase | 93074:93850 Forward	14.7287	2	2	2	1	258	28.712	6.6	Medium	41	0.0465909	3.44961	2
A3193_16215	A3193_16215 | ATP F0F1 synthase subunit C | 1234405:1234635 Forward	21.0526	2	8	2	1	76	7.862	4.91	Medium	41	0.0465909	3.44757	2
A3193_10420	A3193_10420 | lipid kinase | 2340398:2341438 Reverse	9.53757	2	4	2	1	346	36.802	4.56	Medium	41	0.0465909	3.43504	2
A3197_05240	A3197_05240 | hypothetical protein | 1152044:1153180 Reverse	6.87831	1	1	1	1	378	41.233	4.93	Medium	41	0.0465909	3.43173	1
A3193_15785	A3193_15785 | succinate--CoA ligase subunit beta | 1138909:1140069 Forward	13.2124	3	3	3	1	386	40.964	5.2	Medium	41	0.0465909	3.43128	3
A3193_05095	A3193_05095 | valine--tRNA ligase | 1123812:1126694 Reverse	9.0625	5	5	5	1	960	109.879	5.55	Medium	41	0.0465909	3.42143	5
A3193_03220	A3193_03220 | hypothetical protein | 694067:694876 Forward	11.5242	3	4	3	1	269	30.514	4.97	Medium	41	0.0465909	3.41866	3
A3193_00630	A3193_00630 | thiol-disulfide oxidoreductase | 138021:138503 Forward	24.375	2	2	2	1	160	18.284	5.06	Medium	41	0.0465909	3.39867	2
A3193_09930	A3193_09930 | dUTP diphosphatase | 2220525:2221154 Forward	8.13397	1	1	1	1	209	24.422	4.67	Medium	41	0.0465909	3.39158	1
A3193_00590	A3193_00590 | sodium:alanine symporter | 130485:131843 Forward	7.74336	2	3	2	1	452	47.012	6.58	Medium	41	0.0465909	3.3853	2
A3193_06800	A3193_06800 | YciK family oxidoreductase | 1519627:1520388 Reverse	10.6719	2	2	2	1	253	27.627	5.2	Medium	42	0.0475651	3.37224	2
A3193_08930	A3193_08930 | recombination-associated protein RdgC | 1998319:1999224 Reverse	19.2691	4	4	4	1	301	34.333	4.91	Medium	42	0.0475651	3.34884	4
A3193_09590	A3193_09590 | DNA-binding response regulator | 2147216:2147857 Reverse	10.7981	2	2	2	1	213	23.781	6.02	Medium	42	0.0475651	3.32662	2
A3193_05715	A3193_05715 | acyl carrier protein | 1263899:1264144 Reverse	30.8642	1	1	1	1	81	9.136	4.06	Medium	43	0.0482063	3.32454	1
A3197_10180	A3197_10180 | hypothetical protein | 1011190:1012023 Forward	6.13718	2	2	2	1	277	30.954	4.97	Medium	43	0.0482063	3.32141	2
A3193_12495	A3193_12495 | hypothetical protein | 437800:440172 Reverse	0.759494	1	2	1	1	790	87.535	6.48	Medium	43	0.0482063	3.31857	1
A3193_06995	A3193_06995 | c-type cytochrome biogenesis protein CcmF | 1568082:1570079 Reverse	5.11278	2	2	2	1	665	73.184	9.38	Medium	43	0.0482063	3.31675	2
A3197_07150	A3197_07150 | RNA helicase | 358419:359768 Reverse	4.00891	2	5	1	1	449	50.078	7.44	Medium	43	0.0482063	3.31296	2
A3193_14130	A3193_14130 | RNA helicase | 770100:771434 Forward	4.05405	2	5	1	1	444	49.589	7.43	Medium	43	0.0482063	3.31296	2
A3193_01915	A3193_01915 | hypothetical protein | 426170:426856 Forward	13.5965	2	3	2	1	228	25.113	4.88	Medium	43	0.0482063	3.31203	2
A3193_07650	A3193_07650 | ATP-dependent protease ATP-binding subunit ClpX | 1725298:1726569 Reverse	3.07329	1	1	1	1	423	46.898	5.4	Medium	43	0.0482063	3.312	1
A3193_05870	A3193_05870 | hypothetical protein | 1307695:1309950 Reverse	3.99467	3	27	3	1	751	84.515	5.67	Medium	43	0.0482063	3.29306	3

## Sheet: 81_P2_NSAF%
Accession	Description	NSAF%	Protein FDR Confidence
A3193_03270	A3193_03270 | ribulose 1,5-bisphosphate carboxylase small subunit | 705977:706333 Reverse	3.8427	High
A3193_14060	A3193_14060 | hypothetical protein | 746149:747165 Reverse	2.78581	High
A3193_11735	A3193_11735 | type I glyceraldehyde-3-phosphate dehydrogenase | 262585:263586 Reverse	2.49918	High
A3193_15890	A3193_15890 | rubrerythrin | 1160834:1161250 Forward	2.05731	High
A3195_09840	A3195_09840 | hypothetical protein | 2170619:2171641 Forward	2.03835	High
A3193_03275	A3193_03275 | ribulose-bisphosphate carboxylase large subunit | 706413:707831 Reverse	1.89534	High
A3193_10805	A3193_10805 | triose-phosphate isomerase | 38612:39364 Reverse	1.43185	High
A3193_08005	A3193_08005 | adenylylsulfate reductase subunit alpha | 1787231:1789135 Reverse	1.37373	High
A3197_13145	A3197_13145 | adenylylsulfate reductase subunit alpha | 28307:30214 Reverse	1.37232	High
A3193_01695	A3193_01695 | SirA family protein | 375912:376142 Forward	1.36523	High
A3193_09605	A3193_09605 | adenylate kinase | 2149165:2149809 Reverse	1.25379	High
A3193_10180	A3193_10180 | hypothetical protein | 2268502:2269281 Forward	1.2359	High
CRAP_RS27A_HUMAN	CRAP_RS27A_HUMAN	1.16792	High
A3193_02920	A3193_02920 | sulfur relay protein TusE | 630868:631200 Forward	1.1628	High
A3193_17615	A3193_17615 | hypothetical protein | 1546717:1547031 Forward	1.11362	High
A3193_02800	A3193_02800 | hypothetical protein | 611829:612179 Reverse	1.06192	High
A3193_13635 ;A3193_13570	A3193_13635 | translation elongation factor Tu | 662605:663795 Reverse;A3193_13570 | translation elongation factor Tu | 645827:647017 Reverse	1.04072	High
A3193_11730	A3193_11730 | phosphoglycerate kinase | 261249:262430 Reverse	1.00322	High
A3193_03040	A3193_03040 | thiosulfate oxidation carrier complex protein SoxZ | 656705:657019 Reverse	0.880994	High
A3193_08010	A3193_08010 | adenylylsulfate reductase subunit beta | 1789135:1789617 Reverse	0.878429	High
A3193_02650	A3193_02650 | DNA-binding protein HU | 578124:578396 Forward	0.847093	High
A3193_02895	A3193_02895 | sulfite reductase, dissimilatory-type subunit alpha | 627226:628467 Forward	0.731001	High
A3193_03305	A3193_03305 | phosphoribulokinase | 714795:715667 Reverse	0.722936	High
A3193_16465	A3193_16465 | 6-phosphofructokinase | 1289034:1290290 Reverse	0.696862	High
A3193_11740	A3193_11740 | transketolase | 263673:265661 Reverse	0.692008	High
A3193_11720	A3193_11720 | fructose-1,6-bisphosphate aldolase | 258589:259653 Reverse	0.686627	High
A3193_01925	A3193_01925 | peptidylprolyl isomerase | 427626:428114 Reverse	0.653241	High
A3193_03265	A3193_03265 | AAA family ATPase | 704969:705775 Reverse	0.622427	High
A3193_02900	A3193_02900 | sulfite reductase, dissimilatory-type beta subunit | 628569:629639 Forward	0.606627	High
A3193_08765	A3193_08765 | RNA-binding protein | 1953841:1954125 Forward	0.588351	High
A3193_16240	A3193_16240 | F0F1 ATP synthase subunit beta | 1238228:1239604 Forward	0.571112	High
A3193_10195	A3193_10195 | molybdopterin oxidoreductase | 2272257:2274821 Forward	0.558194	High
A3193_10150	A3193_10150 | hypothetical protein | 2263476:2263784 Forward	0.553695	High
A3193_10200	A3193_10200 | 4Fe-4S ferredoxin | 2274839:2275504 Forward	0.541229	High
A3193_08650	A3193_08650 | acyl carrier protein | 1931138:1931371 Reverse	0.53227	High
A3193_04635	A3193_04635 | glucose-1-phosphate adenylyltransferase | 1019239:1020504 Forward	0.522737	High
A3193_11430	A3193_11430 | SCP-2 sterol transfer family protein | 192728:193123 Reverse	0.50284	High
A3193_16060	A3193_16060 | type I glutamate--ammonia ligase | 1200541:1201947 Reverse	0.481288	High
A3193_09370	A3193_09370 | sulfate adenylyltransferase | 2092808:2093995 Reverse	0.460495	High
A3193_08015	A3193_08015 | adenylyl-sulfate reductase | 1789649:1790431 Reverse	0.451054	High
A3193_02905	A3193_02905 | tRNA 2-thiouridine(34) synthase TusD | 629684:630076 Forward	0.436292	High
A3193_02875	A3193_02875 | sulfur relay protein DsrC | 624666:625010 Reverse	0.429062	High
A3193_13250	A3193_13250 | transcriptional regulator | 591573:591911 Reverse	0.419183	High
A3193_06710	A3193_06710 | cytochrome c oxidase subunit II | 1495314:1496468 Reverse	0.415943	High
A3193_13600	A3193_13600 | 50S ribosomal protein L7/L12 | 658911:659291 Reverse	0.412067	High
A3193_02915	A3193_02915 | tRNA 2-thiouridine(34) synthase TusB | 630519:630824 Forward	0.405488	High
A3193_16230	A3193_16230 | F0F1 ATP synthase subunit alpha | 1235721:1237262 Forward	0.391636	High
A3193_14610	A3193_14610 | chaperonin GroL | 883967:885610 Reverse	0.377982	High
A3193_16220	A3193_16220 | F0F1 ATP synthase subunit B | 1234688:1235158 Forward	0.375893	High
A3193_14055	A3193_14055 | ribose 5-phosphate isomerase A | 745215:745874 Forward	0.363867	High
A3193_18925	A3193_18925 | sulfide dehydrogenase | 111640:112926 Reverse	0.360853	High
A3193_11995	A3193_11995 | cold-shock protein | 327738:327947 Reverse	0.348758	High
A3193_02935	A3193_02935 | glutamate synthase | 633647:635593 Forward	0.346659	High
A3193_11575	A3193_11575 | sulfur globule protein CV1 | 229775:230107 Reverse	0.333287	High
A3193_06650	A3193_06650 | cold shock domain protein CspD | 1483826:1484050 Reverse	0.333215	High
A3193_03045	A3193_03045 | thiosulfate oxidation carrier protein SoxY | 657066:657530 Reverse	0.331913	High
A3197_21135	A3197_21135 | cytochrome C | 5614:5922 Reverse	0.32838	High
A3193_12655	A3193_12655 | signal transduction protein | 474133:474582 Reverse	0.311839	High
A3193_14885	A3193_14885 | ribulose-phosphate 3-epimerase | 935240:935932 Reverse	0.310018	High
A3193_10165	A3193_10165 | hypothetical protein | 2264736:2265068 Forward	0.306172	High
A3193_10190	A3193_10190 | hypothetical protein | 2271482:2272231 Forward	0.302228	High
A3193_09600	A3193_09600 | thioredoxin | 2148630:2149007 Reverse	0.298881	High
A3193_08150	A3193_08150 | hypothetical protein | 1827619:1828104 Forward	0.291532	High
A3193_16720	A3193_16720 | RNA-binding protein | 1352788:1353063 Forward	0.279928	High
A3193_17575	A3193_17575 | isochorismatase | 1535436:1536014 Reverse	0.276762	High
A3193_16360	A3193_16360 | transcriptional regulator | 1265376:1265714 Forward	0.276498	High
A3193_13090	A3193_13090 | orotate phosphoribosyltransferase | 560290:560733 Forward	0.273107	High
A3193_02910	A3193_02910 | tRNA 2-thiouridine(34) synthase TusC | 630093:630503 Forward	0.26412	High
A3193_14955	A3193_14955 | DNA-binding protein | 951385:951801 Forward	0.263415	High
A3193_10280	A3193_10280 | C4-dicarboxylate ABC transporter substrate-binding protein | 2297248:2298216 Reverse	0.255203	High
A3193_00730	A3193_00730 | ketol-acid reductoisomerase | 156706:157716 Forward	0.253311	High
A3193_15310	A3193_15310 | cobyrinic acid a,c-diamide synthase | 1036041:1036667 Forward	0.252902	High
A3193_13365	A3193_13365 | sulfite reductase subunit gamma | 620269:620568 Forward	0.252067	High
A3193_00480	A3193_00480 | gamma-glutamyltranspeptidase | 111014:111283 Forward	0.250123	High
A3193_09195	A3193_09195 | sulfurtransferase | 2054926:2055597 Forward	0.246586	High
A3196_16910	A3196_16910 | hypothetical protein | 3725641:3726432 Forward	0.246292	High
A3193_13275	A3193_13275 | hypothetical protein | 597562:597945 Forward	0.242682	High
A3193_05385	A3193_05385 | acetate--CoA ligase | 1190694:1192640 Reverse	0.240672	High
A3193_09190	A3193_09190 | hypothetical protein | 2054566:2054898 Forward	0.234425	High
A3193_12860	A3193_12860 | hypothetical protein | 517690:518079 Reverse	0.234028	High
A3193_04535	A3193_04535 | molecular chaperone DnaK | 998396:1000339 Forward	0.233289	High
A3193_06975	fusA | elongation factor G | 1563426:1565462 Reverse	0.23327	High
A3193_13475	A3193_13475 | 30S ribosomal protein S5 | 637330:637836 Reverse	0.228532	High
A3193_01700	A3193_01700 | NADH dehydrogenase | 376193:376675 Forward	0.227806	High
A3193_04335	A3193_04335 | LL-diaminopimelate aminotransferase | 952803:954023 Reverse	0.227423	High
A3193_09755	A3193_09755 | HflK protein | 2182998:2184155 Reverse	0.221226	High
A3193_14620	A3193_14620 | polyphosphate kinase 2 | 886328:887152 Forward	0.219338	High
A3193_16245	A3193_16245 | F0F1 ATP synthase subunit epsilon | 1239623:1240051 Forward	0.219202	High
A3193_01930	A3193_01930 | peptidylprolyl isomerase | 428179:428748 Reverse	0.218948	High
A3193_08255	A3193_08255 | lipid hydroperoxide peroxidase | 1854783:1855283 Forward	0.21732	High
A3193_05100	A3193_05100 | pyruvate, phosphate dikinase | 1126968:1129748 Forward	0.210506	High
A3193_10135	A3193_10135 | 4Fe-4S ferredoxin | 2260187:2261215 Forward	0.209861	High
A3193_03790	A3193_03790 | alanine--glyoxylate aminotransferase | 829881:831068 Reverse	0.209618	High
A3193_15910	A3193_15910 | hypothetical protein | 1164191:1165024 Forward	0.208467	High
A3193_09750	A3193_09750 | HflC protein | 2182132:2182998 Reverse	0.206989	High
A3193_11425	A3193_11425 | efflux transporter periplasmic adaptor subunit | 191510:192580 Reverse	0.200805	High
A3193_16235	A3193_16235 | F0F1 ATP synthase subunit gamma | 1237295:1238155 Forward	0.199023	High
A3193_12695	A3193_12695 | hypothetical protein | 482311:482694 Reverse	0.198777	High
A3193_13565	A3193_13565 | 30S ribosomal protein S10 | 645509:645820 Reverse	0.197848	High
A3193_17580	A3193_17580 | protein-L-isoaspartate O-methyltransferase | 1536217:1536885 Reverse	0.196492	High
A3193_13485	A3193_13485 | 50S ribosomal protein L6 | 638217:638750 Reverse	0.195272	High
A3193_06870	A3193_06870 | 30S ribosomal protein S1 | 1535069:1536745 Forward	0.193943	High
A3193_01060	A3193_01060 | phosphoenolpyruvate carboxykinase | 229460:231319 Reverse	0.193831	High
A3193_13465	A3193_13465 | 50S ribosomal protein L15 | 636705:637136 Reverse	0.193254	High
A3193_08280	A3193_08280 | hypoxanthine phosphoribosyltransferase | 1859287:1859727 Reverse	0.189189	High
A3193_12040	A3193_12040 | O-acetylhomoserine aminocarboxypropyltransferase | 334576:335853 Reverse	0.185043	High
A3193_13555	A3193_13555 | 50S ribosomal protein L4 | 644230:644841 Reverse	0.184059	High
A3193_04580	A3193_04580 | UTP--glucose-1-phosphate uridylyltransferase | 1007197:1008081 Forward	0.183392	High
A3193_19795	A3193_19795 | 30S ribosomal protein S15 | 68094:68363 Forward	0.183366	High
A3193_14615	A3193_14615 | co-chaperone GroES | 885683:885973 Reverse	0.182677	High
A3193_13580	A3193_13580 | 30S ribosomal protein S7 | 649184:649654 Reverse	0.182629	High
A3193_11595	A3193_11595 | ATPase | 233144:234235 Reverse	0.181993	High
A3193_09045	A3193_09045 | 30S ribosomal protein S18 | 2021487:2021711 Reverse	0.180699	High
A3193_07435	A3193_07435 | phosphate-binding protein | 1675460:1676314 Reverse	0.180666	High
A3193_19095	A3193_19095 | adenylate kinase | 154547:155188 Forward	0.179145	High
A3193_13535	A3193_13535 | 50S ribosomal protein L22 | 642450:642782 Reverse	0.177239	High
A3193_13435	A3193_13435 | 50S ribosomal protein L17 | 632208:632609 Reverse	0.176355	High
A3193_13610	A3193_13610 | 50S ribosomal protein L1 | 660283:660978 Reverse	0.175886	High
A3193_02555	A3193_02555 | 50S ribosomal protein L19 | 552807:553151 Forward	0.17317	High
A3193_09180	A3193_09180 | sulfur oxidation c-type cytochrome SoxX | 2053306:2053635 Forward	0.172217	High
A3193_05630	A3193_05630 | peptidoglycan-associated lipoprotein | 1246261:1246806 Forward	0.171505	High
A3193_01780	A3193_01780 | adenosylcobalamin biosynthesis, GlcG-related protein | 394131:394631 Forward	0.168867	High
A3193_14965	A3193_14965 | hypothetical protein | 952715:953365 Reverse	0.167728	High
A3197_06670	A3197_06670 | polyphosphate kinase 2 | 240781:241608 Reverse	0.167611	High
A3193_16385	A3193_16385 | hypothetical protein | 1271264:1271608 Reverse	0.167502	High
A3193_10145	A3193_10145 | hypothetical protein | 2262531:2263343 Forward	0.167462	High
A3193_13545	A3193_13545 | 50S ribosomal protein L2 | 643086:643913 Reverse	0.16705	High
A3193_05460	A3193_05460 | beta-ketoacyl-ACP reductase | 1210511:1211233 Forward	0.163962	High
A3193_13480	A3193_13480 | 50S ribosomal protein L18 | 637849:638208 Reverse	0.163496	High
A3193_03175	A3193_03175 | threonine synthase | 683963:685105 Forward	0.162898	High
A3193_17120	A3193_17120 | hypothetical protein | 1437727:1438584 Forward	0.162081	High
A3197_20860	A3197_20860 | pyruvate, phosphate dikinase | 13974:16760 Reverse	0.161746	High
A3193_06725	A3193_06725 | hypothetical protein | 1500709:1501203 Reverse	0.160165	High
A3193_09035	A3193_09035 | 50S ribosomal protein L9 | 2020025:2020474 Reverse	0.159964	High
A3193_13525	A3193_13525 | 50S ribosomal protein L16 | 641328:641741 Reverse	0.158895	High
A3193_19180	A3193_19180 | malate dehydrogenase | 174662:175648 Reverse	0.158711	High
A3193_13875	A3193_13875 | thioredoxin | 713353:713679 Reverse	0.158702	High
A3193_19395	A3193_19395 | NADP-dependent isocitrate dehydrogenase | 236000:237256 Forward	0.157001	High
CRAP_PRDX1_HUMAN	CRAP_PRDX1_HUMAN	0.156473	High
A3193_06175	A3193_06175 | aspartate aminotransferase | 1376143:1377330 Reverse	0.156472	High
A3193_13380	A3193_13380 | peptidylprolyl isomerase | 622168:622515 Reverse	0.155806	High
A3193_10765	A3193_10765 | NADH oxidoreductase (quinone) subunit F | 33072:34346 Reverse	0.155397	High
A3193_11010	A3193_11010 | hypothetical protein | 82298:82777 Reverse	0.155085	High
A3193_16145	A3193_16145 | hypothetical protein | 1220622:1220858 Forward	0.154227	High
A3193_13575	A3193_13575 | translation elongation factor G | 647037:649133 Reverse	0.15386	High
A3193_13605	A3193_13605 | 50S ribosomal protein L10 | 659510:660037 Reverse	0.1532	High
A3193_13615	A3193_13615 | 50S ribosomal protein L11 | 660981:661415 Reverse	0.15306	High
A3193_02630	A3193_02630 | trigger factor | 571829:573118 Forward	0.152379	High
A3193_12310	A3193_12310 | aldehyde ferredoxin oxidoreductase | 392447:394300 Reverse	0.151817	High
A3193_18605	A3193_18605 | succinate--CoA ligase subunit beta | 44669:45841 Forward	0.151655	High
A3193_17635	A3193_17635 | cytochrome C | 1549686:1550297 Forward	0.151386	High
A3193_14165	A3193_14165 | hypothetical protein | 776042:776593 Reverse	0.15117	High
A3193_17685	A3193_17685 | hypothetical protein | 1563197:1564309 Forward	0.150973	High
A3193_11745	A3193_11745 | alkyl hydroperoxide reductase | 265928:266494 Reverse	0.149211	High
A3193_19800	A3193_19800 | polyribonucleotide nucleotidyltransferase | 68404:70506 Forward	0.148305	High
A3193_10785	A3193_10785 | NADH dehydrogenase | 36849:37325 Reverse	0.147722	High
A3193_13500	A3193_13500 | 50S ribosomal protein L5 | 639571:640110 Reverse	0.146972	High
A3197_10535	A3197_10535 | hypothetical protein | 1103887:1104393 Forward	0.146609	High
A3193_12690	A3193_12690 | cold-shock protein | 481665:481874 Reverse	0.145468	High
A3193_01100	A3193_01100 | IMP dehydrogenase | 240397:241860 Forward	0.14533	High
A3193_14545	A3193_14545 | hypothetical protein | 868867:869055 Reverse	0.144573	Medium
A3193_16675	A3193_16675 | type II secretion system protein GspG | 1345879:1346310 Forward	0.142512	High
A3193_09680	A3193_09680 | hypothetical protein | 2167710:2168090 Reverse	0.142076	High
A3193_03975	A3193_03975 | preprotein translocase subunit YajC | 876256:876588 Forward	0.14198	High
A3193_16300	A3193_16300 | protein-export chaperone SecB | 1252217:1252702 Reverse	0.141239	High
A3193_13490	A3193_13490 | 30S ribosomal protein S8 | 638764:639159 Reverse	0.140801	High
A3193_06260	A3193_06260 | hypothetical protein | 1399799:1400815 Reverse	0.140674	High
A3193_09050	A3193_09050 | 30S ribosomal protein S6 | 2021740:2022156 Reverse	0.140342	High
A3193_14680	A3193_14680 | bifunctional phosphoribosylaminoimidazolecarboxamide formyltransferase/IMP cyclohydrolase | 898078:899637 Forward	0.138502	High
A3193_10760	A3193_10760 | NADH-quinone oxidoreductase subunit G | 30697:33054 Reverse	0.138497	High
A3193_03245	A3193_03245 | hypothetical protein | 701578:701880 Forward	0.13774	High
A3193_11400	A3193_11400 | hypothetical protein | 183758:184336 Reverse	0.137665	High
A3193_14180	A3193_14180 | glutamate synthase | 779379:779624 Reverse	0.13726	High
A3193_13495	A3193_13495 | 30S ribosomal protein S14 | 639258:639563 Reverse	0.136955	High
A3193_00265	A3193_00265 | reactive intermediate/imine deaminase | 63462:63848 Forward	0.136837	High
A3193_01755	A3193_01755 | 4-hydroxy-tetrahydrodipicolinate synthase | 388312:389187 Forward	0.136586	High
A3197_11035	A3197_11035 | hypothetical protein | 21119:21649 Reverse	0.135072	Medium
A3193_07995	A3193_07995 | peptidylprolyl isomerase | 1786015:1786530 Reverse	0.13391	High
A3193_00025	A3193_00025 | single-stranded DNA-binding protein | 7047:7502 Forward	0.133721	High
A3193_13505	A3193_13505 | 50S ribosomal protein L24 | 640124:640444 Reverse	0.133057	High
A3193_16225	A3193_16225 | ATP synthase F1 subunit delta | 1235168:1235707 Forward	0.132294	High
A3193_11050	A3193_11050 | translation elongation factor Ts | 90886:91773 Reverse	0.131599	High
A3193_13550	A3193_13550 | 50S ribosomal protein L23 | 643937:644233 Reverse	0.131022	High
A3193_13150	A3193_13150 | 50S ribosomal protein L33 | 572607:572762 Forward	0.129988	Medium
A3193_10775	A3193_10775 | NADH dehydrogenase | 34868:36121 Reverse	0.129369	High
A3193_08260	A3193_08260 | hypothetical protein | 1855369:1856562 Reverse	0.129351	High
A3197_05925	A3197_05925 | cobyrinic acid a,c-diamide synthase | 77727:78356 Reverse	0.128059	High
A3193_11040	A3193_11040 | ribosome recycling factor | 89481:90038 Reverse	0.126805	High
A3193_09185	A3193_09185 | sulfur oxidation c-type cytochrome SoxA | 2053687:2054526 Forward	0.126499	High
A3193_13515	A3193_13515 | 30S ribosomal protein S17 | 640871:641131 Reverse	0.125494	High
A3193_11725	A3193_11725 | pyruvate kinase | 259719:261173 Reverse	0.124186	High
A3193_15900	A3193_15900 | hypothetical protein | 1162797:1163381 Forward	0.123796	High
A3193_03170	A3193_03170 | homoserine dehydrogenase | 682553:683866 Forward	0.123763	High
A3193_12405	A3193_12405 | acetylornithine aminotransferase | 415004:416173 Forward	0.122277	High
A3197_14770	A3197_14770 | hypothetical protein | 397587:398018 Reverse	0.12088	High
A3193_17865	A3193_17865 | hypothetical protein | 1601379:1601915 Forward	0.120429	High
A3193_10780	A3193_10780 | NADH-quinone oxidoreductase subunit C | 36114:36833 Reverse	0.119854	High
A3193_15865	A3193_15865 | ABC transporter substrate-binding protein | 1154427:1155512 Reverse	0.118974	High
A3193_12635	A3193_12635 | cytochrome C | 470110:471408 Forward	0.11878	High
A3193_12210	A3193_12210 | monothiol glutaredoxin, Grx4 family | 370740:371078 Reverse	0.118069	High
A3193_13510	A3193_13510 | 50S ribosomal protein L14 | 640455:640823 Reverse	0.117719	High
A3193_00725	A3193_00725 | acetolactate synthase small subunit | 156068:156559 Forward	0.117635	High
A3193_13455	A3193_13455 | 30S ribosomal protein S13 | 634742:635098 Reverse	0.117241	High
A3193_13560	A3193_13560 | 50S ribosomal protein L3 | 644847:645497 Reverse	0.117133	High
A3193_09235	A3193_09235 | translation initiation factor IF-3 | 2060701:2061234 Reverse	0.116651	High
A3197_07840	A3197_07840 | 50S ribosomal protein L17 | 496861:497265 Forward	0.116321	High
A3193_06955	A3193_06955 | cytochrome C | 1558467:1559771 Reverse	0.1158	High
A3197_21105	A3197_21105 | hypothetical protein | 117:896 Reverse	0.115767	High
A3193_03720	A3193_03720 | 30S ribosomal protein S21 | 817073:817288 Reverse	0.11531	High
A3193_04875	A3193_04875 | 6,7-dimethyl-8-ribityllumazine synthase | 1076916:1077386 Forward	0.114687	High
A3193_12275	A3193_12275 | superoxide dismutase | 385744:386325 Forward	0.11423	High
A3193_16215	A3193_16215 | ATP F0F1 synthase subunit C | 1234405:1234635 Forward	0.113488	Medium
A3193_13440	A3193_13440 | DNA-directed RNA polymerase subunit alpha | 632661:633659 Reverse	0.112888	High
A3193_03255	A3193_03255 | VWA domain-containing protein | 702367:704748 Reverse	0.111899	High
A3193_16975	A3193_16975 | osmotically inducible protein OsmC | 1409577:1410041 Reverse	0.111484	High
A3193_18610	A3193_18610 | succinate--CoA ligase subunit alpha | 45838:46725 Forward	0.111329	High
A3193_03325	A3193_03325 | hypothetical protein | 720029:720292 Reverse	0.111152	High
A3193_02255	A3193_02255 | acetyltransferase | 495660:495869 Forward	0.110947	High
A3193_13145	A3193_13145 | 50S ribosomal protein L28 | 572352:572588 Forward	0.110123	High
A3193_13540	A3193_13540 | 30S ribosomal protein S19 | 642794:643066 Reverse	0.11011	High
A3193_08885	A3193_08885 | thioredoxin-disulfide reductase | 1987446:1988411 Forward	0.109514	High
A3193_10085	A3193_10085 | type I secretion protein TolC | 2250582:2251901 Reverse	0.109364	High
A3193_13530	A3193_13530 | 30S ribosomal protein S3 | 641745:642431 Reverse	0.109039	High
A3193_13445	A3193_13445 | 30S ribosomal protein S4 | 633680:634300 Reverse	0.108648	High
A3193_19200	A3193_19200 | hypothetical protein | 178514:179584 Forward	0.108595	High
A3193_17275	A3193_17275 | cytochrome C | 1473233:1473970 Forward	0.108285	High
A3193_18935	A3193_18935 | cytochrome C | 113557:115539 Reverse	0.108125	High
A3197_04535	A3197_04535 | hypothetical protein | 985143:985445 Forward	0.10792	High
A3193_10770	A3193_10770 | NADH dehydrogenase | 34352:34855 Reverse	0.10766	High
A3193_11095	A3193_11095 | RNA polymerase-binding protein DksA | 101970:102410 Forward	0.106849	High
A3197_06330	A3197_06330 | hypothetical protein | 175016:175636 Forward	0.106644	High
CRAP_TRYP_PIG	CRAP_TRYP_PIG	0.105157	High
A3193_16460	hppA | sodium-translocating pyrophosphatase | 1286830:1288878 Reverse	0.105146	High
A3193_09765	A3193_09765 | RNA chaperone Hfq | 2185831:2186100 Reverse	0.103237	High
A3193_02815	A3193_02815 | phosphopyruvate hydratase | 615077:616360 Forward	0.103182	High
A3197_15290	A3197_15290 | hypothetical protein | 65952:66866 Reverse	0.101164	High
A3193_08275	A3193_08275 | alkyl hydroperoxide reductase | 1858360:1858965 Reverse	0.100532	High
A3193_08655	fabG | 3-oxoacyl-ACP reductase | 1931566:1932309 Reverse	0.0999762	High
A3197_00210	A3197_00210 | hypothetical protein | 50320:51474 Forward	0.0998574	High
A3193_18930	A3193_18930 | hypothetical protein | 112948:113529 Reverse	0.0993795	High
A3193_11130	A3193_11130 | disulfide bond formation protein DsbA | 108528:109160 Forward	0.0990371	High
A3193_07545	A3193_07545 | hypothetical protein | 1699020:1699442 Reverse	0.0984936	High
A3193_09210	A3193_09210 | integration host factor subunit alpha | 2056119:2056421 Reverse	0.0977561	High
A3193_06625	A3193_06625 | adenylosuccinate lyase | 1476566:1477933 Reverse	0.0960806	High
A3193_02930	A3193_02930 | reductase | 632030:633568 Forward	0.0953613	High
A3193_10750	A3193_10750 | NADH-quinone oxidoreductase subunit I | 29141:29629 Reverse	0.0951367	High
A3193_00060	A3193_00060 | cytochrome C | 17708:20059 Forward	0.0950099	High
A3193_09620	A3193_09620 | alpha-D-glucose phosphate-specific phosphoglucomutase | 2154129:2155763 Forward	0.0941928	High
A3193_06680	A3193_06680 | hypothetical protein | 1490287:1490931 Reverse	0.0939912	High
A3193_11055	A3193_11055 | 30S ribosomal protein S2 | 91865:92614 Reverse	0.0932491	High
A3193_08645	A3193_08645 | beta-ketoacyl-[acyl-carrier-protein] synthase II | 1929795:1931033 Reverse	0.0927248	High
A3193_02635	A3193_02635 | ATP-dependent Clp endopeptidase, proteolytic subunit ClpP | 573141:573779 Forward	0.0921535	High
A3197_11830	A3197_11830 | hypothetical protein | 217193:218263 Reverse	0.0915226	High
A3193_13795	A3193_13795 | rod shape-determining protein | 696878:697924 Forward	0.090315	High
A3195_13750	A3195_13750 | hypothetical protein | 899634:900101 Reverse	0.0887019	High
A3193_13595	A3193_13595 | DNA-directed RNA polymerase subunit beta | 654588:658664 Reverse	0.0876159	High
A3193_19570	A3193_19570 | molybdenum cofactor biosynthesis protein B | 21767:22288 Forward	0.0875706	High
A3193_04265	A3193_04265 | succinate dehydrogenase flavoprotein subunit | 936464:938224 Forward	0.0869331	High
A3193_12315	A3193_12315 | (Fe-S)-binding protein | 394317:394796 Reverse	0.085772	High
A3193_09570	A3193_09570 | hypothetical protein | 2143214:2143597 Reverse	0.0852261	High
A3193_08675	A3193_08675 | 50S ribosomal protein L32 | 1935345:1935524 Reverse	0.0852024	High
A3193_05130	A3193_05130 | acetyl-CoA acetyltransferase | 1136306:1137490 Reverse	0.0845916	High
A3193_17280	A3193_17280 | stringent starvation protein A | 1474107:1474730 Forward	0.0842937	High
A3193_11320	A3193_11320 | thiosulfohydrolase SoxB | 161635:163410 Reverse	0.0842189	High
A3193_11750	A3193_11750 | methionine adenosyltransferase | 266652:267836 Forward	0.083861	High
A3193_14760	A3193_14760 | ribosomal subunit interface protein | 915694:916014 Reverse	0.0838291	High
A3193_03125	A3193_03125 | cytochrome c oxidase, cbb3-type subunit III | 672369:673220 Forward	0.083622	High
A3193_09730	A3193_09730 | adenylosuccinate synthase | 2178521:2179813 Reverse	0.0833699	High
A3193_13450	A3193_13450 | 30S ribosomal protein S11 | 634320:634709 Reverse	0.0813315	High
A3193_06665	A3193_06665 | translation initiation factor IF-1 | 1487543:1487761 Reverse	0.0806046	High
A3193_04645	A3193_04645 | 4-alpha-glucanotransferase | 1022261:1023751 Forward	0.0802303	High
A3193_19425	A3193_19425 | disulfide bond formation protein DsbC | 241610:242407 Forward	0.0799607	High
A3193_02665	A3193_02665 | hypothetical protein | 578671:580575 Forward	0.0794056	High
A3193_03360	A3193_03360 | hypothetical protein | 730799:731380 Reverse	0.0793958	High
A3193_04545	A3193_04545 | 4-hydroxy-tetrahydrodipicolinate reductase | 1001785:1002588 Forward	0.0793102	High
A3193_01465	A3193_01465 | C4-dicarboxylate ABC transporter substrate-binding protein | 321522:322526 Reverse	0.0790389	High
A3193_18600	A3193_18600 | malyl-CoA lyase | 43692:44672 Forward	0.0788643	High
A3193_15440	A3193_15440 | transcriptional regulator | 1064295:1064630 Forward	0.0785115	High
A3193_02945	A3193_02945 | 4Fe-4S ferredoxin | 636081:636833 Forward	0.0783592	High
A3193_11525	A3193_11525 | C4-dicarboxylate ABC transporter substrate-binding protein | 214227:215177 Reverse	0.078084	High
A3193_13980	A3193_13980 | glycine dehydrogenase (aminomethyl-transferring) | 730673:732121 Reverse	0.0777769	High
A3193_11675	A3193_11675 | hypothetical protein | 251434:252675 Reverse	0.0777551	High
A3197_00085	A3197_00085 | protein-L-isoaspartate O-methyltransferase | 20997:21665 Reverse	0.0768829	High
A3193_05635	A3193_05635 | tol-pal system protein YbgF | 1246911:1247636 Forward	0.0767584	High
A3193_13590	A3193_13590 | DNA-directed RNA polymerase subunit beta' | 650331:654545 Reverse	0.0760391	High
A3193_13105	A3193_13105 | orotate phosphoribosyltransferase | 563164:563805 Forward	0.0757612	High
A3193_16335	A3193_16335 | 4-methyl-5(B-hydroxyethyl)-thiazole monophosphate biosynthesis protein | 1259433:1259981 Forward	0.0754326	High
A3193_17130	A3193_17130 | polyphosphate kinase 2 | 1439431:1440333 Reverse	0.0753369	High
A3193_01935	A3193_01935 | hypothetical protein | 429056:429436 Reverse	0.0751156	High
A3193_05810	A3193_05810 | nodulation protein E | 1287965:1288162 Forward	0.0742049	High
[truncated: 602 more rows]

## Sheet: 82_P3
Accession	Description	Coverage	# Peptides	# PSMs	# Unique Peptides	# Protein Groups	# AAs	MW [kDa]	calc. pI	Protein FDR Confidence A2 Sequest HT	# Decoy Proteins A2 Sequest HT	Exp. q-value A2 Sequest HT	Score A2 Sequest HT	# Peptides A2 Sequest HT
[truncated: 1,049 more rows]

[truncated: 7 more sheets: 82_P3_NSAF%, 83_P4, 83_P4_NSAF%, 84_P5, 84_P5_NSAF%, 85_P6, 85_P6_NSAF%]
